# Supplementary material for: Endogenous Viral Elements in Ixodid Tick Genomes
Source: Viruses. 2023 Oct 31;15(11):2201. doi: 10.3390/v15112201 (PMC10675110; doi:10.3390/v15112201)
Supplement: Supplementary file 1 [file viruses-15-02201-s001.zip]

Archive with 5 entries (5 files):
- FIGURE S1.pdf
- FIGURE S2.pdf
- FIGURE S3.pdf
- TABLE S1.xlsx
- TABLE S2.xlsx
