# Supplementary material for: Endogenous Viral Elements in Ixodid Tick Genomes
Source: Viruses. 2023 Oct 31;15(11):2201. doi: 10.3390/v15112201 (PMC10675110; doi:10.3390/v15112201)
Supplement: Supplementary file 1 [file viruses-15-02201-s001.zip › TABLE S1.xlsx]

## Sheet: Sheet1
		Top viral hit																	Top eukaryote hit (if any)
Genome, scaffold ID and coordinate	Top-hit provenance	Accession	% sim	aln length (AA)	mismatches	indels	Q from	Q to	S from	S to	e-val	bitscore	frame	Aligned Query	Aligned Subject	Q HSP Translation	NCBI top-hit taxonomy	NCBI Annotation	Accession	% sim	aln length (AA)	mismatches	indels	Q from	Q to	S from	S to	e-val	bitscore	frame	Q HSP	S HSP	Q HSP Translation	NCBI top-hit taxonomy	NCBI Annotation
Haemaphysalis_longicornis_CM023453.1:5249959-5249675	VIRAL	QBO56619.1	46.1	76	41	0	427	200	153	228	4.7e-10	70.5	-3	GTTATATACAATATCTCTAACAACAGAACTAGCAATTTGTACACCCAATTGCGAGTTAGCATGGCCAGTATTTGTCTGGTTAGTTGCAAAAAGTAAGCGGCACACCAATGGAGTTACTTTAAATTTACAACTGTTTGCAAAGTTTCGTTCTGGAAGATCAGACCATTTTCCCGTACTCATATAATAAAATAAGTAATCTGGATGTATTGCGACTAAAGGAGTCTTTAA	ITTPLCTINPDKCHWYMTRYQFDNLPNFSYASSCKMKVTPLGYRLPFATNEAASGYANSQTLVQIAYATGLNTMWN	LKTPLVAIHPDYLFYYMSTGKWSDLPERNFANSCKFKVTPLVCRLLFATNQTNTGHANSQLGVQIASSVVRDIVYN	Viruses_Cossaviricota_Quintoviricetes_Piccovirales_Parvoviridae_Ambidensovirus_Tetranychus urticae-associated ambidensovirus	putative VP1 protein [Tetranychus urticae-associated ambidensovirus]
Dermacentor_silvarum_NC051156.1:104361317-104361619	EUK	NP_694840.1	60	90	35	1	266	532	6	95	1.38e-23	110	2	TTCCCAGGACACCACTACTTGGGCCCCGGAAGCCACAAGGGCAAGGATCCCGTCGACGAGGACAACCGCATCGCCAAGCGCCACGACGAGGCGTACGAGCGAGCCGAGAGCGACGCGGACGTGTTTGCCGCCGACCGAGCCTCGACGAAGGAGTTTTTCCACGACTTTGACTCGACTGGCAACTGGCACTCTGCCTTGGGAGCAGCCGGTTTGGGCGCGAAGAACGTGGTTGAGGAGCACGTACTAGGCCGCAGCCTCTATGGAATG	FPYHNYLGPGSDNFKKQPVDEDDAIARAHDLDYDKASSDKDIFKADKQARDEFFSSFVHSGNLHSLIGGLGLGAKNLVEEHVLGKSLYGM	FPGHHYLGPGSHKGKDPVDEDNRIAKRHDEAYERAESDADVFAADRASTKEFFHDFDSTGNWHSALGAAGLGAKNVVEEHVLGRSLYGM	Viruses_Cossaviricota_Quintoviricetes_Piccovirales_Parvoviridae_Iteradensovirus_Lepidopteran iteradensovirus 2	viral protein 1-4 [Casphalia extranea densovirus]	XP_037557556.1	94.6	149	7	1	257	700	1	149	3.58e-86	277	2	ATGGTGCTGTTCCCAGGACACCACTACTTGGGCCCCGGAAGCCACAAGGGCAAGGATCCCGTCGACGAGGACAACCGCATCGCCAAGCGCCACGACGAGGCGTACGAGCGAGCCGAGAGCGACGCGGACGTGTTTGCCGCCGACCGAGCCTCGACGAAGGAGTTTTTCCACGACTTTGACTCGACTGGCAACTGGCACTCTGCCTTGGGAGCAGCCGGTTTGGGCGCGAAGAACGTGGTTGAGGAGCACGTACTAGGCCGCAGCCTCTATGGAATGCCCCCAGTCAGAACCGGACGGAAACGTACGAATCACGGGGACTCAGATCCAACAGCACCAAAACGAGTTAACGACGACCCAGGCCCCAGCAGTGACGCGGAAATGTCCTCGGCGGAGGAGCTA…	MVLFPGHHYLGPGSHKGKDPIDEDDRIAKHHDEAYERAESDADVFAADRASTKEFFHDFVSTGNWHSALGAVGLGAKNVVEEHVLGRSLYGMPPVRTGRKRANHGDSDPTAPKRVNDDPGPTSSDAEMSSAEELQSDAPARAATGGAGV	MVLFPGHHYLGPGSHKGKDPVDEDNRIAKRHDEAYERAESDADVFAADRASTKEFFHDFDSTGNWHSALGAAGLGAKNVVEEHVLGRSLYGMPPVRTGRKRTNHGDSDPTAPKRVNDDPGPSSDAEMSSAEELQSDAPARAAAGGAGV	Eukaryota_Arthropoda_Arachnida_Ixodida_Ixodidae_Dermacentor_Dermacentor silvarum	uncharacterized protein LOC119434482 [Dermacentor silvarum]
Dermacentor_silvarum_NC051164.1:119978609-119978899	EUK	NP_694840.1	59.8	92	36	1	209	481	4	95	4.14e-25	114	2	GTGCTGTTTCCAGGACACCACTACTTGGGACCCGGAAGCCACAAGGGCAAGGATCCCATTGACGAGGACGACCGCATCGCCAAGCATCACGACGAGGCGTACGAGCGAGCCGAGAGCGACGCAGACGTGTTTGCTGCCGACCGAGCCTCGACGAAGGAATTTTTCCACGACTTTGTCTCGACTGGCAACTGGCACTCTGCCTTGGGAGCAGTCGGTTTGGGTGCGAAGAACGTGGTCGAGGAGCACGTACTAGGCCGCAGCCTCTATGGAATG	IHFPYHNYLGPGSDNFKKQPVDEDDAIARAHDLDYDKASSDKDIFKADKQARDEFFSSFVHSGNLHSLIGGLGLGAKNLVEEHVLGKSLYGM	VLFPGHHYLGPGSHKGKDPIDEDDRIAKHHDEAYERAESDADVFAADRASTKEFFHDFVSTGNWHSALGAVGLGAKNVVEEHVLGRSLYGM	Viruses_Cossaviricota_Quintoviricetes_Piccovirales_Parvoviridae_Iteradensovirus_Lepidopteran iteradensovirus 2	viral protein 1-4 [Casphalia extranea densovirus]	XP_037557556.1	100	161	0	0	206	688	1	161	3.84e-103	320	2	ATGGTGCTGTTTCCAGGACACCACTACTTGGGACCCGGAAGCCACAAGGGCAAGGATCCCATTGACGAGGACGACCGCATCGCCAAGCATCACGACGAGGCGTACGAGCGAGCCGAGAGCGACGCAGACGTGTTTGCTGCCGACCGAGCCTCGACGAAGGAATTTTTCCACGACTTTGTCTCGACTGGCAACTGGCACTCTGCCTTGGGAGCAGTCGGTTTGGGTGCGAAGAACGTGGTCGAGGAGCACGTACTAGGCCGCAGCCTCTATGGAATGCCCCCAGTCAGAACCGGACGGAAACGTGCAAATCACGGGGACTCAGATCCAACAGCACCAAAACGAGTTAACGACGACCCAGGCCCCACCAGCAGTGACGCGGAAATGTCCTCGGCGGAGGAG…	MVLFPGHHYLGPGSHKGKDPIDEDDRIAKHHDEAYERAESDADVFAADRASTKEFFHDFVSTGNWHSALGAVGLGAKNVVEEHVLGRSLYGMPPVRTGRKRANHGDSDPTAPKRVNDDPGPTSSDAEMSSAEELQSDAPARAATGGAGVGSNHPSSSECVQ	MVLFPGHHYLGPGSHKGKDPIDEDDRIAKHHDEAYERAESDADVFAADRASTKEFFHDFVSTGNWHSALGAVGLGAKNVVEEHVLGRSLYGMPPVRTGRKRANHGDSDPTAPKRVNDDPGPTSSDAEMSSAEELQSDAPARAATGGAGVGSNHPSSSECVQ	Eukaryota_Arthropoda_Arachnida_Ixodida_Ixodidae_Dermacentor_Dermacentor silvarum	uncharacterized protein LOC119434482 [Dermacentor silvarum]
Dermacentor_silvarum_NC051156.1:21996218-21996484	EUK	QHA33809.1	54.3	81	32	1	454	227	12	92	9.89e-20	91.3	-3	GTTCTTCGCGCCCAAACCGGCTGCTCCCAAGGCAGAGTGCCAGTTGCCAGTCGAGACAAAGTCGTGGAAAAACTCCTTCGTCGAGGCTCGGTCGGCGGCAAACACGTCCGCGTCGCTCTCGGCTCGCTCGTACGCCTCGTCGTGGCGCTTGGCGATGCGGTCGTCCTCGTCGACGGGATCCTTGCCATTGTGGCTTCCGGAGCCCAAGTAGTGGTGTCCTGGGAACAG	LLPKHNYFGPGNQSRAEGNPLEPVDEDDRIASRHDDAYYRAQTKEDIYSADRTAIGEFSKDFFTTGNWHSGLGAAGIGLKH	LFPGHHYLGSGSHNGKDPVDEDDRIAKRHDEAYERAESDADVFAADRASTKEFFHDFVSTGNWHSALGAAGLGAKN	Viruses_Cossaviricota_Quintoviricetes_Piccovirales_Parvoviridae_NA_Atrato Denso-like virus 1	hypothetical protein [Atrato Denso-like virus 1]	XP_037557556.1	92.5	80	6	0	460	221	1	80	1.5e-40	156	-3	AACCGCGTTCTTCGCGCCCAAACCGGCTGCTCCCAAGGCAGAGTGCCAGTTGCCAGTCGAGACAAAGTCGTGGAAAAACTCCTTCGTCGAGGCTCGGTCGGCGGCAAACACGTCCGCGTCGCTCTCGGCTCGCTCGTACGCCTCGTCGTGGCGCTTGGCGATGCGGTCGTCCTCGTCGACGGGATCCTTGCCATTGTGGCTTCCGGAGCCCAAGTAGTGGTGTCCTGGGAACAGCACCAT	MVLFPGHHYLGPGSHKGKDPIDEDDRIAKHHDEAYERAESDADVFAADRASTKEFFHDFVSTGNWHSALGAVGLGAKNVV	MVLFPGHHYLGSGSHNGKDPVDEDDRIAKRHDEAYERAESDADVFAADRASTKEFFHDFVSTGNWHSALGAAGLGAKNAV	Eukaryota_Arthropoda_Arachnida_Ixodida_Ixodidae_Dermacentor_Dermacentor silvarum	uncharacterized protein LOC119434482 [Dermacentor silvarum]
Rhipicephalus_microplus_CM023459.1:284312141-284313583	EUK	QTE18655.1	77.7	242	54	0	1207	482	1	242	5.5e-139	414	-3	GGGGCCCATGCGAAGCCATGCATTGTTAAACTTGTGCTGGTAGTTAACGATTGGGGTGCCTACTTGGCCTCTGAAGGGATATTGATTAACAAATTTCGTTAAGCGAGGATTGATGCCGTCGATGTGTATAAAGTCATAAGCAAAATTGTGGCGTGGTGCTCCCATGCTGGCTGATGCGCCGGTTTTGTCATCGTATTCTTGCACTTCTGTCATTGGTTGTATTTCGAGACCCCAGTAGCTTTTGGCCAAGTCTGCATGGTGGTCTATGCTGAATGGAACTATTGTTTGTGGTTTCATGGAATTGTGTGTTGTGCCGTGGGTGATGCGGCACATACCAGTGTCCATGCTGTGGTTCAGCCCTATTGATGATACACCGTACACGAGCATGTCAGAGTTGAC…	HHPASSEVVQQILRVPRDHGVVTVFRDSKILTTWGYAMIKTSLKYDSDKTFPGIITSLSRLPVDRPYLYIPHGTFLALPPHTKAIECSIKVTPHGLRTPWKTGSSVVQPVNSDMLVYGVSSVGLNQNLDTGMCRITQGTTHNAMKPATVQPFSSQDHTDLCKSYWGLDINATTGAQSNDDSSSIPTCMGAPRHNFAYDFIHVENTSPRLTKFVNQYPFKGQVGTPIVNYNHKFNNAWLRLGP	NHPNTSECVQQILRVPRDHGVVTVFNDSKILTTWGYAMLKTSLKYDGEKNFPGIVTSMSRLPVDRPYLYIPHGTYLNLPAHTKALECSAKITPHGLRTPWKTGSSVVQPVNSDMLVYGVSSIGLNHSMDTGMCRITHGTTHNSMKPQTIVPFSIDHHADLAKSYWGLEIQPMTEVQEYDDKTGASASMGAPRHNFAYDFIHIDGINPRLTKFVNQYPFRGQVGTPIVNYQHKFNNAWLRMGP	Viruses_Cossaviricota_Quintoviricetes_Piccovirales_Parvoviridae_NA_Densovirinae sp.	structural protein VP1, partial [Densovirinae sp.]	XP_037557556.1	72	490	122	8	1642	203	1	485	8.8e-246	700	-3	TTCAGATACAGCCAGGATACCAAATCCGACACTGGGTTGAATAGAATCCTGTGTCACGGGGCCCAAGCCATGGCGGTACCACGATTTTTCGAGTGGTTCGAGATATTTGACGCGTCTCTTGTTTTGAAAGTCTTCGGGGCGTAGGCGCATAATGGTGTTCTCTTCGGGAGTTTGAGTGTATGATTCGATATTGGAGAAGTTTGTTGTTTTGTAAGTTGCAACGTCGGATGGTACACCAAACACTGAGTGAGTGAGTAGTTCGTTGCCTGCGCCGTAAGTGGGGCCCATGCGAAGCCATGCATTGTTAAACTTGTGCTGGTAGTTAACGATTGGGGTGCCTACTTGGCCTCTGAAGGGATATTGATTAACAAATTTCGTTAAGCGAGGATTGATGCCGTC…	MVLFPGHHYLGPGSHKGKDPIDEDDRIAKHHDEAYERAESDADVFAADRASTKEFFHDFVSTGNWHSALGAVGLGAKNVVEEHVLGRSLYGMPPVRTGRKRANHGDSDPTAPKRVNDDPGPTSSDAEMSSAEELQSDAPARAATGGAGVGSNHPSSSECVQQILRVPRDHGVVSVFSDSKIVTTWGYCMLKTSLKYDSEKTFPGIVTSMSRLPVDRPYLYIPHGTYLNFPAHTKALQCSVKVTPHGLRTPWKTGSSVVQPVNSDMLVYGLASVGLNHHMDTAMCRITQGTTHNAMKPASIRPFKADDHAELAKSYWGLNIAPGMETQLNDDASNIPTSMGAPRHNFAYDFIHIENASPRLTKFVNQFPFKGHVGTPIINYEHKFKNAWLRMGHTYNAGN…	MPLFPGHRYLGPGNRLHNGEPVDEDDRIAKRHDEAYSSAESDADVFAADRQSIKEFFKDFVSTGNWHSALGAAGLGTKNLVEEKVLGRSLYGMPPGRKRNNQEQXXXXXXXXXXDDTTDGPDEEMPQTETAADAPSSSGGAGVGGNHPNTSECVQQILRVPRDHGVVTVFNDSKILTTWGYAMLKTSLKYDGEKNFPGIVTSMSRLPVDRPYLYIPHGTYLNLPAHTKALECSAKITPHGLRTPWKTGSSVVQPVNSDMLVYGVSSIGLNHSMDTGMCRITHGTTHNSMKPQTIVPFSIDHHADLAKSYWGLEIQPMTEVQEYDDKTGASASMGAPRHNFAYDFIHIDGINPRLTKFVNQYPFRGQVGTPIVNYQHKFNNAWLRMGPTYGAGNELLTHS…	Eukaryota_Arthropoda_Arachnida_Ixodida_Ixodidae_Dermacentor_Dermacentor silvarum	uncharacterized protein LOC119434482 [Dermacentor silvarum]
Rhipicephalus_microplus_JABSTU010004941.1:11068-11709	EUK	QTE18655.1	67.8	214	69	0	200	841	1	214	3.74e-102	310	2	AACCATCCTAATACATTCGAATGTGTTCAACAGATTCTACGAGTACCGCCCGACCACGGAGTGGTCACAGTGTCACAAGACAGCAAGATTCTTGCCACATGGGGCTATGCAATGCTGAATACATCGTTGAAGTACGACGGCGAAAAAACATTTCCTGGAATCGTAACAAGTATGTCTCGCCATCTAGTCGATCGTCCCTATTTGTACATCCCGCACGGCACTTTCCTGAATTTACCAGTTCACACCAAGGCTCTGTAATGCTCCGTAAAGATTACCCCACAGTGTTTATGATCACCATGGAAAAGTGGCTCCTCAGTTGTACAACCTGTGAATTCCGACATGCTTGTCTATGGTGTATCATCAATAGGCCTCAACCATAGCATGAACACTGCTATGTGT…	HHPASSEVVQQILRVPRDHGVVTVFRDSKILTTWGYAMIKTSLKYDSDKTFPGIITSLSRLPVDRPYLYIPHGTFLALPPHTKAIECSIKVTPHGLRTPWKTGSSVVQPVNSDMLVYGVSSVGLNQNLDTGMCRITQGTTHNAMKPATVQPFSSQDHTDLCKSYWGLDINATTGAQSNDDSSSIPTCMGAPRHNFAYDFIHVENTSPRLTKFVN	NHPNTFECVQQILRVPPDHGVVTVSQDSKILATWGYAMLNTSLKYDGEKTFPGIVTSMSRHLVDRPYLYIPHGTFLNLPVHTKAL*CSVKITPQCL*SPWKSGSSVVQPVNSDMLVYGVSSIGLNHSMNTAMCRIAHGTAHNTMKAQTIVLFKADDHADSAKSYWGVDIKAMTELQQNDDSTTASVSMRAPKHNFAYEFLHIDGVSPRLTKFVN	Viruses_Cossaviricota_Quintoviricetes_Piccovirales_Parvoviridae_NA_Densovirinae sp.	structural protein VP1, partial [Densovirinae sp.]	XP_037557556.1	66.4	289	88	4	2	841	77	365	1.08e-119	368	2	AAGAATCTCGTTGAAGAACGCATACTAGGGACTCTTTTTGGAATGCCAACCAGACGGAAACGTGGTAATCAAGGGGAATCAGATTCAACAACAGCAAAGCGACAACCTGACGATACAACAAACGAAGCCAAAGACGAAGAAATGTCTTCGGCCGAACAAGCAAATGCCCCCTCAGCAGGAGGAGCAGGTGCTGGAGGTAACCATCCTAATACATTCGAATGTGTTCAACAGATTCTACGAGTACCGCCCGACCACGGAGTGGTCACAGTGTCACAAGACAGCAAGATTCTTGCCACATGGGGCTATGCAATGCTGAATACATCGTTGAAGTACGACGGCGAAAAAACATTTCCTGGAATCGTAACAAGTATGTCTCGCCATCTAGTCGATCGTCCCTAT…	KNVVEEHVLGRSLYGMPPVRTGRKRANHGDSDPTAPKRVNDDPGPTSSDAEMSSAEELQSDAPARAATGGAGVGSNHPSSSECVQQILRVPRDHGVVSVFSDSKIVTTWGYCMLKTSLKYDSEKTFPGIVTSMSRLPVDRPYLYIPHGTYLNFPAHTKALQCSVKVTPHGLRTPWKTGSSVVQPVNSDMLVYGLASVGLNHHMDTAMCRITQGTTHNAMKPASIRPFKADDHAELAKSYWGLNIAPGMETQLNDDASNIPTSMGAPRHNFAYDFIHIENASPRLTKFVN	KNLVEERILGTLFGMPTRRKRGNQGESDSTTAKRQPDDTTNEAKDEEMSSAEQANAPSAGGAGAGGNHPNTFECVQQILRVPPDHGVVTVSQDSKILATWGYAMLNTSLKYDGEKTFPGIVTSMSRHLVDRPYLYIPHGTFLNLPVHTKAL*CSVKITPQCL*SPWKSGSSVVQPVNSDMLVYGVSSIGLNHSMNTAMCRIAHGTAHNTMKAQTIVLFKADDHADSAKSYWGVDIKAMTELQQNDDSTTASVSMRAPKHNFAYEFLHIDGVSPRLTKFVN	Eukaryota_Arthropoda_Arachnida_Ixodida_Ixodidae_Dermacentor_Dermacentor silvarum	uncharacterized protein LOC119434482 [Dermacentor silvarum]
Hyalomma_asiaticum_CM023483.1:142948255-142949316	EUK	QTE18655.1	79.2	231	46	1	1252	566	12	242	1.08e-133	396	-3	GGGCCCCATGCGAAGCCACGCATTGTCGAACTTGTGTTCGTAGTTGATGATGGGAGTGCCTACCTGTCCTTTGAAGGGGTACTGATTGACAAATTTTGTGAGACGAGGACTCGTGCCGTCAATGTGAATAAAGTCGTAAGCAAAATTGTGTCGTGGTGCTCCCATGCACGTAGGCGCGCTGTTCGCGTCGTCATAGAGTTGCGTTTCCATGCCTGGCGCTATCCCGAGGCCCCAGTAACTTTTTGCCAAGTCTGCGTGGTCGCTGGCTTGAAACGGAACGACTGTCTGCGGTTTCATTGCGTTGTGTGTGTGGCCGTGAGTGATGCGACACATGCCAGTGTCCATGCTGTGATTAAGTCCCACCGACGATACGCCGTACACGAGCATGTCCGAGTTGAC…	ILRVPRDHGVVTVFRDSKILTTWGYAMIKTSLKYDSDKTFPGIITSLSRLPVDRPYLYIPHGTFLALPPHTKAIECSIKVTPHGLRTPWKTGSSVVQPVNSDMLVYGVSSVGLNQNLDTGMCRITQGTTHNAMKPATVQPFSSQDHTDLCKSYWGLDINATTGAQSNDDSSSIPTCMGAPRHNFAYDFIHVENTSPRLTKFVNQYPFKGQVGTPIVNYNHKFNNAWLRLGP	LLGVPHGVVAVFSDSKILTTWGYAMVKTSLKYDGEKTFPGIVTSMSRLPVDRPYLYIPHGTYLNLPAHTKALQCSVKVTPHGLRTPWKTGSSVVQPVNSDMLVYGVSSVGLNHSMDTGMCRITHGHTHNAMKPQTVVPFQASDHADLAKSYWGLGIAPGMETQLYDDANSAPTCMGAPRHNFAYDFIHIDGTSPRLTKFVNQYPFKGQVGTPIINYEHKFDNAWLRMGP	Viruses_Cossaviricota_Quintoviricetes_Piccovirales_Parvoviridae_NA_Densovirinae sp.	structural protein VP1, partial [Densovirinae sp.]	XP_037557551.1	80.2	353	66	2	1252	200	72	422	7.77e-206	590	-3	GTGTATAACGAGCTCAGTGTCTACTTGAAAGAATGCTGTGACGTCTTGGAACTTGTCCGTGCTGCCTGGGTCGTCTTTGTTTGCTTTTGATACTGCCATGATGCCAAAGCCTACGCTCGGTTGGATAGAACTTTGTGCCATGGGTGCTAAACCGAGACGATACCATGTCTTTTCGAGCGGTTGCAAGTACTTGACGTGTCTCGTGTCACGCTCAAAGTCTTCGGGGCGCATGCGCATGACGGTATTGTCTTCGGGGGTTTGTGGGTTGACTTCGACGTTGGAAAGGTTGGTTGTTTTGTATGATGCGACATCGGCTGGGACTCCGAGCACCGAGTGAGTGAGCATTTCGTTGCCCGTACCATAGGTGGGCCCCATGCGAAGCCACGCATTGTCGAACTT…	ILRVPRDHGVVSVFSDSKIVTTWGYCMLKTSLKYDSEKTFPGIVTSMSRLPVDRPYLYIPHGTYLNFPAHTKALQCSVKVTPHGLRTPWKTGSSVVQPVNSDMLVYGLASVGLNHHMDTAMCRITQGTTHNAMKPASIRPFKADDHAELAKSYWGLNIAPGMETQLNDDASNIPTSMGAPRHNFAYDFIHIENASPRLTKFVNQFPFKGHVGTPIINYEHKFKNAWLRMGHTYNAGNELLTHSSLGLPSDVVTYKTSNLSNAESNTQLPEENTVMRLRPLDFYRRHIRYLDTIEKSWYRRGLAPMELDAIQPSLAFGIMAVSKSNKDDPGSTDKFQDVTAFFQVDTELVVH	LLGVPHGVVAVFSDSKILTTWGYAMVKTSLKYDGEKTFPGIVTSMSRLPVDRPYLYIPHGTYLNLPAHTKALQCSVKVTPHGLRTPWKTGSSVVQPVNSDMLVYGVSSVGLNHSMDTGMCRITHGHTHNAMKPQTVVPFQASDHADLAKSYWGLGIAPGMETQLYDDANSAPTCMGAPRHNFAYDFIHIDGTSPRLTKFVNQYPFKGQVGTPIINYEHKFDNAWLRMGPTYGTGNEMLTHSVLGVPADVASYKTTNLSNVEVNPQTPEDNTVMRMRPEDFERDTRHVKYLQPLEKTWYRLGLAPMAQSSIQPSVGFGIMAVSKANKDDPGSTDKFQDVTAFFQVDTELVIH	Eukaryota_Arthropoda_Arachnida_Ixodida_Ixodidae_Dermacentor_Dermacentor silvarum	uncharacterized protein LOC119434478 [Dermacentor silvarum]
Haemaphysalis_longicornis_JABSTR010001391.1:19329-20273	EUK	QTE18655.1	98.9	185	1	1	200	751	58	242	3.48e-130	385	2	CTCTCTCGCTTGCCCGTAGACAGACCGTACCTTTACATCCCTCACGGCACGTTTCTGGCCTTGCCCCCGCACACCAAGGCGATCGAGTGCTCGATTAAGGTAACTCCGCACGGCTTACGTACCCCTTGGAAAACTGGTAGCTCGGTAGTTCAGCCGGTGAATTCTGACATGCTCGTGTACGGCGTAAGCTCGGTAGGTCTAAACGAAAACCTGGATACGGGCATGTGCCGCATCACTCAAGGAACAACTCACAATGCAATGAAACCGGCAACCGTGCAGCCATTCAGCTCCCAAGATCACACGGATTTGTGCAAAAGCTACTGGGGCCTAGACATAAACGCAACCACCGGCGCGCAAAGCAATGACGATTCCAGCAGCATTCCAACTTGCATGGGCGCT…	LSRLPVDRPYLYIPHGTFLALPPHTKAIECSIKVTPHGLRTPWKTGSSVVQPVNSDMLVYGVSSVGLNQNLDTGMCRITQGTTHNAMKPATVQPFSSQDHTDLCKSYWGLDINATTGAQSNDDSSSIPTCMGAPRHNFAYDFIHVENTSPRLTKFVNQYPFKGQVGTPIVNYNHKFNNAWLRLGP	LSRLPVDRPYLYIPHGTFLALPPHTKAIECSIKVTPHGLRTPWKTGSSVVQPVNSDMLVYGVSSVGLNENLDTGMCRITQGTTHNAMKPATVQPFSSQDHTDLCKSYWGLDINATTGAQSNDDSSSIPTCMGAPRHNFYDFIHVENTSPRLTKFVNQYPFKGQVGTPIVNYNHKFNNAWLRLGP	Viruses_Cossaviricota_Quintoviricetes_Piccovirales_Parvoviridae_NA_Densovirinae sp.	structural protein VP1, partial [Densovirinae sp.]	XP_037557551.1	69.9	359	107	1	200	1273	118	476	4.82e-182	528	2	CTCTCTCGCTTGCCCGTAGACAGACCGTACCTTTACATCCCTCACGGCACGTTTCTGGCCTTGCCCCCGCACACCAAGGCGATCGAGTGCTCGATTAAGGTAACTCCGCACGGCTTACGTACCCCTTGGAAAACTGGTAGCTCGGTAGTTCAGCCGGTGAATTCTGACATGCTCGTGTACGGCGTAAGCTCGGTAGGTCTAAACGAAAACCTGGATACGGGCATGTGCCGCATCACTCAAGGAACAACTCACAATGCAATGAAACCGGCAACCGTGCAGCCATTCAGCTCCCAAGATCACACGGATTTGTGCAAAAGCTACTGGGGCCTAGACATAAACGCAACCACCGGCGCGCAAAGCAATGACGATTCCAGCAGCATTCCAACTTGCATGGGCGCT…	MSRLPVDRPYLYIPHGTYLNFPAHTKALQCSVKVTPHGLRTPWKTGSSVVQPVNSDMLVYGLASVGLNHHMDTAMCRITQGTTHNAMKPASIRPFKADDHAELAKSYWGLNIAPGMETQLNDDASNIPTSMGAPRHNFAYDFIHIENASPRLTKFVNQFPFKGHVGTPIINYEHKFKNAWLRMGHTYNAGNELLTHSSLGLPSDVVTYKTSNLSNAESNTQLPEENTVMRLRPLDFYRRHIRYLDTIEKSWYRRGLAPMELDAIQPSLAFGIMAVSKSNKDDPGSTDKFQDVTAFFQVDTELVVHSSLDTIAADTVMLPSSAGPYLRHTHYKIKLPYNSLSRHGRPAHLANTEEDIKNY	LSRLPVDRPYLYIPHGTFLALPPHTKAIECSIKVTPHGLRTPWKTGSSVVQPVNSDMLVYGVSSVGLNENLDTGMCRITQGTTHNAMKPATVQPFSSQDHTDLCKSYWGLDINATTGAQSNDDSSSIPTCMGAPRHNFYDFIHVENTSPRLTKFVNQYPFKGQVGTPIVNYNHKFNNAWLRLGPPYEVGNAMLTYSQLAVPTDVSQYTTTNLSNVEGQEHNPVHHTIMRLRSEDFWQRKVNYLQPLEKSWFTRGLAPMQQHDIQPSLSFGIMAVSKSDKDDPGSTDKFQDLSAFFQVDTELVVHTDVDTVAPSKVMLPSRAGPYLRPTHRSIKLPENSLSRNARPAHLTNTTAEIALY	Eukaryota_Arthropoda_Arachnida_Ixodida_Ixodidae_Dermacentor_Dermacentor silvarum	uncharacterized protein LOC119434478 [Dermacentor silvarum]
Rhipicephalus_annulatus_WOVY01001282.1:37530-38243	EUK	QTE18655.1	50.2	251	101	6	913	200	3	242	1.84e-66	220	-3	GGGGCCCAAGCGAAGCCATGCATTCTTAAACTTGTGCTTGTCGTTAATAATTGGAGAGCATACTTGGCCTTTGAAGGGATATTGACAAACTTGGTTAAGCGAGGGCTCACGCCATCGATGTGCACGAAGTCGTAAGCAAAATTGTGCTTTGGGGCTCGCATGCTTGCTGAAGCAGTAGTAGAGTCATCGTTCTGTTGCAGTTCTGTCATTGCTTTTATGTCAACACCCCAGTAGCTCTTTGCTGAATCTGCATGGTCGTCAGCTTTAAATGGAACAATTGTTTGTGCTTTCATGGTATTGTGTGCTGTGCCATGGGCGATGCGACATAGCAGTGTTCATGCTATGGTTGAGGCCTATTGATGATACACCATAGACAAGCATGTAGGAATTCACAGGTTG…	PASSEVVQQILRVPRDHGVVTVFRDSKILTTWGYAMIKTSLKYDSDKTFPGIITSLSRLPVDRPYLYIPHGTFLALPPHTKAIECSIKVTPHGLRTPWKTGSSVVQPVNSDMLVYGVSSVGLNQNLDTGMCRITQGTTHNAMKPATVQPFSSQDHTDLCKSYWGLDINATTGAQSNDDSSSIPTCMGAPRHNFAYDFIHVENTSPRLTKFVNQYPFKGQVGTPIVNYNHKFNNAWLRLGP	PNTFKCVQQILRVPRDHRVVTVSQESKILATWGYAMLNTSLKYDGEKTLPGIVTSMSRHPVNRPYLYIPPGTFLNLPVHTKAL*CSVKITPHCL*SPWESGSSFVQPVNSYMLVYGVSSIGLNHSMNTAMSHRPWHSTQYHESTNNCSI*S*RPCRFSKELLGC*HKSNDRTATER*LYYCFSKHASPKAQFCLRLRAHRWREPSLNQVCQYPFKGQVCSPIINDKHKFKNAWLRLGP	Viruses_Cossaviricota_Quintoviricetes_Piccovirales_Parvoviridae_NA_Densovirinae sp.	structural protein VP1, partial [Densovirinae sp.]	XP_037557551.1	52.3	304	129	6	913	32	63	360	4.25e-86	280	-3	GTATCTCACTTGTTTTCTATAATGGAAGTCTTCCAAGCGCATCCACATAATGGTGTTGTATTCAGGAATTTGAGGATTGGATTCCACGTTGAACAAACTTGTTGTTGCCATGTCGCCGCGTACACCAAGCATTAAATGAGTGAGTTGTTCATTACCAGCTTCGTAAGAGGGGCCCAAGCGAAGCCATGCATTCTTAAACTTGTGCTTGTCGTTAATAATTGGAGAGCATACTTGGCCTTTGAAGGGATATTGACAAACTTGGTTAAGCGAGGGCTCACGCCATCGATGTGCACGAAGTCGTAAGCAAAATTGTGCTTTGGGGCTCGCATGCTTGCTGAAGCAGTAGTAGAGTCATCGTTCTGTTGCAGTTCTGTCATTGCTTTTATGTCAACACCCCAG…	PSSSECVQQILRVPRDHGVVSVFSDSKIVTTWGYCMLKTSLKYDSEKTFPGIVTSMSRLPVDRPYLYIPHGTYLNFPAHTKALQCSVKVTPHGLRTPWKTGSSVVQPVNSDMLVYGLASVGLNHHMDTAMCRITQGTTHNAMKPASIRPFKADDHAELAKSYWGLNIAPGMETQLNDDASNIPTSMGAPRHNFAYDFIHIENASPRLTKFVNQFPFKGHVGTPIINYEHKFKNAWLRMGHTYNAGNELLTHSSLGLPSDVVTYKTSNLSNAESNTQLPEENTVMRLRPLDFYRRHIRY	PNTFKCVQQILRVPRDHRVVTVSQESKILATWGYAMLNTSLKYDGEKTLPGIVTSMSRHPVNRPYLYIPPGTFLNLPVHTKAL*CSVKITPHCL*SPWESGSSFVQPVNSYMLVYGVSSIGLNHSMNTAMSHRPWHSTQYHESTNNCSI*S*RPCRFSKELLGC*HKSNDRTATER*LYYCFSKHASPKAQFCLRLRAHRWREPSLNQVCQYPFKGQVCSPIINDKHKFKNAWLRLGPSYEAGNEQLTHLMLGVRGDMATTSLFNVESNPQIPEYNTIMWMRLEDFHYRKQVRY	Eukaryota_Arthropoda_Arachnida_Ixodida_Ixodidae_Dermacentor_Dermacentor silvarum	uncharacterized protein LOC119434478 [Dermacentor silvarum]
Rhipicephalus_annulatus_WOVY01009919.1:1548416-1548568	EUK	QTE18655.1	84.3	51	8	0	200	352	51	101	1.7e-22	100	2	TTTCCCGGCATCGTAACAAGTATGCCACGCCTTCCGGTCGACCGTCCATACTTATACATCCCACATGGCACTTTTCTTAACTTACCAGCTCACACAAAGGCTCTCGAATGCTCGGCCAAAATAACTCCACACGGCTTAAGAACACCGTGGAAA	FPGIITSLSRLPVDRPYLYIPHGTFLALPPHTKAIECSIKVTPHGLRTPWK	FPGIVTSMPRLPVDRPYLYIPHGTFLNLPAHTKALECSAKITPHGLRTPWK	Viruses_Cossaviricota_Quintoviricetes_Piccovirales_Parvoviridae_NA_Densovirinae sp.	structural protein VP1, partial [Densovirinae sp.]	XP_037557551.1	88.2	51	6	0	200	352	111	161	1.65e-22	104	2	TTTCCCGGCATCGTAACAAGTATGCCACGCCTTCCGGTCGACCGTCCATACTTATACATCCCACATGGCACTTTTCTTAACTTACCAGCTCACACAAAGGCTCTCGAATGCTCGGCCAAAATAACTCCACACGGCTTAAGAACACCGTGGAAA	FPGIVTSMSRLPVDRPYLYIPHGTYLNFPAHTKALQCSVKVTPHGLRTPWK	FPGIVTSMPRLPVDRPYLYIPHGTFLNLPAHTKALECSAKITPHGLRTPWK	Eukaryota_Arthropoda_Arachnida_Ixodida_Ixodidae_Dermacentor_Dermacentor silvarum	uncharacterized protein LOC119434478 [Dermacentor silvarum]
Rhipicephalus_microplus_NC051173.1:88098405-88099121	EUK	QTE18655.1	64	239	85	1	916	200	5	242	3.14e-107	324	-3	AGGACCCATTTTCAGCCGCGCGTCACCTCCAAACCGGTACTCCTAGTTGACTATGGTTGTGTCCACGTGGCCTTTGAAAGGAAACTGGTTAACAAACTTGGACAAGCGGGGACTAGCCTTGTCACTGTGAATAAAGTCGTAGGCAAAGTTGTGTCGCAGCACGCTCATGCACGCATGTAGACTATTTTCGTCGATGCCATTTTGCTCTTCGTTTCCCGGTGTGATTTTAAGACCCCAATAGCTCTTAGCCAGATCAGCGTGGTCCTTCTCTTGAAATGGAGTGTAAGACTGTGGTTTCATCGGGTTGTTTGTCTCGCCTTTCTTAACGTGGCACATGTTTGTATCCAAGGAGTGGTTCAGTCCGATGGAGCTAAGACCATAAACTAGCATGTCAGAGTT…	SSEVVQQILRVPRDHGVVTVFRDSKILTTWGYAMIKTSLKYDSDKTFPGIITSLSRLPVDRPYLYIPHGTFLALPPHTKAIECSIKVTPHGLRTPWKTGSSVVQPVNSDMLVYGVSSVGLNQNLDTGMCRITQGTTHNAMKPATVQPFSSQDHTDLCKSYWGLDINATTGAQSNDDSSSIPTCMGAPRHNFAYDFIHVENTSPRLTKFVNQYPFKGQVGTPIVNYNHKFNNAWLRLGP	SAELVQQILRVPHDHGVLTVFRDSKILTTWAYAMLKKNLVYDTENTFPGVLTSLSRLQVDRPYLYISHDTYLNLPSQTRAVSCTIWVTPHGLRTPWKTGSAVVQRVNSDMLVYGLSSIGLNHSLDTNMCHVKKGETNNPMKPQSYTPFQEKDHADLAKSYWGLKITPGNEEQNGIDENSLHACMSVLRHNFAYDFIHSDKASPRLSKFVNQFPFKGHVDTTIVN*EYRFGGDARLKMGP	Viruses_Cossaviricota_Quintoviricetes_Piccovirales_Parvoviridae_NA_Densovirinae sp.	structural protein VP1, partial [Densovirinae sp.]	XP_037276532.1	83.1	308	52	0	925	2	112	419	7.9e-179	518	-3	GTAAGTATTTTCCATAGGGGCCAAATATTTCACGTGGTACGTGTGCCTATTGTCGGGCCGAAGACGCATGGTGACGTTAAGATCTGGTTTTTGCTCGTACGACTCGTAGTTTGACAGGTTGCTAGTAGTGTAGGATACAACGTCCGTAGGCAGGCCTAGCTGCGTTCGAGTTAGCAACTCATTCTACGCGTTGTAAGTAGGACCCATTTTCAGCCGCGCGTCACCTCCAAACCGGTACTCCTAGTTGACTATGGTTGTGTCCACGTGGCCTTTGAAAGGAAACTGGTTAACAAACTTGGACAAGCGGGGACTAGCCTTGTCACTGTGAATAAAGTCGTAGGCAAAGTTGTGTCGCAGCACGCTCATGCACGCATGTAGACTATTTTCGTCGATGCCATT…	GENSAELVKQISRVPRDHGVVTVFRDSKILTTWAYAMLKTNLVYDTGKTFPGVLTSLSRLPVDRPYLYIPHGTYLNLPSHARAVHCTVKVTPHGLRTPWKTGSSVIQPVNSDMLVYGLSFVGLNHSLDTGMCRVKKGETNNPMKPQSYTPFQEKDHADLAKSYWGPKMTPGKVEQNGYDEKSIPACMGVSRHNFAYDFIHIDKASLCLTKFVNQFAFKGHMGTPIVNNEYYFGGDAWLKMGPTYNAGNELPTRTQLGLPTDVVSYTTSNLSNYESYEQKPDLNVTMRLEPDDMHTRNVKYLDPMENTY	GGNSAELVQQILRVPHDHGVLTVFRDSKILTTWAYAMLKKNLVYDTENTFPGVLTSLSRLQVDRPYLYISHDTYLNLPSQTRAVSCTIWVTPHGLRTPWKTGSAVVQRVNSDMLVYGLSSIGLNHSLDTNMCHVKKGETNNPMKPQSYTPFQEKDHADLAKSYWGLKITPGNEEQNGIDENSLHACMSVLRHNFAYDFIHSDKASPRLSKFVNQFPFKGHVDTTIVN*EYRFGGDARLKMGPTYNA*NELLTRTQLGLPTDVVSYTTSNLSNYESYEQKPDLNVTMRLRPDNRHTYHVKYLAPMENTY	Eukaryota_Arthropoda_Arachnida_Ixodida_Ixodidae_Rhipicephalus_Rhipicephalus microplus	uncharacterized protein LOC119169594 [Rhipicephalus microplus]
Rhipicephalus_microplus_JABSTU010004364.1:176913-178478	EUK	QTE18654.1	52.9	374	174	2	269	1384	1	374	1.45e-123	383	2	ATGGCAACACTTGCGGAGCCTGATCGAGGCGTGGGAGAAGTATCAAATTCAAACGTGCCCGAACCAGGAACAGGGTCTGGAGGAGATGGGAAAAGTTTACAATCCTCTCCACGCTGGGCATCGCAGTTACACTCAATTCCAAAACAAAGAAAACTTGTGCACGTTGTGTTTCCCGCTCGAGACGACAGAAAAGCTCAGACAATTTGTAATTACATTGTAAGAGGATTCGAACAAGGACACACCGAGTACGGTGTCGCAGCCGTCGCACTCCACACATGAGGATCCACTCTACCACACTTCCACGTCCTACACGACTGCAGCTGGAGCAACGTGACATGCCGATGTGTTATTTTCGCTGGCTTCGTCATACGACCAAATCGCTCGTCAATTTGGTCTACA…	MAETQEGDRGLDELSVSMFEQPGTSHGRSEQNLQPAPGWALQLRRIPKRRRIVHDVFPARDRGEAEAICNEIIKRFEFGNTTYSLAAVALHTADTSLPHVHTLHDCSWSNGSCRCNTFAGFVRRPNRASVWASAATEWDFANLIAYLNREPRSLEYFKVGGKDWGGDCAHQTVGQFGHPGQQQSRTLEILQKELPCPTVRDDSDRGVECSGYAEPLRARESPKGGKKREGRHTEESIYNWLRENPVSPLTSIVRTPKWLASPSLRFIRLDDKRLQRAIQVFNDEMCTYTTLDFIELYQNTNPLFDAPNGDLHGFYMTVEESFAAMLELLDFQFGNEQDEVSNFVNNLYNLIEKLVPKKNCLEVVSPPSAGKNFF	MATLAEPDRGVGEVSNSNVPEPGTGSGGDGKSLQSSPRWASQLHSIPKQRKLVHVVFPARDDRKAQTICNYIVRGFEQGHTEYGVAAVALHT*GSTLPHFHVLHDCSWSNVTCRCVIFAGFVIRPNRSSIWSTNASAWDLYNLVHYLNSQPQLLKYPKVGGSNLGRDIRNEVSGQFQGPGHEPFRVLEIRHPKVPHSVA*DDPHRGQRSGGDADQVCARKGTKCRKREKEASEESIHDWLRKNYVSPLSNIVRTPKWLAHPIFQFIRLDEKCLQRAIQVFNDEMCSYSTLNFIETYENTQPLFDAPHGDLTTFYKDAPARLMP**NF*TFSSTASTRKCRPFINILYSLVEKAIPKNCMEIVSPASAGKNFF	Viruses_Cossaviricota_Quintoviricetes_Piccovirales_Parvoviridae_NA_Densovirinae sp.	NS1, partial [Densovirinae sp.]	XP_037274118.1	67.2	519	152	5	269	1795	1	511	1.16e-228	654	2	ATGGCAACACTTGCGGAGCCTGATCGAGGCGTGGGAGAAGTATCAAATTCAAACGTGCCCGAACCAGGAACAGGGTCTGGAGGAGATGGGAAAAGTTTACAATCCTCTCCACGCTGGGCATCGCAGTTACACTCAATTCCAAAACAAAGAAAACTTGTGCACGTTGTGTTTCCCGCTCGAGACGACAGAAAAGCTCAGACAATTTGTAATTACATTGTAAGAGGATTCGAACAAGGACACACCGAGTACGGTGTCGCAGCCGTCGCACTCCACACATGAGGATCCACTCTACCACACTTCCACGTCCTACACGACTGCAGCTGGAGCAACGTGACATGCCGATGTGTTATTTTCGCTGGCTTCGTCATACGACCAAATCGCTCGTCAATTTGGTCTACA…	MATLAEPDRGVGEVSNSNVPERGTGSRGDGKSLQSPPRWALQLHSIPKRRKLVHDVFPARDDGEAQTICNDIIRGFEQGPTQYGVAAVALHTRGTTLPHVHVLHDCSWSNGTCRCVIFAGFVRRLNRSSIWSTNASAWDLYNLVQYLNSQPRLLEYLKVGGSDWGRDIRNEVLGQFQGPGHEPGRVLEILHPKLPHSVACDDAHGGQTSGGDADKVCTRKGTKCRKRAKGASEESIYDWPRENPVSPLTNIVRTPKWLADPVFRFIRLDDKRLQRAIQVFNDEMCSYSTLDFIEMYKNTQPLFDAPHGNLATFYMDVPASFDAMMELLNFQFHGIHEEVSAFVNNLYSLVEKAIPKKNCMEIVSPPSAGKNFFFDPVLSFYINRGTIRNFNRYTSFPLQ…	MATLAEPDRGVGEVSNSNVPEPGTGSGGDGKSLQSSPRWASQLHSIPKQRKLVHVVFPARDDRKAQTICNYIVRGFEQGHTEYGVAAVALHT*GSTLPHFHVLHDCSWSNVTCRCVIFAGFVIRPNRSSIWSTNASAWDLYNLVHYLNSQPQLLKYPKVGGSNLGRDIRNEVSGQFQGPGHEPFRVLEIRHPKVPHSVA*DDPHRGQRSGGDADQVCARKGTKCRKREKEASEESIHDWLRKNYVSPLSNIVRTPKWLAHPIFQFIRLDEKCLQRAIQVFNDEMCSYSTLNFIETYENTQPLFDAPHGDLTTFYKDAPARLMP**NF*TFSSTASTRKCRPFINILYSLVEKAIPKNCMEIVSPASAGKNFFSILFFHFTSTTVQYATLTATLAFHYRT…	Eukaryota_Arthropoda_Arachnida_Ixodida_Ixodidae_Rhipicephalus_Rhipicephalus microplus	LOW QUALITY PROTEIN: uncharacterized protein LOC119166847 [Rhipicephalus microplus]
Rhipicephalus_annulatus_WOVY01000087.1:61339-62166	EUK	QTE18654.1	57	277	118	1	1027	200	39	315	5.78e-104	324	-3	GTAAAAGGTAGCGAGGTCACCACGTGGGGCGCCAAAGAGAGGCTGGACGTTCTTGTACATTTCAATGAATTCAAGTGTAGAGTGCGAACACATCTCATCATTAAACACTTGGATGGCTCGTTGAAGGCGCTTGTCGTCCAGGCGAATAAACCGAAAGACCGGGTCCGCCAGCCACTTGGGGGTGCGCACAACGTTGCTTAACGGCGATACGGAGTTTTCGCGTAGCCAGTCGTAGCTGGATTCTTCCGGCACTCTTTTTGCACGTTTTTGGCACTTTGTACCCTTTCTTGCGCATATTTTGTCAGCGTCTTCACGGCTCGTCTGACCTCCATGGGCATCGTCACATGCAACTGCATGCGAAAGTTTTGGGTGCAGTATTTCCGAAACTCGGCCAGGCTC…	WALQLRRIPKRRRIVHDVFPARDRGEAEAICNEIIKRFEFGNTTYSLAAVALHTADTSLPHVHTLHDCSWSNGSCRCNTFAGFVRRPNRASVWASAATEWDFANLIAYLNREPRSLEYFKVGGKDWGGDCAHQTVGQFGHPGQQQSRTLEILQKELPCPTVRDDSDRGVECSGYAEPLRARESPKGGKKREGRHTEESIYNWLRENPVSPLTSIVRTPKWLASPSLRFIRLDDKRLQRAIQVFNDEMCTYTTLDFIELYQNTNPLFDAPNGDLHGFY	WALQLHSVPKRRKLVHDVFLARDDGETGTICNDIVRGFEQGHT*YGIAAVALHKRGTTPPHVHVTHECSWSNGTCQYVIFASFVRRPNRPSIWSTNTSPSDLCNLVQYLNSEPRLLIYLKVG*TDWVGDIRHEVLGQF*GPGHEPGRVSEILHPKLSHAVACDDAHGGQTSREDADKICARKGTKCQKRAKRVPEESSYDWLRENSVSPLSNVVRTPKWLADPVFRFIRLDDKRLQRAIQVFNDEMCSHSTLEFIEMYKNVQPLFGAPRGDLATFY	Viruses_Cossaviricota_Quintoviricetes_Piccovirales_Parvoviridae_NA_Densovirinae sp.	NS1, partial [Densovirinae sp.]	XP_037274118.1	76.7	300	70	0	1045	146	33	332	6.33e-162	475	-3	GAAACTGAAAGTTTAAAAGTTACAACATGGAATCAAACGACGAGGACACATCCTGTAAAAGGTAGCGAGGTCACCACGTGGGGCGCCAAAGAGAGGCTGGACGTTCTTGTACATTTCAATGAATTCAAGTGTAGAGTGCGAACACATCTCATCATTAAACACTTGGATGGCTCGTTGAAGGCGCTTGTCGTCCAGGCGAATAAACCGAAAGACCGGGTCCGCCAGCCACTTGGGGGTGCGCACAACGTTGCTTAACGGCGATACGGAGTTTTCGCGTAGCCAGTCGTAGCTGGATTCTTCCGGCACTCTTTTTGCACGTTTTTGGCACTTTGTACCCTTTCTTGCGCATATTTTGTCAGCGTCTTCACGGCTCGTCTGACCTCCATGGGCATCGTCACA…	LQSPPRWALQLHSIPKRRKLVHDVFPARDDGEAQTICNDIIRGFEQGPTQYGVAAVALHTRGTTLPHVHVLHDCSWSNGTCRCVIFAGFVRRLNRSSIWSTNASAWDLYNLVQYLNSQPRLLEYLKVGGSDWGRDIRNEVLGQFQGPGHEPGRVLEILHPKLPHSVACDDAHGGQTSGGDADKVCTRKGTKCRKRAKGASEESIYDWPRENPVSPLTNIVRTPKWLADPVFRFIRLDDKRLQRAIQVFNDEMCSYSTLDFIEMYKNTQPLFDAPHGNLATFYMDVPASFDAMMELLNFQF	LSDHARWALQLHSVPKRRKLVHDVFLARDDGETGTICNDIVRGFEQGHT*YGIAAVALHKRGTTPPHVHVTHECSWSNGTCQYVIFASFVRRPNRPSIWSTNTSPSDLCNLVQYLNSEPRLLIYLKVG*TDWVGDIRHEVLGQF*GPGHEPGRVSEILHPKLSHAVACDDAHGGQTSREDADKICARKGTKCQKRAKRVPEESSYDWLRENSVSPLSNVVRTPKWLADPVFRFIRLDDKRLQRAIQVFNDEMCSHSTLEFIEMYKNVQPLFGAPRGDLATFYRMCPRRLIPCCNF*TFSF	Eukaryota_Arthropoda_Arachnida_Ixodida_Ixodidae_Rhipicephalus_Rhipicephalus microplus	LOW QUALITY PROTEIN: uncharacterized protein LOC119166847 [Rhipicephalus microplus]
Rhipicephalus_annulatus_WOVY01010284.1:991971-992915	EUK	QTE18654.1	58.4	296	118	3	1084	200	70	361	7.2e-110	340	-3	GACACAATTTCCATGCAATTTTTGGGGGAGGACCGCCTTCTCGACCAGGCTGTACAAGTTGTTGACAAAGGCCGACGTTTCCTCGTGGATGCCGTGAAACTGAAAGTTTAAAAGTTCCATCATAGCATCAAATGACGCGGGCACATCCATGTAAAAGGTAGCGAGGTCACCATGTGGGGTGTCAAAGAGTGTCTGAGTGTTTTTATACATTTCAATGAAGTCGAGGGTGGAGTACGAACACATATCATCATTGAACACTTGGATGGCTCGTTGAAGGCGCTTGTCGTCCAGGCGAATAAACCGAAAGACCGGGTCCGCCAGCCACTTGGGGGTGCGCACAATGTTGCTCAACGGCGATACGAGGTTTTGGCGTAGCCAGTCGTAGATGGATTCTTCTAA…	NEIIKRFEFGNTTYSLAAVALHTADTSLPHVHTLHDCSWSNGSCRCNTFAGFVRRPNRASVWASAATEWDFANLIAYLNREPRSLEYFKVGGKDWGGDCAHQTVGQFGHPGQQQSRTLEILQKELPCPTVRDDSDRGVECSGYAEPLRARESPKGGKKREGRHTEESIYNWLRENPVSPLTSIVRTPKWLASPSLRFIRLDDKRLQRAIQVFNDEMCTYTTLDFIELYQNTNPLFDAPNGDLHGFYMTVEESFAAMLELLDFQFGNEQDEVSNFVNNLYNLIEKLVPKKNCL	NDSAREFEQGPTQYRVAAVALHTLGTTLPHVHVLHNCSRSNGTY*CVIFAGFVRRPNHSSI*STNARAWDLYNLVQYLNSQPRQLEYLKVGGSDWGRDIRNEVLGQFQGPGHEPSRVLEILHPKLPLSVACDDAHGGQMSSGDADKVFARNSTKCRKPAKEALEESIYDWLRQNLVSPLSNIVRTPKWLADPVFRFIRLDDKRLQRAIQVFNDDMCSYSTLDFIEMYKNTQTLFDTPHGDLATFYMDVPASFDAMMELLNFQFHGIHEETSAFVNNLYSLVEKAVLPQKLHGNCV	Viruses_Cossaviricota_Quintoviricetes_Piccovirales_Parvoviridae_NA_Densovirinae sp.	NS1, partial [Densovirinae sp.]	XP_037274118.1	86.1	295	37	2	1084	200	70	360	2.69e-176	513	-3	GACACAATTTCCATGCAATTTTTGGGGGAGGACCGCCTTCTCGACCAGGCTGTACAAGTTGTTGACAAAGGCCGACGTTTCCTCGTGGATGCCGTGAAACTGAAAGTTTAAAAGTTCCATCATAGCATCAAATGACGCGGGCACATCCATGTAAAAGGTAGCGAGGTCACCATGTGGGGTGTCAAAGAGTGTCTGAGTGTTTTTATACATTTCAATGAAGTCGAGGGTGGAGTACGAACACATATCATCATTGAACACTTGGATGGCTCGTTGAAGGCGCTTGTCGTCCAGGCGAATAAACCGAAAGACCGGGTCCGCCAGCCACTTGGGGGTGCGCACAATGTTGCTCAACGGCGATACGAGGTTTTGGCGTAGCCAGTCGTAGATGGATTCTTCTAA…	NDIIRGFEQGPTQYGVAAVALHTRGTTLPHVHVLHDCSWSNGTCRCVIFAGFVRRLNRSSIWSTNASAWDLYNLVQYLNSQPRLLEYLKVGGSDWGRDIRNEVLGQFQGPGHEPGRVLEILHPKLPHSVACDDAHGGQTSGGDADKVCTRKGTKCRKRAKGASEESIYDWPRENPVSPLTNIVRTPKWLADPVFRFIRLDDKRLQRAIQVFNDEMCSYSTLDFIEMYKNTQPLFDAPHGNLATFYMDVPASFDAMMELLNFQFHGIHEEVSAFVNNLYSLVEKAIPKKNCM	NDSAREFEQGPTQYRVAAVALHTLGTTLPHVHVLHNCSRSNGTY*CVIFAGFVRRPNHSSI*STNARAWDLYNLVQYLNSQPRQLEYLKVGGSDWGRDIRNEVLGQFQGPGHEPSRVLEILHPKLPLSVACDDAHGGQMSSGDADKVFARNSTKCRKPAKEALEESIYDWLRQNLVSPLSNIVRTPKWLADPVFRFIRLDDKRLQRAIQVFNDDMCSYSTLDFIEMYKNTQTLFDTPHGDLATFYMDVPASFDAMMELLNFQFHGIHEETSAFVNNLYSLVEKAVLPQKLHGNCV	Eukaryota_Arthropoda_Arachnida_Ixodida_Ixodidae_Rhipicephalus_Rhipicephalus microplus	LOW QUALITY PROTEIN: uncharacterized protein LOC119166847 [Rhipicephalus microplus]
Rhipicephalus_sanguineus_CM023525.1:2009563-2010900	EUK	QTE18654.1	63.1	415	152	1	1537	296	6	420	1.82e-185	538	-3	AATAGCAGACGACTCACAGTTTGGCTCGTTCCACACCAGGATGCGACGGCCCACGGTGTCCTGAAGTGGAAAGCTAGTGTAGCGGTTAAAGTTACGGATCGTACCGTGGTTAATGTAAAAGGAAAGAACGAGGTCAAAAAAAAAAGTTTTTCCTGCACTCGGAGGGGACACAATCTCCATACAGTTTTTCTTGGGGACCGCCTTCTCGACCAGGCTATATAGGTTGTTTACAAAGGCCGACACTTCCTCGGGGATGCCATTAAACTGAAAGTTTAATAGTTCCATCATGGCATCAAACGACGCGGGCACATCCATGTAAAAGGTAGCGAGGTCACCGTGTGGGGCATCAAAGAGAGGCTGGGTGTGCTGGTACATTTCAATAAAGTCCAAGGTGGTGTA…	EGDRGLDELSVSMFEQPGTSHGRSEQNLQPAPGWALQLRRIPKRRRIVHDVFPARDRGEAEAICNEIIKRFEFGNTTYSLAAVALHTADTSLPHVHTLHDCSWSNGSCRCNTFAGFVRRPNRASVWASAATEWDFANLIAYLNREPRSLEYFKVGGKDWGGDCAHQTVGQFGHPGQQQSRTLEILQKELPCPTVRDDSDRGVECSGYAEPLRARESPKGGKKREGRHTEESIYNWLRENPVSPLTSIVRTPKWLASPSLRFIRLDDKRLQRAIQVFNDEMCTYTTLDFIELYQNTNPLFDAPNGDLHGFYMTVEESFAAMLELLDFQFGNEQDEVSNFVNNLYNLIEKLVPKKNCLEVVSPPSAGKNFFFDPFLSFYINRGTIRNFNRFSNFPLQDTVG…	EPDRDVGEVSNPNVSEPGTGVVGDGKGLQPPPRWALQLQSVPKR*KLVDDVFPARDDGEAETICHDIIRGFEQGPTQCGIAAVALHTRGTTLPHVHVFNNCSWSNGTCRCVIFAGVVRRPNRSSIWSTSASAWDLYHLVKYFNSEPRVLEYIKMGGNDWSRDVRNEVLGQLEGSGHEPGRVLEILYPKLPHSVACDDAHGGQTSGGDTDDVRARTGAKCRKRSNRASEESIYDWLRENPVSPLTNIVRTPKWLADPVFRFIRLDDKRLQRAIQVFNDEMCSYTTLDFIEMYQHTQPLFDAPHGDLATFYMDVPASFDAMMELLNFQFNGIPEEVSAFVNNLYSLVEKAVPKKNCMEIVSPPSAGKTFFFDLVLSFYINHGTIRNFNRYTSFPLQDTVGR…	Viruses_Cossaviricota_Quintoviricetes_Piccovirales_Parvoviridae_NA_Densovirinae sp.	NS1, partial [Densovirinae sp.]	XP_037274118.1	85.7	426	61	0	1552	275	1	426	1.25e-273	765	-3	AAAAATTTTTTTAACAGTATCAATAGCAGACGACTCACAGTTTGGCTCGTTCCACACCAGGATGCGACGGCCCACGGTGTCCTGAAGTGGAAAGCTAGTGTAGCGGTTAAAGTTACGGATCGTACCGTGGTTAATGTAAAAGGAAAGAACGAGGTCAAAAAAAAAAGTTTTTCCTGCACTCGGAGGGGACACAATCTCCATACAGTTTTTCTTGGGGACCGCCTTCTCGACCAGGCTATATAGGTTGTTTACAAAGGCCGACACTTCCTCGGGGATGCCATTAAACTGAAAGTTTAATAGTTCCATCATGGCATCAAACGACGCGGGCACATCCATGTAAAAGGTAGCGAGGTCACCGTGTGGGGCATCAAAGAGAGGCTGGGTGTGCTGGTACATTTC…	MATLAEPDRGVGEVSNSNVPERGTGSRGDGKSLQSPPRWALQLHSIPKRRKLVHDVFPARDDGEAQTICNDIIRGFEQGPTQYGVAAVALHTRGTTLPHVHVLHDCSWSNGTCRCVIFAGFVRRLNRSSIWSTNASAWDLYNLVQYLNSQPRLLEYLKVGGSDWGRDIRNEVLGQFQGPGHEPGRVLEILHPKLPHSVACDDAHGGQTSGGDADKVCTRKGTKCRKRAKGASEESIYDWPRENPVSPLTNIVRTPKWLADPVFRFIRLDDKRLQRAIQVFNDEMCSYSTLDFIEMYKNTQPLFDAPHGNLATFYMDVPASFDAMMELLNFQFHGIHEEVSAFVNNLYSLVEKAIPKKNCMEIVSPPSAGKNFFFDPVLSFYINRGTIRNFNRYTSFPLQ…	LVAFAEPDRDVGEVSNPNVSEPGTGVVGDGKGLQPPPRWALQLQSVPKR*KLVDDVFPARDDGEAETICHDIIRGFEQGPTQCGIAAVALHTRGTTLPHVHVFNNCSWSNGTCRCVIFAGVVRRPNRSSIWSTSASAWDLYHLVKYFNSEPRVLEYIKMGGNDWSRDVRNEVLGQLEGSGHEPGRVLEILYPKLPHSVACDDAHGGQTSGGDTDDVRARTGAKCRKRSNRASEESIYDWLRENPVSPLTNIVRTPKWLADPVFRFIRLDDKRLQRAIQVFNDEMCSYTTLDFIEMYQHTQPLFDAPHGDLATFYMDVPASFDAMMELLNFQFNGIPEEVSAFVNNLYSLVEKAVPKKNCMEIVSPPSAGKTFFFDLVLSFYINHGTIRNFNRYTSFPLQ…	Eukaryota_Arthropoda_Arachnida_Ixodida_Ixodidae_Rhipicephalus_Rhipicephalus microplus	LOW QUALITY PROTEIN: uncharacterized protein LOC119166847 [Rhipicephalus microplus]
Rhipicephalus_microplus_NC051169.1:57647869-57648585	EUK	QTE18655.1	67.8	239	76	1	200	916	5	242	4.35e-117	349	2	TCTGCAGAACTCGTTAAGCAGATTTCGCGAGTACCTCGCGACCACGGAGTGGTCACAGTGTTCCGTGACAGCAAAATACTCACCACATGGGCCTATGCAATGCTGAAGACGAATTTAGTGTATGACACCGGGAAAACGTTTCCAGGAGTTTTAACTAGCCTCTCACGCTTGCCAGTGGACCGGCCGTATCTTTACATTCCTCATGGCACCTACCTTAACTTACCGTCTCACGCAAGAGCCGTGCATTGCACTGTCAAGGTTACTCCCCATGGTCTACGCACCCCTTGGAAGACTGGCTCTTCGGTTATCCAACCTGTCAACTCTGACATGCTAGTTTATGGTCTTAGCTTCGTCGGATTGAACCACTCCTTGGATACAGGCATGTGCCGAGTTAAAAAA…	SSEVVQQILRVPRDHGVVTVFRDSKILTTWGYAMIKTSLKYDSDKTFPGIITSLSRLPVDRPYLYIPHGTFLALPPHTKAIECSIKVTPHGLRTPWKTGSSVVQPVNSDMLVYGVSSVGLNQNLDTGMCRITQGTTHNAMKPATVQPFSSQDHTDLCKSYWGLDINATTGAQSNDDSSSIPTCMGAPRHNFAYDFIHVENTSPRLTKFVNQYPFKGQVGTPIVNYNHKFNNAWLRLGP	SAELVKQISRVPRDHGVVTVFRDSKILTTWAYAMLKTNLVYDTGKTFPGVLTSLSRLPVDRPYLYIPHGTYLNLPSHARAVHCTVKVTPHGLRTPWKTGSSVIQPVNSDMLVYGLSFVGLNHSLDTGMCRVKKGETNNPMKPQSYTPFQEKDHADLAKSYWGPKMTPGKVEQNGYDEKSIPACMGVSRHNFAYDFIHIDKASLCLTKFVNQFAFKGHMGTPIVNNEYYFGGDAWLKMGP	Viruses_Cossaviricota_Quintoviricetes_Piccovirales_Parvoviridae_NA_Densovirinae sp.	structural protein VP1, partial [Densovirinae sp.]	XP_037276532.1	100	325	0	0	140	1114	95	419	4.13e-241	676	2	ACGCAATCGGACGCTCCCGTCCGTCCAGCCGGAGCAGGAATTGGAGGTGTCGGTGAAAATTCTGCAGAACTCGTTAAGCAGATTTCGCGAGTACCTCGCGACCACGGAGTGGTCACAGTGTTCCGTGACAGCAAAATACTCACCACATGGGCCTATGCAATGCTGAAGACGAATTTAGTGTATGACACCGGGAAAACGTTTCCAGGAGTTTTAACTAGCCTCTCACGCTTGCCAGTGGACCGGCCGTATCTTTACATTCCTCATGGCACCTACCTTAACTTACCGTCTCACGCAAGAGCCGTGCATTGCACTGTCAAGGTTACTCCCCATGGTCTACGCACCCCTTGGAAGACTGGCTCTTCGGTTATCCAACCTGTCAACTCTGACATGCTAGTTTAT…	TQSDAPVRPAGAGIGGVGENSAELVKQISRVPRDHGVVTVFRDSKILTTWAYAMLKTNLVYDTGKTFPGVLTSLSRLPVDRPYLYIPHGTYLNLPSHARAVHCTVKVTPHGLRTPWKTGSSVIQPVNSDMLVYGLSFVGLNHSLDTGMCRVKKGETNNPMKPQSYTPFQEKDHADLAKSYWGPKMTPGKVEQNGYDEKSIPACMGVSRHNFAYDFIHIDKASLCLTKFVNQFAFKGHMGTPIVNNEYYFGGDAWLKMGPTYNAGNELPTRTQLGLPTDVVSYTTSNLSNYESYEQKPDLNVTMRLEPDDMHTRNVKYLDPMENTY	TQSDAPVRPAGAGIGGVGENSAELVKQISRVPRDHGVVTVFRDSKILTTWAYAMLKTNLVYDTGKTFPGVLTSLSRLPVDRPYLYIPHGTYLNLPSHARAVHCTVKVTPHGLRTPWKTGSSVIQPVNSDMLVYGLSFVGLNHSLDTGMCRVKKGETNNPMKPQSYTPFQEKDHADLAKSYWGPKMTPGKVEQNGYDEKSIPACMGVSRHNFAYDFIHIDKASLCLTKFVNQFAFKGHMGTPIVNNEYYFGGDAWLKMGPTYNAGNELPTRTQLGLPTDVVSYTTSNLSNYESYEQKPDLNVTMRLEPDDMHTRNVKYLDPMENTY	Eukaryota_Arthropoda_Arachnida_Ixodida_Ixodidae_Rhipicephalus_Rhipicephalus microplus	uncharacterized protein LOC119169594 [Rhipicephalus microplus]
Rhipicephalus_annulatus_WOVY01003319.1:446455-447705	EUK	QTE18654.1	44.9	334	182	2	200	1198	1	333	1.67e-79	266	2	ATGGCGGCACTTGCGGAACCTGATCGAGGCGTGGGAGAAGTATCAAATTCAAACGTGCCCGAACCAGAAACAGAAGCCAGAGGAGGTGGAACAAGTTTACATTCCCCTCCACGCTGGGCATTAAAGTTACACTCTGTTCCAAACGAAGAAAGCTTGTGCATGATGTGTTTCCCGCTCGAGACGCCGGAGAAGCTGAGAAAATTTTCAATGACATTGTCAGAGGATTCGAACAAAGACCCAACCTGTACGGAATCGCCGCCGTGGCACTCCACACACGAGCAACCACTCTAGCTACCACAGGTCCACATACTACAGGACTGCAGCTGGAGCAGCGGCACATGCCCATGTGTTATCTTCACTGGCTTCGTCAGACGACCAAATCGCTCGTCAATTGGGTCT…	MAETQEGDRGLDELSVSMFEQPGTSHGRSEQNLQPAPGWALQLRRIPKRRRIVHDVFPARDRGEAEAICNEIIKRFEFGNTTYSLAAVALHTADTSLPHVHTLHDCSWSNGSCRCNTFAGFVRRPNRASVWASAATEWDFANLIAYLNREPRSLEYFKVGGKDWGGDCAHQTVGQFGHPGQQQSRTLEILQKELPCPTVRDDSDRGVECSGYAEPLRARESPKGGKKREGRHTEESIYNWLRENPVSPLTSIVRTPKWLASPSLRFIRLDDKRLQRAIQVFNDEMCTYTTLDFIELYQNTNPLFDAPNGDLHGFYMTVEESFAAMLELLDFQF	MAALAEPDRGVGEVSNSNVPEPETEARGGGTSLHSPPRWALKLHSVPNEESLCMMCFPLETPEKLRKFSMTLSEDSNKDPTCTESPPWHSTHEQPL*LPQVHILQDCSWSSGTCPCVIFTGFVRRPNRSSIGSTNASAWDLYNLVQCLNSEPRLLEYLKVRGIDWSHDIRDEILGQFQGPAQEPGQVLEILHPKLPHSVACDDAHGGQMSGRYADKVCAKKDTKCRKHAKGGSKVYICDWLRESPVSPLRNIVRIPKWLADLVFRFIRVDDKRLQRAIQVFNDEMRSYSTLDFSKMCKNTQPLFDAPHSDLATFYMNVPALLDAMTELINFQF	Viruses_Cossaviricota_Quintoviricetes_Piccovirales_Parvoviridae_NA_Densovirinae sp.	NS1, partial [Densovirinae sp.]	XP_037274118.1	58.4	428	168	5	200	1459	1	426	4.5e-153	458	2	ATGGCGGCACTTGCGGAACCTGATCGAGGCGTGGGAGAAGTATCAAATTCAAACGTGCCCGAACCAGAAACAGAAGCCAGAGGAGGTGGAACAAGTTTACATTCCCCTCCACGCTGGGCATTAAAGTTACACTCTGTTCCAAACGAAGAAAGCTTGTGCATGATGTGTTTCCCGCTCGAGACGCCGGAGAAGCTGAGAAAATTTTCAATGACATTGTCAGAGGATTCGAACAAAGACCCAACCTGTACGGAATCGCCGCCGTGGCACTCCACACACGAGCAACCACTCTAGCTACCACAGGTCCACATACTACAGGACTGCAGCTGGAGCAGCGGCACATGCCCATGTGTTATCTTCACTGGCTTCGTCAGACGACCAAATCGCTCGTCAATTGGGTCT…	MATLAEPDRGVGEVSNSNVPERGTGSRGDGKSLQSPPRWALQLHSIPKRRKLVHDVFPARDDGEAQTICNDIIRGFEQGPTQYGVAAVALHTRGTTLPHVHVLHDCSWSNGTCRCVIFAGFVRRLNRSSIWSTNASAWDLYNLVQYLNSQPRLLEYLKVGGSDWGRDIRNEVLGQFQGPGHEPGRVLEILHPKLPHSVACDDAHGGQTSGGDADKVCTRKGTKCRKRAKGASEESIYDWPRENPVSPLTNIVRTPKWLADPVFRFIRLDDKRLQRAIQVFNDEMCSYSTLDFIEMYKNTQPLFDAPHGNLATFYMDVPASFDAMMELLNFQFHGIHEEVSAFVNNLYSLVEKAIPKKNCMEIVSPPSAGKNFFFDPVLSFYINRGTIRNFNRYTSFPLQ…	MAALAEPDRGVGEVSNSNVPEPETEARGGGTSLHSPPRWALKLHSVPNEESLCMMCFPLETPEKLRKFSMTLSEDSNKDPTCTESPPWHSTHEQPL*LPQVHILQDCSWSSGTCPCVIFTGFVRRPNRSSIGSTNASAWDLYNLVQCLNSEPRLLEYLKVRGIDWSHDIRDEILGQFQGPAQEPGQVLEILHPKLPHSVACDDAHGGQMSGRYADKVCAKKDTKCRKHAKGGSKVYICDWLRESPVSPLRNIVRIPKWLADLVFRFIRVDDKRLQRAIQVFNDEMRSYSTLDFSKMCKNTQPLFDAPHSDLATFYMNVPALLDAMTELINFQFTASTRKCRPLKLVQPGREGGPHDNFVPSECSKEFVLIVFFHFTFTAVPSVTLTATLVLS*RTSWAV…	Eukaryota_Arthropoda_Arachnida_Ixodida_Ixodidae_Rhipicephalus_Rhipicephalus microplus	LOW QUALITY PROTEIN: uncharacterized protein LOC119166847 [Rhipicephalus microplus]
Rhipicephalus_microplus_NC051173.1:86109262-86110290	EUK	QTE18654.1	61.6	375	143	1	1345	224	1	375	3.82e-161	472	-3	AAAAAAAAAGTTTTTGCCTGCACTCGGAGGGGACACGATTTCCATGCAATTTTTTTTCGGTATCGCCTTCTCGACCAGGCTATACAAGTTGTTGACAAAGGCCGACACTTCCTCGTGGATGCCGTGAAACTGAAAGTTTAAAAGTTCCATCATGGCATCAAACGACGCGGGCACATCCATGTAAAAGGTAGCGAGGTTGCCATGTGGGGCGTCAAAGAGTGGCTGCGTGTTCTTGTACATTTCAATGAAGTCTAGCGTGGAGTACGAACACATCTCATCGTTAAACACTTGAATGGCGCGTTGAAGGCGCTTGTCGTCCAGGCGAATAAATCGAAATACCGGGTCGGCCAGCCACTTGGGGGTGCGCACAATGTTGCTCAACGGCGATACGGGGTTTTC…	MAETQEGDRGLDELSVSMFEQPGTSHGRSEQNLQPAPGWALQLRRIPKRRRIVHDVFPARDRGEAEAICNEIIKRFEFGNTTYSLAAVALHTADTSLPHVHTLHDCSWSNGSCRCNTFAGFVRRPNRASVWASAATEWDFANLIAYLNREPRSLEYFKVGGKDWGGDCAHQTVGQFGHPGQQQSRTLEILQKELPCPTVRDDSDRGVECSGYAEPLRARESPKGGKKREGRHTEESIYNWLRENPVSPLTSIVRTPKWLASPSLRFIRLDDKRLQRAIQVFNDEMCTYTTLDFIELYQNTNPLFDAPNGDLHGFYMTVEESFAAMLELLDFQFGNEQDEVSNFVNNLYNLIEKLVPKKNCLEVVSPPSAGKNFFF	MATLAEPDQGVGEV*NSNVPEPGPGSRGDGKSLQSPPRWALQLHSIPKRRKLVHDVFPARDDGEAQTICNDIIRGFEQGPTQYEVAAVALHTRGTTLPHVHVLHDCSWSNGTCRCVIFAGFVRRPNRSSIWSTNASAWDLYNLVQYLNSQPRLLEYLKVGGSDCGRDNRNEVLGQFQGPGHEPGRVLEILHPKLPHSVACDDAHGGQTSGGDADKVCARKGTKCRKPAKGASEKSIYDWLRENPVSPLSNIVRTPKWLADPVFRFIRLDDKRLQRAIQVFNDEMCSYSTLDFIEMYKNTQPLFDAPHGNLATFYMDVPASFDAMMELLNFQFHGIHEEVSAFVNNLYSLVEKAIPKKNCMEIVSPPSAGKNFFF	Viruses_Cossaviricota_Quintoviricetes_Piccovirales_Parvoviridae_NA_Densovirinae sp.	NS1, partial [Densovirinae sp.]	XP_037274118.1	96.5	374	13	0	1345	224	1	374	1.15e-268	748	-3	AAAAAAAAAGTTTTTGCCTGCACTCGGAGGGGACACGATTTCCATGCAATTTTTTTTCGGTATCGCCTTCTCGACCAGGCTATACAAGTTGTTGACAAAGGCCGACACTTCCTCGTGGATGCCGTGAAACTGAAAGTTTAAAAGTTCCATCATGGCATCAAACGACGCGGGCACATCCATGTAAAAGGTAGCGAGGTTGCCATGTGGGGCGTCAAAGAGTGGCTGCGTGTTCTTGTACATTTCAATGAAGTCTAGCGTGGAGTACGAACACATCTCATCGTTAAACACTTGAATGGCGCGTTGAAGGCGCTTGTCGTCCAGGCGAATAAATCGAAATACCGGGTCGGCCAGCCACTTGGGGGTGCGCACAATGTTGCTCAACGGCGATACGGGGTTTTC…	MATLAEPDRGVGEVSNSNVPERGTGSRGDGKSLQSPPRWALQLHSIPKRRKLVHDVFPARDDGEAQTICNDIIRGFEQGPTQYGVAAVALHTRGTTLPHVHVLHDCSWSNGTCRCVIFAGFVRRLNRSSIWSTNASAWDLYNLVQYLNSQPRLLEYLKVGGSDWGRDIRNEVLGQFQGPGHEPGRVLEILHPKLPHSVACDDAHGGQTSGGDADKVCTRKGTKCRKRAKGASEESIYDWPRENPVSPLTNIVRTPKWLADPVFRFIRLDDKRLQRAIQVFNDEMCSYSTLDFIEMYKNTQPLFDAPHGNLATFYMDVPASFDAMMELLNFQFHGIHEEVSAFVNNLYSLVEKAIPKKNCMEIVSPPSAGKNFFF	MATLAEPDQGVGEV*NSNVPEPGPGSRGDGKSLQSPPRWALQLHSIPKRRKLVHDVFPARDDGEAQTICNDIIRGFEQGPTQYEVAAVALHTRGTTLPHVHVLHDCSWSNGTCRCVIFAGFVRRPNRSSIWSTNASAWDLYNLVQYLNSQPRLLEYLKVGGSDCGRDNRNEVLGQFQGPGHEPGRVLEILHPKLPHSVACDDAHGGQTSGGDADKVCARKGTKCRKPAKGASEKSIYDWLRENPVSPLSNIVRTPKWLADPVFRFIRLDDKRLQRAIQVFNDEMCSYSTLDFIEMYKNTQPLFDAPHGNLATFYMDVPASFDAMMELLNFQFHGIHEEVSAFVNNLYSLVEKAIPKKNCMEIVSPPSAGKNFFF	Eukaryota_Arthropoda_Arachnida_Ixodida_Ixodidae_Rhipicephalus_Rhipicephalus microplus	LOW QUALITY PROTEIN: uncharacterized protein LOC119166847 [Rhipicephalus microplus]
Rhipicephalus_annulatus_WOVY01011440.1:64571-65695	EUK	QTE18654.1	56.4	303	128	3	1132	236	81	383	9.16e-107	335	-3	AATGTAAATTAAAAGAACAGGATAAAATTTTTTGACTGCACATGGAGGGGACACAATTTGCATGCAATTTTTCTTGGGGACCGCCTTCTCGATCAGGCTGTATAAGTTGTTTACAAACGCCGATACTTCCTCGTGGGTGCCGCGAAACTGAAAGTTGAAAAGTTGCATCATGGCATCGAGCGACGCGGGCACATCCATGTAAAAGGTAGCGAGGTCGCCATGTGGGGCGTCAAAGAGTGACTGCGTGTTCTTGTACATTTCAATGAAGTCGAAGGTGGAGTACGAACACATCTCGTCATTAAACACTTGGATGGCTCGTTGAAGGGGCTTGTCGTCCAGGCGAATAAACCAAAAGACTGGGTCTGCCAGCCTCTTGGGGGTGCGCACAATGTTGCTCAA…	TTYSLAAVALHTADTSLPHVHTLHDCSWSNGSCRCNTFAGFVRRPNRASVWASAATEWDFANLIAYLNREPRSLEYFKVGGKDWGGDCAHQTVGQFGHPGQQQSRTLEILQKELPCPTVRDDSDRGVECSGYAEPLRARESPKGGKKREGRHTEESIYNWLRENPVSPLTSIVRTPKWLASPSLRFIRLDDKRLQRAIQVFNDEMCTYTTLDFIELYQNTNPLFDAPNGDLHGFYMTVEESFAAMLELLDFQFGNEQDEVSNFVNNLYNLIEKLVPKKNCLEVVSPPSAGKNFFFDPFLSFYI	STESLPSHSIHTRGTTLPHVHVLHDCSWSNGTCRCVIFAGFVRRPNRSSIWSTNASASDLYNLVQYLNSGPRLLEYLKVGESDWGREIRDEVLRQFQGPGHEPGRVLEILHPKLLHSVACDTHGGQTSGGDADKVCARKGTKCRKRAKGASEGSINGWLRGNPASPLSNIVRTPKRLADPVFWFIRLDDKPLQRAIQVFNDEMCSYSTFDFIEMYKNTQSLFDAPHGDLATFYMDVPASLDAMMQLFNFQFRGTHEEVSAFVNNLYSLIEKAVPKKNCMQIVSPPCAVKKFYPVLLIYI	Viruses_Cossaviricota_Quintoviricetes_Piccovirales_Parvoviridae_NA_Densovirinae sp.	NS1, partial [Densovirinae sp.]	XP_037274118.1	83.5	303	47	2	1135	236	80	382	3.01e-176	515	-3	AATGTAAATTAAAAGAACAGGATAAAATTTTTTGACTGCACATGGAGGGGACACAATTTGCATGCAATTTTTCTTGGGGACCGCCTTCTCGATCAGGCTGTATAAGTTGTTTACAAACGCCGATACTTCCTCGTGGGTGCCGCGAAACTGAAAGTTGAAAAGTTGCATCATGGCATCGAGCGACGCGGGCACATCCATGTAAAAGGTAGCGAGGTCGCCATGTGGGGCGTCAAAGAGTGACTGCGTGTTCTTGTACATTTCAATGAAGTCGAAGGTGGAGTACGAACACATCTCGTCATTAAACACTTGGATGGCTCGTTGAAGGGGCTTGTCGTCCAGGCGAATAAACCAAAAGACTGGGTCTGCCAGCCTCTTGGGGGTGCGCACAATGTTGCTCAA…	PTQYGVAAVALHTRGTTLPHVHVLHDCSWSNGTCRCVIFAGFVRRLNRSSIWSTNASAWDLYNLVQYLNSQPRLLEYLKVGGSDWGRDIRNEVLGQFQGPGHEPGRVLEILHPKLPHSVACDDAHGGQTSGGDADKVCTRKGTKCRKRAKGASEESIYDWPRENPVSPLTNIVRTPKWLADPVFRFIRLDDKRLQRAIQVFNDEMCSYSTLDFIEMYKNTQPLFDAPHGNLATFYMDVPASFDAMMELLNFQFHGIHEEVSAFVNNLYSLVEKAIPKKNCMEIVSPPSAGKNFFFDPVLSFYI	PSTESLPSHSIHTRGTTLPHVHVLHDCSWSNGTCRCVIFAGFVRRPNRSSIWSTNASASDLYNLVQYLNSGPRLLEYLKVGESDWGREIRDEVLRQFQGPGHEPGRVLEILHPKLLHSVACDTHGGQTSGGDADKVCARKGTKCRKRAKGASEGSINGWLRGNPASPLSNIVRTPKRLADPVFWFIRLDDKPLQRAIQVFNDEMCSYSTFDFIEMYKNTQSLFDAPHGDLATFYMDVPASLDAMMQLFNFQFRGTHEEVSAFVNNLYSLIEKAVPKKNCMQIVSPPCAVKKFYPVLLIYI	Eukaryota_Arthropoda_Arachnida_Ixodida_Ixodidae_Rhipicephalus_Rhipicephalus microplus	LOW QUALITY PROTEIN: uncharacterized protein LOC119166847 [Rhipicephalus microplus]
Rhipicephalus_annulatus_WOVY01013662.1:13516-16663	EUK	QTE18654.1	49	357	181	1	1267	200	2	358	1.02e-100	336	-1	TTTTTTTGGTACCGCGCTCTAGACCACGCTGTACATTTTGTTGACAAAAGCCGACACTTCCTCGTGGATGCCGTAAAACTGAGCGTGTAAAAGTTCCATCATGGCATCAAACGACGCGGGCACATCTATGCAAAAGGTAGCGAGGTCGCCATGTGGGGCGTCAGAGAGTGGCTGCGTGTTTTTATTCATTTCAATGAAGTCGAGGGTGAAGTACGAACACATCTCATCAATTAACACTTGAATGGATCGTTGCGGGGTTCTTATCGTCCAGGCGAATAAACCGAAAGACCGGGTCCGCCAGCCACTTGGGGTTGCGCAAAATGTTGCTCAACGGCTATGCGAGTTTTCGCGTAGCCAGTCGTAGATGAATTCTTCCGACGCTCCTTTTGCACGTTTTCG…	AETQEGDRGLDELSVSMFEQPGTSHGRSEQNLQPAPGWALQLRRIPKRRRIVHDVFPARDRGEAEAICNEIIKRFEFGNTTYSLAAVALHTADTSLPHVHTLHDCSWSNGSCRCNTFAGFVRRPNRASVWASAATEWDFANLIAYLNREPRSLEYFKVGGKDWGGDCAHQTVGQFGHPGQQQSRTLEILQKELPCPTVRDDSDRGVECSGYAEPLRARESPKGGKKREGRHTEESIYNWLRENPVSPLTSIVRTPKWLASPSLRFIRLDDKRLQRAIQVFNDEMCTYTTLDFIELYQNTNPLFDAPNGDLHGFYMTVEESFAAMLELLDFQFGNEQDEVSNFVNNLYNLIEKLVPKK	ATLAEPDRGVGEVSNSNVPEPGTRARGDGKSLQSPPRWALQLHSVPKRRKLVHDVFPARDDGEAQTICNDIIRVFEQGPTQYGVTAVALHTKETTLPHVYVLHDCSWSNGTCPCVIFAGFL*RPNRSSIWSTNASVWDLYSLVQYLNGQLRLLEYLKVGGSDWRHDIRNEVCGQLQGPRHEPGRVLEILHPKLPHSVACDDAHGGQTSGGDADKVCAKKGTKCRKRAKGASEEFIYDWLRENSHSR*ATFCATPSGWRTRSFGLFAWTIRTPQRSIQVLIDEMCSYFTLDFIEMNKNTQPLSDAPHGDLATFCIDVPASFDAMMELLHAQFYGIHEEVSAFVNKMYSVV*SAVPKK	Viruses_Cossaviricota_Quintoviricetes_Piccovirales_Parvoviridae_NA_Densovirinae sp.	NS1, partial [Densovirinae sp.]	XP_037274118.1	80.3	356	70	0	1267	200	2	357	8.03e-193	581	-1	TTTTTTTGGTACCGCGCTCTAGACCACGCTGTACATTTTGTTGACAAAAGCCGACACTTCCTCGTGGATGCCGTAAAACTGAGCGTGTAAAAGTTCCATCATGGCATCAAACGACGCGGGCACATCTATGCAAAAGGTAGCGAGGTCGCCATGTGGGGCGTCAGAGAGTGGCTGCGTGTTTTTATTCATTTCAATGAAGTCGAGGGTGAAGTACGAACACATCTCATCAATTAACACTTGAATGGATCGTTGCGGGGTTCTTATCGTCCAGGCGAATAAACCGAAAGACCGGGTCCGCCAGCCACTTGGGGTTGCGCAAAATGTTGCTCAACGGCTATGCGAGTTTTCGCGTAGCCAGTCGTAGATGAATTCTTCCGACGCTCCTTTTGCACGTTTTCG…	ATLAEPDRGVGEVSNSNVPERGTGSRGDGKSLQSPPRWALQLHSIPKRRKLVHDVFPARDDGEAQTICNDIIRGFEQGPTQYGVAAVALHTRGTTLPHVHVLHDCSWSNGTCRCVIFAGFVRRLNRSSIWSTNASAWDLYNLVQYLNSQPRLLEYLKVGGSDWGRDIRNEVLGQFQGPGHEPGRVLEILHPKLPHSVACDDAHGGQTSGGDADKVCTRKGTKCRKRAKGASEESIYDWPRENPVSPLTNIVRTPKWLADPVFRFIRLDDKRLQRAIQVFNDEMCSYSTLDFIEMYKNTQPLFDAPHGNLATFYMDVPASFDAMMELLNFQFHGIHEEVSAFVNNLYSLVEKAIPKK	ATLAEPDRGVGEVSNSNVPEPGTRARGDGKSLQSPPRWALQLHSVPKRRKLVHDVFPARDDGEAQTICNDIIRVFEQGPTQYGVTAVALHTKETTLPHVYVLHDCSWSNGTCPCVIFAGFL*RPNRSSIWSTNASVWDLYSLVQYLNGQLRLLEYLKVGGSDWRHDIRNEVCGQLQGPRHEPGRVLEILHPKLPHSVACDDAHGGQTSGGDADKVCAKKGTKCRKRAKGASEEFIYDWLRENSHSR*ATFCATPSGWRTRSFGLFAWTIRTPQRSIQVLIDEMCSYFTLDFIEMNKNTQPLSDAPHGDLATFCIDVPASFDAMMELLHAQFYGIHEEVSAFVNKMYSVV*SAVPKK	Eukaryota_Arthropoda_Arachnida_Ixodida_Ixodidae_Rhipicephalus_Rhipicephalus microplus	LOW QUALITY PROTEIN: uncharacterized protein LOC119166847 [Rhipicephalus microplus]
Rhipicephalus_annulatus_WOVY01000645.1:270300-271181	EUK	QTE18654.1	63.6	354	128	1	2	1060	22	375	7.84e-163	474	2	CCAGGAACAGGGTCTAGAGGAGATGGAAAAAGTTTACAATCCCCTCCACGCTGGGCATTGCAGTTACACTCAATTCCAAAACGAAGAAAGCTTGTGCACGATGTGTTTCCCGCTCGAGACGACGGAGAAGCTCAGACAATTTGTAATGACATTGTCAGAGGATTCGAACAAGGACCCACCCAGTACGGAGTCGCAGCCGTCGCACTCCACACACGAGGAACCACCCTACCACACGTCCATGTTCTACACGACTGCAGCTGGAGCAACGGCACATGCCGATGTGTTATTTTCGCTGGCTTCGTCAGACGACCAAATCGCTCGTCAATTTGGTCTACAAACGCCAGCGCATGGGACCTCTACAATCTCGTCCAGTATCTCAATAGTCAGCCCCGACTATTG…	PGTSHGRSEQNLQPAPGWALQLRRIPKRRRIVHDVFPARDRGEAEAICNEIIKRFEFGNTTYSLAAVALHTADTSLPHVHTLHDCSWSNGSCRCNTFAGFVRRPNRASVWASAATEWDFANLIAYLNREPRSLEYFKVGGKDWGGDCAHQTVGQFGHPGQQQSRTLEILQKELPCPTVRDDSDRGVECSGYAEPLRARESPKGGKKREGRHTEESIYNWLRENPVSPLTSIVRTPKWLASPSLRFIRLDDKRLQRAIQVFNDEMCTYTTLDFIELYQNTNPLFDAPNGDLHGFYMTVEESFAAMLELLDFQFGNEQDEVSNFVNNLYNLIEKLVPKKNCLEVVSPPSAGKNFFF	PGTGSRGDGKSLQSPPRWALQLHSIPKRRKLVHDVFPARDDGEAQTICNDIVRGFEQGPTQYGVAAVALHTRGTTLPHVHVLHDCSWSNGTCRCVIFAGFVRRPNRSSIWSTNASAWDLYNLVQYLNSQPRLLEYLKVGGSDWDSDIRNEVLGQFQGPGHEPGRVLEILHPKLPHSVACDDAHGGQTSGGDADKVCARKGTKCRKRAKGASEESIYDWLRENPVSPLSNIVRTPKWLANPVFRFIRLDDKRLQRAIQVFNDEMCSYSTLDFIEMYKNTQPLFDAPHGDLATFYMDVPASFDALMELLNFQFHGIHEEVSAFVNNLYSLVEKAIPKKNCMEIVSPPSAGKNFFF	Viruses_Cossaviricota_Quintoviricetes_Piccovirales_Parvoviridae_NA_Densovirinae sp.	NS1, partial [Densovirinae sp.]	XP_037274118.1	97.2	352	10	0	5	1060	23	374	5.28e-259	722	2	GGAACAGGGTCTAGAGGAGATGGAAAAAGTTTACAATCCCCTCCACGCTGGGCATTGCAGTTACACTCAATTCCAAAACGAAGAAAGCTTGTGCACGATGTGTTTCCCGCTCGAGACGACGGAGAAGCTCAGACAATTTGTAATGACATTGTCAGAGGATTCGAACAAGGACCCACCCAGTACGGAGTCGCAGCCGTCGCACTCCACACACGAGGAACCACCCTACCACACGTCCATGTTCTACACGACTGCAGCTGGAGCAACGGCACATGCCGATGTGTTATTTTCGCTGGCTTCGTCAGACGACCAAATCGCTCGTCAATTTGGTCTACAAACGCCAGCGCATGGGACCTCTACAATCTCGTCCAGTATCTCAATAGTCAGCCCCGACTATTGGAA…	GTGSRGDGKSLQSPPRWALQLHSIPKRRKLVHDVFPARDDGEAQTICNDIIRGFEQGPTQYGVAAVALHTRGTTLPHVHVLHDCSWSNGTCRCVIFAGFVRRLNRSSIWSTNASAWDLYNLVQYLNSQPRLLEYLKVGGSDWGRDIRNEVLGQFQGPGHEPGRVLEILHPKLPHSVACDDAHGGQTSGGDADKVCTRKGTKCRKRAKGASEESIYDWPRENPVSPLTNIVRTPKWLADPVFRFIRLDDKRLQRAIQVFNDEMCSYSTLDFIEMYKNTQPLFDAPHGNLATFYMDVPASFDAMMELLNFQFHGIHEEVSAFVNNLYSLVEKAIPKKNCMEIVSPPSAGKNFFF	GTGSRGDGKSLQSPPRWALQLHSIPKRRKLVHDVFPARDDGEAQTICNDIVRGFEQGPTQYGVAAVALHTRGTTLPHVHVLHDCSWSNGTCRCVIFAGFVRRPNRSSIWSTNASAWDLYNLVQYLNSQPRLLEYLKVGGSDWDSDIRNEVLGQFQGPGHEPGRVLEILHPKLPHSVACDDAHGGQTSGGDADKVCARKGTKCRKRAKGASEESIYDWLRENPVSPLSNIVRTPKWLANPVFRFIRLDDKRLQRAIQVFNDEMCSYSTLDFIEMYKNTQPLFDAPHGDLATFYMDVPASFDALMELLNFQFHGIHEEVSAFVNNLYSLVEKAIPKKNCMEIVSPPSAGKNFFF	Eukaryota_Arthropoda_Arachnida_Ixodida_Ixodidae_Rhipicephalus_Rhipicephalus microplus	LOW QUALITY PROTEIN: uncharacterized protein LOC119166847 [Rhipicephalus microplus]
Rhipicephalus_microplus_CM023462.1:46273355-46274425	EUK	QTE18654.1	60.9	358	139	1	1270	200	1	358	3.32e-148	440	-3	TTTTTTCGGGATCGCCTTCTCGACCAGGCTGTACAAGTTGTTGACAAAAGCCGACACTTCCTCGTGGATGCCGTAAAACTGAAAATTTAAAAGTTCCATCATGGCATCAAACGACGCGGGCACATCCATGTAAAAGGTAGCGAGGTTGCCATGTGGGGCGTCAAAGAGTGGCTGCGTGTTCTTGTACATTTCAATGAAGTCGAGGGTGGAGTACGAACACATCTCATCGTTAAACACTTGAATGGCGCGTTGAAGGCGCTTGTCGTCCAGGCGAATAAATCGAAATACCGGGTCGGCCAGCCACTTGGGGGTGCGCACAATGTTGGTCAACGGCGATACGGGGTTTTCGCGTGGCCAGTCGTAGATGGATTCTTCCGACGCTCCTTTTGCACGTTTTCG…	MAETQEGDRGLDELSVSMFEQPGTSHGRSEQNLQPAPGWALQLRRIPKRRRIVHDVFPARDRGEAEAICNEIIKRFEFGNTTYSLAAVALHTADTSLPHVHTLHDCSWSNGSCRCNTFAGFVRRPNRASVWASAATEWDFANLIAYLNREPRSLEYFKVGGKDWGGDCAHQTVGQFGHPGQQQSRTLEILQKELPCPTVRDDSDRGVECSGYAEPLRARESPKGGKKREGRHTEESIYNWLRENPVSPLTSIVRTPKWLASPSLRFIRLDDKRLQRAIQVFNDEMCTYTTLDFIELYQNTNPLFDAPNGDLHGFYMTVEESFAAMLELLDFQFGNEQDEVSNFVNNLYNLIEKLVPKK	MATLAEPDRGVGEVSNSNVPERGTGSRGDGKSLQSPPRWALQLHSIPKRRKLVHDVFPARDDGEAQTICNDIIRGFEQGPTQYGVAAVALHTRGTTLPHVHVLHDCSWSNGTCRCVIFAGFVRRLNRSSIWSTNASAWDLYNLVQYLNSQPRLLEYLKVGGSDWGRDIRNEVLGQFQGPGHEPGRVLEILHPKLPHSVACDDAHGGQTSGGDADKVCTRKGTKCRKRAKGASEESIYDWPRENPVSPLTNIVRTPKWLADPVFRFIRLDDKRLQRAIQVFNDEMCSYSTLDFIEMYKNTQPLFDAPHGNLATFYMDVPASFDAMMELLNFQFYGIHEEVSAFVNNLYSLVEKAIPKK	Viruses_Cossaviricota_Quintoviricetes_Piccovirales_Parvoviridae_NA_Densovirinae sp.	NS1, partial [Densovirinae sp.]	XP_037274118.1	99.7	357	1	0	1270	200	1	357	7.68e-266	742	-3	TTTTTTCGGGATCGCCTTCTCGACCAGGCTGTACAAGTTGTTGACAAAAGCCGACACTTCCTCGTGGATGCCGTAAAACTGAAAATTTAAAAGTTCCATCATGGCATCAAACGACGCGGGCACATCCATGTAAAAGGTAGCGAGGTTGCCATGTGGGGCGTCAAAGAGTGGCTGCGTGTTCTTGTACATTTCAATGAAGTCGAGGGTGGAGTACGAACACATCTCATCGTTAAACACTTGAATGGCGCGTTGAAGGCGCTTGTCGTCCAGGCGAATAAATCGAAATACCGGGTCGGCCAGCCACTTGGGGGTGCGCACAATGTTGGTCAACGGCGATACGGGGTTTTCGCGTGGCCAGTCGTAGATGGATTCTTCCGACGCTCCTTTTGCACGTTTTCG…	MATLAEPDRGVGEVSNSNVPERGTGSRGDGKSLQSPPRWALQLHSIPKRRKLVHDVFPARDDGEAQTICNDIIRGFEQGPTQYGVAAVALHTRGTTLPHVHVLHDCSWSNGTCRCVIFAGFVRRLNRSSIWSTNASAWDLYNLVQYLNSQPRLLEYLKVGGSDWGRDIRNEVLGQFQGPGHEPGRVLEILHPKLPHSVACDDAHGGQTSGGDADKVCTRKGTKCRKRAKGASEESIYDWPRENPVSPLTNIVRTPKWLADPVFRFIRLDDKRLQRAIQVFNDEMCSYSTLDFIEMYKNTQPLFDAPHGNLATFYMDVPASFDAMMELLNFQFHGIHEEVSAFVNNLYSLVEKAIPKK	MATLAEPDRGVGEVSNSNVPERGTGSRGDGKSLQSPPRWALQLHSIPKRRKLVHDVFPARDDGEAQTICNDIIRGFEQGPTQYGVAAVALHTRGTTLPHVHVLHDCSWSNGTCRCVIFAGFVRRLNRSSIWSTNASAWDLYNLVQYLNSQPRLLEYLKVGGSDWGRDIRNEVLGQFQGPGHEPGRVLEILHPKLPHSVACDDAHGGQTSGGDADKVCTRKGTKCRKRAKGASEESIYDWPRENPVSPLTNIVRTPKWLADPVFRFIRLDDKRLQRAIQVFNDEMCSYSTLDFIEMYKNTQPLFDAPHGNLATFYMDVPASFDAMMELLNFQFYGIHEEVSAFVNNLYSLVEKAIPKK	Eukaryota_Arthropoda_Arachnida_Ixodida_Ixodidae_Rhipicephalus_Rhipicephalus microplus	LOW QUALITY PROTEIN: uncharacterized protein LOC119166847 [Rhipicephalus microplus]
Rhipicephalus_sanguineus_JABSTV010000676.1:8785-9810	EUK	QTE18654.1	58.6	302	122	2	272	1168	1	302	1.01e-119	367	2	ATGGCGGCATTTGCCGAACCTGATCGAGACGTGGGAGAAGTATCAGATCCAAACGTGTCCGAACCAGGAGTTGGAGGAGATGGAAAAAGTTTACAACACCCTCCACGCTGGGCACTGCAGCTACAGTCAGTTCCAAAACGAAGAAAGCTTGTGCACGATGTGTTTCCCGCTCGAGACGACGGAGAGGCTGAGACAATTTGTCACGACATTATCAGAGGATTCGAGCAAGGGCCCACCCAGTACGGAATCGCTGCCGTCGCACTCCACACACGAGGAACTACACTCCCACACGTCCACGTCTTACACGACTGCAGCTGGAGCAATGGCACATGCCAATGTGTTATCTTCGCTGGCTTCGTCAGATGACCAAATCGCTCGTCAATTTGGTCTACAAGCGCC…	MAETQEGDRGLDELSVSMFEQPGTSHGRSEQNLQPAPGWALQLRRIPKRRRIVHDVFPARDRGEAEAICNEIIKRFEFGNTTYSLAAVALHTADTSLPHVHTLHDCSWSNGSCRCNTFAGFVRRPNRASVWASAATEWDFANLIAYLNREPRSLEYFKVGGKDWGGDCAHQTVGQFGHPGQQQSRTLEILQKELPCPTVRDDSDRGVECSGYAEPLRARESPKGGKKREGRHTEESIYNWLRENPVSPLTSIVRTPKWLASPSLRFIRLDDKRLQRAIQVFNDEMCTYTTLDFIELYQNTNP	MAAFAEPDRDVGEVSDPNVSEPGVGGDGKSLQHPPRWALQLQSVPKRRKLVHDVFPARDDGEAETICHDIIRGFEQGPTQYGIAAVALHTRGTTLPHVHVLHDCSWSNGTCQCVIFAGFVR*PNRSSIWSTSASAWDLYHLVKYFNSEPRVLQYIKMGGNDWGRDVRNEVLGQLEGSGDEPGRVLEILYPKLPHSVACDDAHGGQTSGGDTDDVRARTGAKCRKRSKGASEESIYDWLRENPVSPLTNIVRTPKWLADPVFRFIRLDDKRLQRAIQVFNDEMCSYTTLDFIEMYQHTHP	Viruses_Cossaviricota_Quintoviricetes_Piccovirales_Parvoviridae_NA_Densovirinae sp.	NS1, partial [Densovirinae sp.]	XP_037274118.1	84.4	301	45	1	272	1168	1	301	3.13e-187	542	2	ATGGCGGCATTTGCCGAACCTGATCGAGACGTGGGAGAAGTATCAGATCCAAACGTGTCCGAACCAGGAGTTGGAGGAGATGGAAAAAGTTTACAACACCCTCCACGCTGGGCACTGCAGCTACAGTCAGTTCCAAAACGAAGAAAGCTTGTGCACGATGTGTTTCCCGCTCGAGACGACGGAGAGGCTGAGACAATTTGTCACGACATTATCAGAGGATTCGAGCAAGGGCCCACCCAGTACGGAATCGCTGCCGTCGCACTCCACACACGAGGAACTACACTCCCACACGTCCACGTCTTACACGACTGCAGCTGGAGCAATGGCACATGCCAATGTGTTATCTTCGCTGGCTTCGTCAGATGACCAAATCGCTCGTCAATTTGGTCTACAAGCGCC…	MATLAEPDRGVGEVSNSNVPERGTGSRGDGKSLQSPPRWALQLHSIPKRRKLVHDVFPARDDGEAQTICNDIIRGFEQGPTQYGVAAVALHTRGTTLPHVHVLHDCSWSNGTCRCVIFAGFVRRLNRSSIWSTNASAWDLYNLVQYLNSQPRLLEYLKVGGSDWGRDIRNEVLGQFQGPGHEPGRVLEILHPKLPHSVACDDAHGGQTSGGDADKVCTRKGTKCRKRAKGASEESIYDWPRENPVSPLTNIVRTPKWLADPVFRFIRLDDKRLQRAIQVFNDEMCSYSTLDFIEMYKNTQP	MAAFAEPDRDVGEVSDPNVSEPGVGGDGKSLQHPPRWALQLQSVPKRRKLVHDVFPARDDGEAETICHDIIRGFEQGPTQYGIAAVALHTRGTTLPHVHVLHDCSWSNGTCQCVIFAGFVR*PNRSSIWSTSASAWDLYHLVKYFNSEPRVLQYIKMGGNDWGRDVRNEVLGQLEGSGDEPGRVLEILYPKLPHSVACDDAHGGQTSGGDTDDVRARTGAKCRKRSKGASEESIYDWLRENPVSPLTNIVRTPKWLADPVFRFIRLDDKRLQRAIQVFNDEMCSYTTLDFIEMYQHTHP	Eukaryota_Arthropoda_Arachnida_Ixodida_Ixodidae_Rhipicephalus_Rhipicephalus microplus	LOW QUALITY PROTEIN: uncharacterized protein LOC119166847 [Rhipicephalus microplus]
Rhipicephalus_annulatus_WOVY01009573.1:989045-989947	EUK	QTE18654.1	57.6	302	127	1	1102	200	32	333	3.49e-112	346	-3	GAAACTGAAAGTTTAAAAGTTCGTCATGGCATCAAACGACGCGGGCACATCCTTGTAAAAGGTAGCGAGGTCACCATGTGGGGCGTCAAAGAGTGACTGCGTGTTTTTGCACATTTTAATGAAGTCGACGATGGTGTACGAATACATCTCATCATTAAACACTTGGATGGCTCGTTGAAGGCGCTTGTCGTCCAGGCGAATAAACCGAAAGACCGGGTCCGCCAGCGACTTGGGTGTGCGCACAATGTTGCTCAACGGCGATACGGGATTTTCGCGTAGTCAGTCGTACATGGATTCTTCCAACGCTTCTTTTACACGTTTTCGGCACTTTGTTCCCTTTCTTGCGCATACTTTGTCAGCGTCTCCACCGCTCGTCTGACCTCCATGGGCGTCGTCACA…	NLQPAPGWALQLRRIPKRRRIVHDVFPARDRGEAEAICNEIIKRFEFGNTTYSLAAVALHTADTSLPHVHTLHDCSWSNGSCRCNTFAGFVRRPNRASVWASAATEWDFANLIAYLNREPRSLEYFKVGGKDWGGDCAHQTVGQFGHPGQQQSRTLEILQKELPCPTVRDDSDRGVECSGYAEPLRARESPKGGKKREGRHTEESIYNWLRENPVSPLTSIVRTPKWLASPSLRFIRLDDKRLQRAIQVFNDEMCTYTTLDFIELYQNTNPLFDAPNGDLHGFYMTVEESFAAMLELLDFQF	SLQSPPRWALQLHSVPKRRKLVHDVFPAGDDGEAETICNDIVRGFEQGPSHYGVTAVALHTRGTTLPHVHVLHDCSWSNVTCRCVIFAGFVRRPNRSSIWSTNASARDLYNLVQYLNSGPRLLDYLKVGGSDWGRDIRTEVLEQFQSPGHEPARVLEILHPKLPHSVACDDAHGGQTSGGDADKVCARKGTKCRKRVKEALEESMYD*LRENPVSPLSNIVRTPKSLADPVFRFIRLDDKRLQRAIQVFNDEMYSYTIVDFIKMCKNTQSLFDAPHGDLATFYKDVPASFDAMTNF*TFSF	Viruses_Cossaviricota_Quintoviricetes_Piccovirales_Parvoviridae_NA_Densovirinae sp.	NS1, partial [Densovirinae sp.]	XP_037274118.1	86.8	302	40	0	1105	200	31	332	2.35e-188	543	-3	GAAACTGAAAGTTTAAAAGTTCGTCATGGCATCAAACGACGCGGGCACATCCTTGTAAAAGGTAGCGAGGTCACCATGTGGGGCGTCAAAGAGTGACTGCGTGTTTTTGCACATTTTAATGAAGTCGACGATGGTGTACGAATACATCTCATCATTAAACACTTGGATGGCTCGTTGAAGGCGCTTGTCGTCCAGGCGAATAAACCGAAAGACCGGGTCCGCCAGCGACTTGGGTGTGCGCACAATGTTGCTCAACGGCGATACGGGATTTTCGCGTAGTCAGTCGTACATGGATTCTTCCAACGCTTCTTTTACACGTTTTCGGCACTTTGTTCCCTTTCTTGCGCATACTTTGTCAGCGTCTCCACCGCTCGTCTGACCTCCATGGGCGTCGTCACA…	KSLQSPPRWALQLHSIPKRRKLVHDVFPARDDGEAQTICNDIIRGFEQGPTQYGVAAVALHTRGTTLPHVHVLHDCSWSNGTCRCVIFAGFVRRLNRSSIWSTNASAWDLYNLVQYLNSQPRLLEYLKVGGSDWGRDIRNEVLGQFQGPGHEPGRVLEILHPKLPHSVACDDAHGGQTSGGDADKVCTRKGTKCRKRAKGASEESIYDWPRENPVSPLTNIVRTPKWLADPVFRFIRLDDKRLQRAIQVFNDEMCSYSTLDFIEMYKNTQPLFDAPHGNLATFYMDVPASFDAMMELLNFQF	KSLQSPPRWALQLHSVPKRRKLVHDVFPAGDDGEAETICNDIVRGFEQGPSHYGVTAVALHTRGTTLPHVHVLHDCSWSNVTCRCVIFAGFVRRPNRSSIWSTNASARDLYNLVQYLNSGPRLLDYLKVGGSDWGRDIRTEVLEQFQSPGHEPARVLEILHPKLPHSVACDDAHGGQTSGGDADKVCARKGTKCRKRVKEALEESMYD*LRENPVSPLSNIVRTPKSLADPVFRFIRLDDKRLQRAIQVFNDEMYSYTIVDFIKMCKNTQSLFDAPHGDLATFYKDVPASFDAMTNF*TFSF	Eukaryota_Arthropoda_Arachnida_Ixodida_Ixodidae_Rhipicephalus_Rhipicephalus microplus	LOW QUALITY PROTEIN: uncharacterized protein LOC119166847 [Rhipicephalus microplus]
Rhipicephalus_annulatus_WOVY01010521.1:471341-472564	EUK	QTE18654.1	50.7	351	142	7	1264	266	19	356	1.99e-99	317	-3	GGGGACCGCCTTCTTGACCAGGCTATACAAGTTGTTGACAGCCGACAATTCCTCGTGGATGCCGTGAAACTGAAAGTTTAAAAGTTACATCATGGCATCAAACAACGCGGGCAAATCCATGTAAAAGGTAGCGAGGTCGCCATGTGGGGCGTCAAAGAGTGTCTGCGTGTTTTTGTACATTTCAATGAAGTCGAGGGTGGAGTACGAACACATGTCATCATTAAACCTTTGGATGGCTCGTTGAAGGCACTTGTCGTCCAGGCGAATAAACCGAAAGACCGGGTCCGCCAGCCATTTGGGGGTGCGCACAATGTTGCTCAAAGGCGATTCGGGGTTTTCGCGTAGCCAGTCGTAGATGGATTCTTCCTACGCTCCTTTTGCCGTTTTTGGCACTTTGTA…	FEQPGTSHGRSEQNLQPAPGWALQLRRIPKRRRIVHDVFPARDRGEAEAICNEIIKRFEFGNTTYSLAAVALHTADTSLPHVHTLHDCSWSNGSCRCNTFAGFVRRPNRASVWASAATEWDFANLIAYLNREPRSLEYFKVGGKDWGGDCAHQTVGQFGHPGQQQSRTLEILQKELPCPTVRDDSDRGVECSGYAEPLRARESPKGGKKREGRHTEESIYNWLRENPVSPLTSIVRTPKWLASPSLRFIRLDDKRLQRAIQVFNDEMCTYTTLDFIELYQNTNPLFDAPNGDLHGFYMTVEESFAAMLELLDFQFGNEQDEVSNFVNNLYNLIEKLVP	FQEQGLEQMEKVYNPPPPRWALLLHSVLKRIKLVHDVFPARDDREAETICSDIVRQFEQGPTKYGIAAVALHTRGTTLPHVHVLHDCSWSNGTCRCVIFAGFVRRPIRLSIWSTKESARDLYNLVQYRNIEPRLLEYLKVGRSDLGRDIRSLGATPRSLTRAQPSFGNTAPETFAFSCM*RRPWRSDER*RR*QSRRKKGYKVPKTAKGA*EESIYDWLRENPESPLSNIVRTPKWLADPVFRFIRLDDKCLQRAIQRFNDDMCSYSTLDFIEMYKNTQTLFDAPHGDLATFYMDLPALFDAMM*LLNFQFHGIHEELSAVNNLYSLVKKAVP	Viruses_Cossaviricota_Quintoviricetes_Piccovirales_Parvoviridae_NA_Densovirinae sp.	NS1, partial [Densovirinae sp.]	XP_037274118.1	69.5	338	64	4	1216	266	36	355	1.27e-147	444	-3	GGGGACCGCCTTCTTGACCAGGCTATACAAGTTGTTGACAGCCGACAATTCCTCGTGGATGCCGTGAAACTGAAAGTTTAAAAGTTACATCATGGCATCAAACAACGCGGGCAAATCCATGTAAAAGGTAGCGAGGTCGCCATGTGGGGCGTCAAAGAGTGTCTGCGTGTTTTTGTACATTTCAATGAAGTCGAGGGTGGAGTACGAACACATGTCATCATTAAACCTTTGGATGGCTCGTTGAAGGCACTTGTCGTCCAGGCGAATAAACCGAAAGACCGGGTCCGCCAGCCATTTGGGGGTGCGCACAATGTTGCTCAAAGGCGATTCGGGGTTTTCGCGTAGCCAGTCGTAGATGGATTCTTCCTACGCTCCTTTTGCCGTTTTTGGCACTTTGTA…	PPRWALQLHSIPKRRKLVHDVFPARDDGEAQTICNDIIRGFEQGPTQYGVAAVALHTRGTTLPHVHVLHDCSWSNGTCRCVIFAGFVRRLNRSSIWSTNASAWDLYNLVQYLNSQPRLLEYLKVGGSDWGRDIRNEVLGQFQGPGHEPGRVLEILHPKLPHSVACDDAHGGQTSGGDADKVCTRKGTKCRKRAKGASEESIYDWPRENPVSPLTNIVRTPKWLADPVFRFIRLDDKRLQRAIQVFNDEMCSYSTLDFIEMYKNTQPLFDAPHGNLATFYMDVPASFDAMMELLNFQFHGIHEEVSAFVNNLYSLVEKAIP	PPRWALLLHSVLKRIKLVHDVFPARDDREAETICSDIVRQFEQGPTKYGIAAVALHTRGTTLPHVHVLHDCSWSNGTCRCVIFAGFVRRPIRLSIWSTKESARDLYNLVQYRNIEPRLLEYLKVGRSDLGRDIRSLGATPRSLTRAQPSFGNTAPETFAFSCM*RRPWRSDER*RR*QSRRKKGYKVPKTAKGA*EESIYDWLRENPESPLSNIVRTPKWLADPVFRFIRLDDKCLQRAIQRFNDDMCSYSTLDFIEMYKNTQTLFDAPHGDLATFYMDLPALFDAMM*LLNFQFHGIHEELSAVNNLYSLVKKAVP	Eukaryota_Arthropoda_Arachnida_Ixodida_Ixodidae_Rhipicephalus_Rhipicephalus microplus	LOW QUALITY PROTEIN: uncharacterized protein LOC119166847 [Rhipicephalus microplus]
Rhipicephalus_microplus_CM023463.1:126714452-126715510	EUK	QTE18654.1	57.8	327	137	1	254	1231	48	374	2.38e-126	384	2	AAATCGAAGAAAGCTTTGCACGATGTGTTTCCCACTCGAGACGACGCAGAAGCTCAGACAATTTGTAATGACATTGTCAGAGGATTTGAACAAGGACCCACCCGGTACGGAGTCGCAGCCGTCACACTCCACACACGAGGAACCACTCTACCACACGTCCACGTCCTACACGACTGCAGCTGGAGCAATGGCACATGCCATTCTGTTATTTTCACTGGCCTCGTCAGACGACTAAATCGCTCGTCAATTTCGTCTACAAACGCCAGCGCATGGGACCTCTACAATCTCGTCCAGTATCTCAATAGTCAGCCCTGACTATTGGAATACCTTAAAGTGGGAGGAAGCGCTTGGGGTCACGACATTAGAAATGAAGTTTTGGTACAATTCGAAGGTCCTGGA…	KRRRIVHDVFPARDRGEAEAICNEIIKRFEFGNTTYSLAAVALHTADTSLPHVHTLHDCSWSNGSCRCNTFAGFVRRPNRASVWASAATEWDFANLIAYLNREPRSLEYFKVGGKDWGGDCAHQTVGQFGHPGQQQSRTLEILQKELPCPTVRDDSDRGVECSGYAEPLRARESPKGGKKREGRHTEESIYNWLRENPVSPLTSIVRTPKWLASPSLRFIRLDDKRLQRAIQVFNDEMCTYTTLDFIELYQNTNPLFDAPNGDLHGFYMTVEESFAAMLELLDFQFGNEQDEVSNFVNNLYNLIEKLVPKKNCLEVVSPPSAGKNFF	KSKKALHDVFPTRDDAEAQTICNDIVRGFEQGPTRYGVAAVTLHTRGTTLPHVHVLHDCSWSNGTCHSVIFTGLVRRLNRSSISSTNASAWDLYNLVQYLNSQP*LLEYLKVGGSAWGHDIRNEVLVQFEGPGHEPGRVLEILHPKLLHSVACNDAHGGQTNGGDADKVCARKGTKCRKRAKGASEESIYDWLRENPVSPLSNIVRTPKELADPVFRFIRLDDKRLQRAIQVFIDEMCSYSTLDFIEMYKNTQPLFDAPHGDLATVYMDVPASFDAMMELLNFQFHGIHEEVSAFVNNLYSLVEMAIPPKNCMEIMSPPSASKNFF	Viruses_Cossaviricota_Quintoviricetes_Piccovirales_Parvoviridae_NA_Densovirinae sp.	NS1, partial [Densovirinae sp.]	XP_037274118.1	88.6	334	36	1	236	1231	40	373	1.3e-213	609	2	GCAGTTACACTCAATTCCAAATCGAAGAAAGCTTTGCACGATGTGTTTCCCACTCGAGACGACGCAGAAGCTCAGACAATTTGTAATGACATTGTCAGAGGATTTGAACAAGGACCCACCCGGTACGGAGTCGCAGCCGTCACACTCCACACACGAGGAACCACTCTACCACACGTCCACGTCCTACACGACTGCAGCTGGAGCAATGGCACATGCCATTCTGTTATTTTCACTGGCCTCGTCAGACGACTAAATCGCTCGTCAATTTCGTCTACAAACGCCAGCGCATGGGACCTCTACAATCTCGTCCAGTATCTCAATAGTCAGCCCTGACTATTGGAATACCTTAAAGTGGGAGGAAGCGCTTGGGGTCACGACATTAGAAATGAAGTTTTGGTA…	ALQLHSIPKRRKLVHDVFPARDDGEAQTICNDIIRGFEQGPTQYGVAAVALHTRGTTLPHVHVLHDCSWSNGTCRCVIFAGFVRRLNRSSIWSTNASAWDLYNLVQYLNSQPRLLEYLKVGGSDWGRDIRNEVLGQFQGPGHEPGRVLEILHPKLPHSVACDDAHGGQTSGGDADKVCTRKGTKCRKRAKGASEESIYDWPRENPVSPLTNIVRTPKWLADPVFRFIRLDDKRLQRAIQVFNDEMCSYSTLDFIEMYKNTQPLFDAPHGNLATFYMDVPASFDAMMELLNFQFHGIHEEVSAFVNNLYSLVEKAIPKKNCMEIVSPPSAGKNFF	AVTLNSKSKKALHDVFPTRDDAEAQTICNDIVRGFEQGPTRYGVAAVTLHTRGTTLPHVHVLHDCSWSNGTCHSVIFTGLVRRLNRSSISSTNASAWDLYNLVQYLNSQP*LLEYLKVGGSAWGHDIRNEVLVQFEGPGHEPGRVLEILHPKLLHSVACNDAHGGQTNGGDADKVCARKGTKCRKRAKGASEESIYDWLRENPVSPLSNIVRTPKELADPVFRFIRLDDKRLQRAIQVFIDEMCSYSTLDFIEMYKNTQPLFDAPHGDLATVYMDVPASFDAMMELLNFQFHGIHEEVSAFVNNLYSLVEMAIPPKNCMEIMSPPSASKNFF	Eukaryota_Arthropoda_Arachnida_Ixodida_Ixodidae_Rhipicephalus_Rhipicephalus microplus	LOW QUALITY PROTEIN: uncharacterized protein LOC119166847 [Rhipicephalus microplus]
Rhipicephalus_sanguineus_CM023528.1:104204528-104205556	EUK	QTE18654.1	61.4	420	159	2	50	1300	1	420	1.8e-181	524	2	CTGGCGGCACTTGCGGAACCTGATCGAGGCGTGGGAGAAGTATCAGATCCAAACGTGTCCGAACCAGGAGTTGGAGGAGATGGAAAAAGTTTACAACCCCCTCCACGCTGGGCACTGCAGCTACAGTCAGTACCAAAACGAAGAAAGCTTGTGCACGATGTCTTTCCCGCTCGAGACGACGGAGAGGCTGAGACAATTTGTCATGACATTATCTGAGGATTCGAGCAAGGGCCCACTCAGTACGTAATCGCTGCCGTCGCACTCCGCACACAAGGAACTGCACTCCCACACGTCCATGTCTTACACGACTGCAGCTGGAGCAACGGCACATGCCGATGTGTTATCTTCGCTGGCTTCGTCAGAGGACCAAATCGCTCGTCAATTTGGTCTACAAGCGCC…	MAETQEGDRGLDELSVSMFEQPGTSHGRSEQNLQPAPGWALQLRRIPKRRRIVHDVFPARDRGEAEAICNEIIKRFEFGNTTYSLAAVALHTADTSLPHVHTLHDCSWSNGSCRCNTFAGFVRRPNRASVWASAATEWDFANLIAYLNREPRSLEYFKVGGKDWGGDCAHQTVGQFGHPGQQQSRTLEILQKELPCPTVRDDSDRGVECSGYAEPLRARESPKGGKKREGRHTEESIYNWLRENPVSPLTSIVRTPKWLASPSLRFIRLDDKRLQRAIQVFNDEMCTYTTLDFIELYQNTNPLFDAPNGDLHGFYMTVEESFAAMLELLDFQFGNEQDEVSNFVNNLYNLIEKLVPKKNCLEVVSPPSAGKNFFFDPFLSFYINRGTIRNFNRFSNFPL…	LAALAEPDRGVGEVSDPNVSEPGVGGDGKSLQPPPRWALQLQSVPKRRKLVHDVFPARDDGEAETICHDII*GFEQGPTQYVIAAVALRTQGTALPHVHVLHDCSWSNGTCRCVIFAGFVRGPNRSSIWSTSASAWDLYHLVKYFNSEPRV*EYIKIGGNDWGRDVRDEVLGQLEGSGLEPWRGLELLHPKLPHSVACDDAHGGQTRGGGTDEVRARTGAKCRKRSKGASEVSIYEWPREIPVSPLTNIVRTPKWLADPVFRFIRLDDKRLQRAIQVFNDEMCSYTTLDFTEMYQNTQPLFDAPHGDLATFYMDVPASFDAKMELLNFQFNGIHEEVSAFVNNLYSLVEKAVPKKNCMEIVSLSESTKKLFFDPILSFYINRGTIRNFNRYTSFPLQDT…	Viruses_Cossaviricota_Quintoviricetes_Piccovirales_Parvoviridae_NA_Densovirinae sp.	NS1, partial [Densovirinae sp.]	XP_037274118.1	83.5	424	68	1	50	1315	1	424	3.13e-266	742	2	CTGGCGGCACTTGCGGAACCTGATCGAGGCGTGGGAGAAGTATCAGATCCAAACGTGTCCGAACCAGGAGTTGGAGGAGATGGAAAAAGTTTACAACCCCCTCCACGCTGGGCACTGCAGCTACAGTCAGTACCAAAACGAAGAAAGCTTGTGCACGATGTCTTTCCCGCTCGAGACGACGGAGAGGCTGAGACAATTTGTCATGACATTATCTGAGGATTCGAGCAAGGGCCCACTCAGTACGTAATCGCTGCCGTCGCACTCCGCACACAAGGAACTGCACTCCCACACGTCCATGTCTTACACGACTGCAGCTGGAGCAACGGCACATGCCGATGTGTTATCTTCGCTGGCTTCGTCAGAGGACCAAATCGCTCGTCAATTTGGTCTACAAGCGCC…	MATLAEPDRGVGEVSNSNVPERGTGSRGDGKSLQSPPRWALQLHSIPKRRKLVHDVFPARDDGEAQTICNDIIRGFEQGPTQYGVAAVALHTRGTTLPHVHVLHDCSWSNGTCRCVIFAGFVRRLNRSSIWSTNASAWDLYNLVQYLNSQPRLLEYLKVGGSDWGRDIRNEVLGQFQGPGHEPGRVLEILHPKLPHSVACDDAHGGQTSGGDADKVCTRKGTKCRKRAKGASEESIYDWPRENPVSPLTNIVRTPKWLADPVFRFIRLDDKRLQRAIQVFNDEMCSYSTLDFIEMYKNTQPLFDAPHGNLATFYMDVPASFDAMMELLNFQFHGIHEEVSAFVNNLYSLVEKAIPKKNCMEIVSPPSAGKNFFFDPVLSFYINRGTIRNFNRYTSFPLQ…	LAALAEPDRGVGEVSDPNVSEPGVGGDGKSLQPPPRWALQLQSVPKRRKLVHDVFPARDDGEAETICHDII*GFEQGPTQYVIAAVALRTQGTALPHVHVLHDCSWSNGTCRCVIFAGFVRGPNRSSIWSTSASAWDLYHLVKYFNSEPRV*EYIKIGGNDWGRDVRDEVLGQLEGSGLEPWRGLELLHPKLPHSVACDDAHGGQTRGGGTDEVRARTGAKCRKRSKGASEVSIYEWPREIPVSPLTNIVRTPKWLADPVFRFIRLDDKRLQRAIQVFNDEMCSYTTLDFTEMYQNTQPLFDAPHGDLATFYMDVPASFDAKMELLNFQFNGIHEEVSAFVNNLYSLVEKAVPKKNCMEIVSLSESTKKLFFDPILSFYINRGTIRNFNRYTSFPLQDT…	Eukaryota_Arthropoda_Arachnida_Ixodida_Ixodidae_Rhipicephalus_Rhipicephalus microplus	LOW QUALITY PROTEIN: uncharacterized protein LOC119166847 [Rhipicephalus microplus]
Rhipicephalus_annulatus_WOVY01005362.1:251902-253293	EUK	QTE18654.1	45.3	258	132	3	200	946	28	285	1.25e-58	212	2	AAGATGGATAAAAGTTTACAATCTCCTGCACGCTGGAAACTGCTGTTACACTCAGTTCACAAACGAAGAGAGCTTGTGCATGTTGTGTTTCCCGCTCGAGGTGATGGAGAAGCTGAGACAATTTGTAATAACATTGTCAGAAGATTCGAACAAGCACCCACCCAGTACGGAATCGCTGCCGTCACACTCCACACACGAGGAACCACTCTACCACACGTGTACGTCCTACATGACTGCAGCTGGAGCAATGGCACATGCTGATGTGTCATCTTCGCTGGCTTCGTCACATGACCAAATCGCTCGCCCATTTGGTCTAAAAACACCAGCGCATTGGACCTCTACAATATCGTCTAGTATCTCAGTAGTGAGCCCCGGCTACTAGAATATCTTAAAGTAGGA…	RSEQNLQPAPGWALQLRRIPKRRRIVHDVFPARDRGEAEAICNEIIKRFEFGNTTYSLAAVALHTADTSLPHVHTLHDCSWSNGSCRCNTFAGFVRRPNRASVWASAATEWDFANLIAYLNREPRSLEYFKVGGKDWGGDCAHQTVGQFGHPGQQQSRTLEILQKELPCPTVRDDSDRGVECSGYAEPLRARESPKGGKKREGRHTEESIYNWLRENPVSPLTSIVRTPKWLASPSLRFIRLDDKRLQRAIQVFNDEM	KMDKSLQSPARWKLLLHSVHKRRELVHVVFPARGDGEAETICNNIVRRFEQAPTQYGIAAVTLHTRGTTLPHVYVLHDCSWSNGTC*CVIFAGFVT*PNRSPIWSKNTSALDLYNIV*YLSSEPRLLEYLKVGERDWGRHNRHGDF*HF*DPGHELGRVLETPHTKLPHSVSCDDAHGG*TSGGDADKYAQGRVKVPKVRKRSIGKSI*NRPREIPVSPLSNNVRIPKWLVNPVFLFIRQATSAFNEQL	Viruses_Cossaviricota_Quintoviricetes_Piccovirales_Parvoviridae_NA_Densovirinae sp.	NS1, partial [Densovirinae sp.]	XP_037274118.1	52.4	496	200	13	209	1633	31	511	1.09e-141	431	2	AAAAGTTTACAATCTCCTGCACGCTGGAAACTGCTGTTACACTCAGTTCACAAACGAAGAGAGCTTGTGCATGTTGTGTTTCCCGCTCGAGGTGATGGAGAAGCTGAGACAATTTGTAATAACATTGTCAGAAGATTCGAACAAGCACCCACCCAGTACGGAATCGCTGCCGTCACACTCCACACACGAGGAACCACTCTACCACACGTGTACGTCCTACATGACTGCAGCTGGAGCAATGGCACATGCTGATGTGTCATCTTCGCTGGCTTCGTCACATGACCAAATCGCTCGCCCATTTGGTCTAAAAACACCAGCGCATTGGACCTCTACAATATCGTCTAGTATCTCAGTAGTGAGCCCCGGCTACTAGAATATCTTAAAGTAGGAGAAAGAGAT…	KSLQSPPRWALQLHSIPKRRKLVHDVFPARDDGEAQTICNDIIRGFEQGPTQYGVAAVALHTRGTTLPHVHVLHDCSWSNGTCRCVIFAGFVRRLNRSSIWSTNASAWDLYNLVQYLNSQPRLLEYLKVGGSDWGRDIRNEVLGQFQGPGHEPGRVLEILHPKLPHSVACDDAHGGQTSGGDADKVCTRKGTKCRKRAKGASEESIYDWPRENPVSPLTNIVRTPKWLADPVFRFIRLDDKRLQRAIQVFNDEMCSYSTLDFIEMYKNTQPLFDAPHGNLATFYMDVPASFDAMMELLNFQFHGIHEEVSAFVNNLYSLVEKAIPKKNCMEIVSPPSAGKNFFFDPVLSFYINRGTIRNFNRYTSFPLQDTVGRRILVWNEPNCESSAFDTVKKIFGGD…	KSLQSPARWKLLLHSVHKRRELVHVVFPARGDGEAETICNNIVRRFEQAPTQYGIAAVTLHTRGTTLPHVYVLHDCSWSNGTC*CVIFAGFVT*PNRSPIWSKNTSALDLYNIV*YLSSEPRLLEYLKVGERDWGRHNRHGDF*HF*DPGHELGRVLETPHTKLPHSVSCDDAHGG*TSGGDADKYAQGRVKVPKVRKRSIGKSI*NRPREIPVSPLSNNVRIPKWLVNPVFLFIRQATSAFNEQLKCLMMKFVRTPLSTSLKCTKTHSHSFTPHMATSLPLTWTCPCRLLLL*NFQTYSFTAFMRKFRPLSKSCTAWSRRWFPQKFAILSPASAGKNFCF*SSFFFILR*PRYHL*FYPLH*LSNTGHHGLSHPGIERAKL*VICFWYSQKILVVD*T…	Eukaryota_Arthropoda_Arachnida_Ixodida_Ixodidae_Rhipicephalus_Rhipicephalus microplus	LOW QUALITY PROTEIN: uncharacterized protein LOC119166847 [Rhipicephalus microplus]
Rhipicephalus_annulatus_WOVY01009387.1:166369-167154	EUK	QTE18654.1	38.4	336	133	2	985	200	9	344	3.09e-61	213	-3	TAGAAAGGCCAATACTTCCTCGTTGATGCCCTGAAACTGAAAATTTAATAGCTTCGTCATGGCATCAAACGAGGCGGGCACATTCATCTAAAAGGTAGAAAGGCAGCCATGTGAGACATTGAAGAGTGGCTGCAGGTTTTTGTACATTTCAATGAAGTCAAGGATTGAATATGAGCACATTTCATTATAAACCACTTGGACGGCTCATTGAAGATGCTTGTCGTCCAGGTGAATCAGCCGAAACACTAGGACCGCCTCCCAGTAGAGGGTGGGCACAATGTTGCTCAACAACGATACAAGGTATTCCCATAGCCACTCGTAGATGAATTTTTCAGACGCTATTTTGAACATTTTCGGCACTTTATACCCTTTCTTGCACATACTTTATCCGGTCTACCA…	RGLDELSVSMFEQPGTSHGRSEQNLQPAPGWALQLRRIPKRRRIVHDVFPARDRGEAEAICNEIIKRFEFGNTTYSLAAVALHTADTSLPHVHTLHDCSWSNGSCRCNTFAGFVRRPNRASVWASAATEWDFANLIAYLNREPRSLEYFKVGGKDWGGDCAHQTVGQFGHPGQQQSRTLEILQKELPCPTVRDDSDRGVECSGYAEPLRARESPKGGKKREGRHTEESIYNWLRENPVSPLTSIVRTPKWLASPSLRFIRLDDKRLQRAIQVFNDEMCTYTTLDFIELYQNTNPLFDAPNGDLHGFYMTVEESFAAMLELLDFQFGNEQDEVSNFV	KGMGEVSNSDVSEPGRGPERDGKSLQTPPCWALQLQSVPKRGKLVHDVFPARDDGEARTISHDIVR*SERGPTQYEITAISLHK*GTTLPHVHILHDCSWSNGTCRCVIFAGFVRRPNRS*IQSTNASAW*TG*SMCKKGYKVPKMFKIASEKFIYEWLWEYLVSLLSNIVPTLYWEAVLVFRLIHLDDKHLQ*AVQVVYNEMCSYSILDFIEMYKNLQPLFNVSHGCLSTF*MNVPASFDAMTKLLNFQFQGINEEVLAFL	Viruses_Cossaviricota_Quintoviricetes_Piccovirales_Parvoviridae_NA_Densovirinae sp.	NS1, partial [Densovirinae sp.]	XP_037274118.1	54	335	81	3	985	200	9	343	9.99e-101	318	-3	TAGAAAGGCCAATACTTCCTCGTTGATGCCCTGAAACTGAAAATTTAATAGCTTCGTCATGGCATCAAACGAGGCGGGCACATTCATCTAAAAGGTAGAAAGGCAGCCATGTGAGACATTGAAGAGTGGCTGCAGGTTTTTGTACATTTCAATGAAGTCAAGGATTGAATATGAGCACATTTCATTATAAACCACTTGGACGGCTCATTGAAGATGCTTGTCGTCCAGGTGAATCAGCCGAAACACTAGGACCGCCTCCCAGTAGAGGGTGGGCACAATGTTGCTCAACAACGATACAAGGTATTCCCATAGCCACTCGTAGATGAATTTTTCAGACGCTATTTTGAACATTTTCGGCACTTTATACCCTTTCTTGCACATACTTTATCCGGTCTACCA…	RGVGEVSNSNVPERGTGSRGDGKSLQSPPRWALQLHSIPKRRKLVHDVFPARDDGEAQTICNDIIRGFEQGPTQYGVAAVALHTRGTTLPHVHVLHDCSWSNGTCRCVIFAGFVRRLNRSSIWSTNASAWDLYNLVQYLNSQPRLLEYLKVGGSDWGRDIRNEVLGQFQGPGHEPGRVLEILHPKLPHSVACDDAHGGQTSGGDADKVCTRKGTKCRKRAKGASEESIYDWPRENPVSPLTNIVRTPKWLADPVFRFIRLDDKRLQRAIQVFNDEMCSYSTLDFIEMYKNTQPLFDAPHGNLATFYMDVPASFDAMMELLNFQFHGIHEEVSAFV	KGMGEVSNSDVSEPGRGPERDGKSLQTPPCWALQLQSVPKRGKLVHDVFPARDDGEARTISHDIVR*SERGPTQYEITAISLHK*GTTLPHVHILHDCSWSNGTCRCVIFAGFVRRPNRS*IQSTNASAW*TG*SMCKKGYKVPKMFKIASEKFIYEWLWEYLVSLLSNIVPTLYWEAVLVFRLIHLDDKHLQ*AVQVVYNEMCSYSILDFIEMYKNLQPLFNVSHGCLSTF*MNVPASFDAMTKLLNFQFQGINEEVLAFL	Eukaryota_Arthropoda_Arachnida_Ixodida_Ixodidae_Rhipicephalus_Rhipicephalus microplus	LOW QUALITY PROTEIN: uncharacterized protein LOC119166847 [Rhipicephalus microplus]
Rhipicephalus_annulatus_WOVY01009962.1:328003-329187	EUK	QTE18654.1	62.4	375	140	1	1345	224	1	375	9.87e-165	483	-3	AAAAAAAAAGTTTTTGCCTGCACTCGGAGGGGACACGATTTCCATGCAATTTTTTTTCGGAACCGCCTTCTCGACCAGGCTGTACAAGTTGTTGACAAAGGCCGACACTTCCTCGTGGATGCCGTGAAACTGAAAGTTTAAAAGTTCCATCATGGCATGAAACGACGCGGGCACATCCATGTAAAAGGTAGCGAGGTCGCCATGTGGAGCGTCAAAGAGTGGCTGCGTGTTCTTGTACATTTCAATGAAGTCGAGAGTGGAGTACGAACACATCTCATCATTAAACACTTGGATGGCTCGTTGAAGGCGCTTGTCGTCCAGGCGAATAAACCGAAATACCGGGTCCGCCAGCCACTTGGGGGTGCGCACAATGTTGCTCAACGGCGATACGGGGTTTTC…	MAETQEGDRGLDELSVSMFEQPGTSHGRSEQNLQPAPGWALQLRRIPKRRRIVHDVFPARDRGEAEAICNEIIKRFEFGNTTYSLAAVALHTADTSLPHVHTLHDCSWSNGSCRCNTFAGFVRRPNRASVWASAATEWDFANLIAYLNREPRSLEYFKVGGKDWGGDCAHQTVGQFGHPGQQQSRTLEILQKELPCPTVRDDSDRGVECSGYAEPLRARESPKGGKKREGRHTEESIYNWLRENPVSPLTSIVRTPKWLASPSLRFIRLDDKRLQRAIQVFNDEMCTYTTLDFIELYQNTNPLFDAPNGDLHGFYMTVEESFAAMLELLDFQFGNEQDEVSNFVNNLYNLIEKLVPKKNCLEVVSPPSAGKNFFF	MATLAEPDRGVGEVSNSNVPEPGTGSRGDGKSLQSSPRWALKLHSIPKRRKLVHNVFPARDDGEAQTICNDIVRGFEQGPTQYGVAAVALHTRGTTLPHVHVLHDCSWSNGTCRCVIFAGFVRRPNRSSIRSTNASAWDLYNLVQYLNSQPRLLEYLKVGGSDWGSDIRNEVLGQFQGPGHEPGRVLEILHPKLPHSVACDDANGGQTSGGDADKVCARKGTKCRKRAKGASEESIYDWLRENPVSPLSNIVRTPKWLADPVFRFIRLDDKRLQRAIQVFNDEMCSYSTLDFIEMYKNTQPLFDAPHGDLATFYMDVPASFHAMMELLNFQFHGIHEEVSAFVNNLYSLVEKAVPKKNCMEIVSPPSAGKNFFF	Viruses_Cossaviricota_Quintoviricetes_Piccovirales_Parvoviridae_NA_Densovirinae sp.	NS1, partial [Densovirinae sp.]	XP_037274118.1	96	374	15	0	1345	224	1	374	8.71e-268	748	-3	AAAAAAAAAGTTTTTGCCTGCACTCGGAGGGGACACGATTTCCATGCAATTTTTTTTCGGAACCGCCTTCTCGACCAGGCTGTACAAGTTGTTGACAAAGGCCGACACTTCCTCGTGGATGCCGTGAAACTGAAAGTTTAAAAGTTCCATCATGGCATGAAACGACGCGGGCACATCCATGTAAAAGGTAGCGAGGTCGCCATGTGGAGCGTCAAAGAGTGGCTGCGTGTTCTTGTACATTTCAATGAAGTCGAGAGTGGAGTACGAACACATCTCATCATTAAACACTTGGATGGCTCGTTGAAGGCGCTTGTCGTCCAGGCGAATAAACCGAAATACCGGGTCCGCCAGCCACTTGGGGGTGCGCACAATGTTGCTCAACGGCGATACGGGGTTTTC…	MATLAEPDRGVGEVSNSNVPERGTGSRGDGKSLQSPPRWALQLHSIPKRRKLVHDVFPARDDGEAQTICNDIIRGFEQGPTQYGVAAVALHTRGTTLPHVHVLHDCSWSNGTCRCVIFAGFVRRLNRSSIWSTNASAWDLYNLVQYLNSQPRLLEYLKVGGSDWGRDIRNEVLGQFQGPGHEPGRVLEILHPKLPHSVACDDAHGGQTSGGDADKVCTRKGTKCRKRAKGASEESIYDWPRENPVSPLTNIVRTPKWLADPVFRFIRLDDKRLQRAIQVFNDEMCSYSTLDFIEMYKNTQPLFDAPHGNLATFYMDVPASFDAMMELLNFQFHGIHEEVSAFVNNLYSLVEKAIPKKNCMEIVSPPSAGKNFFF	MATLAEPDRGVGEVSNSNVPEPGTGSRGDGKSLQSSPRWALKLHSIPKRRKLVHNVFPARDDGEAQTICNDIVRGFEQGPTQYGVAAVALHTRGTTLPHVHVLHDCSWSNGTCRCVIFAGFVRRPNRSSIRSTNASAWDLYNLVQYLNSQPRLLEYLKVGGSDWGSDIRNEVLGQFQGPGHEPGRVLEILHPKLPHSVACDDANGGQTSGGDADKVCARKGTKCRKRAKGASEESIYDWLRENPVSPLSNIVRTPKWLADPVFRFIRLDDKRLQRAIQVFNDEMCSYSTLDFIEMYKNTQPLFDAPHGDLATFYMDVPASFHAMMELLNFQFHGIHEEVSAFVNNLYSLVEKAVPKKNCMEIVSPPSAGKNFFF	Eukaryota_Arthropoda_Arachnida_Ixodida_Ixodidae_Rhipicephalus_Rhipicephalus microplus	LOW QUALITY PROTEIN: uncharacterized protein LOC119166847 [Rhipicephalus microplus]
Rhipicephalus_annulatus_WOVY01000429.1:38167-39255	EUK	QTE18654.1	58.9	336	137	1	1261	257	39	374	5.56e-138	414	-3	AAAAAAGTTTTTGCCTGCACTCGGAGGGGACACAATTTCCATGCAATATTTCTTGGCGACCACCTTCTCGACCAGGCTGTACAAGTTGTCTACAAAGGCCGATACTTCTTCGTGGATGCCGTGAAACTGAAAGTTTAAAAAGTTACAACATGGAATCAAACGACGAGGACACATCCTGTAAAAGGTAGCGAGGTCACCACGTGGGGCGTCAAAAAGAGGCTGCACGTTCTTGTACATTTCAATGAATTCGAGGGTAGAGTACGAACACATCTCATCATTAAACACTTGGATGGCTCGTTGAAGGCGCTTGTCGTCCAGGCGAATAAACCGAAAGACCGGATCCGCCAGCCACTTGGGGGTGCGCACAATGTTGCTCAACGATGATACGGAGTTTTCGCG…	WALQLRRIPKRRRIVHDVFPARDRGEAEAICNEIIKRFEFGNTTYSLAAVALHTADTSLPHVHTLHDCSWSNGSCRCNTFAGFVRRPNRASVWASAATEWDFANLIAYLNREPRSLEYFKVGGKDWGGDCAHQTVGQFGHPGQQQSRTLEILQKELPCPTVRDDSDRGVECSGYAEPLRARESPKGGKKREGRHTEESIYNWLRENPVSPLTSIVRTPKWLASPSLRFIRLDDKRLQRAIQVFNDEMCTYTTLDFIELYQNTNPLFDAPNGDLHGFYMTVEESFAAMLELLDFQFGNEQDEVSNFVNNLYNLIEKLVPKKNCLEVVSPPSAGKNFF	WALQLHSVPKRRKLVHDVFPARDNGETGTICNDIVRGFEQGHTLYGIAAVALHTRGTTPPHVHVIHECSWSNGTCQYVIFASFVRRPNRPSIWSTNTSPWDLCNLVQYLNSEPRLLIYLKVG*TDWVGDIRHEVLGQF*GPGHEPGRVLEILRPKLPHSVACDDAHGGQTSGGEADKVCARKGTKCQKRAKRVPEESIYDWLRENSVSSLSNIVRTPKWLADPVFRFIRLDDKRLQRAIQVFNDEMCSYSTLEFIEMYKNVQPLFDAPRGDLATFYRMCPRRLIPCCNFLNFQFHGIHEEVSAFVDNLYSLVEKVVAKKYCMEIVSPPSAGKNFF	Viruses_Cossaviricota_Quintoviricetes_Piccovirales_Parvoviridae_NA_Densovirinae sp.	NS1, partial [Densovirinae sp.]	XP_037274118.1	82.4	336	59	0	1264	257	38	373	4.62e-202	580	-3	AAAAAAGTTTTTGCCTGCACTCGGAGGGGACACAATTTCCATGCAATATTTCTTGGCGACCACCTTCTCGACCAGGCTGTACAAGTTGTCTACAAAGGCCGATACTTCTTCGTGGATGCCGTGAAACTGAAAGTTTAAAAAGTTACAACATGGAATCAAACGACGAGGACACATCCTGTAAAAGGTAGCGAGGTCACCACGTGGGGCGTCAAAAAGAGGCTGCACGTTCTTGTACATTTCAATGAATTCGAGGGTAGAGTACGAACACATCTCATCATTAAACACTTGGATGGCTCGTTGAAGGCGCTTGTCGTCCAGGCGAATAAACCGAAAGACCGGATCCGCCAGCCACTTGGGGGTGCGCACAATGTTGCTCAACGATGATACGGAGTTTTCGCG…	RWALQLHSIPKRRKLVHDVFPARDDGEAQTICNDIIRGFEQGPTQYGVAAVALHTRGTTLPHVHVLHDCSWSNGTCRCVIFAGFVRRLNRSSIWSTNASAWDLYNLVQYLNSQPRLLEYLKVGGSDWGRDIRNEVLGQFQGPGHEPGRVLEILHPKLPHSVACDDAHGGQTSGGDADKVCTRKGTKCRKRAKGASEESIYDWPRENPVSPLTNIVRTPKWLADPVFRFIRLDDKRLQRAIQVFNDEMCSYSTLDFIEMYKNTQPLFDAPHGNLATFYMDVPASFDAMMELLNFQFHGIHEEVSAFVNNLYSLVEKAIPKKNCMEIVSPPSAGKNFF	RWALQLHSVPKRRKLVHDVFPARDNGETGTICNDIVRGFEQGHTLYGIAAVALHTRGTTPPHVHVIHECSWSNGTCQYVIFASFVRRPNRPSIWSTNTSPWDLCNLVQYLNSEPRLLIYLKVG*TDWVGDIRHEVLGQF*GPGHEPGRVLEILRPKLPHSVACDDAHGGQTSGGEADKVCARKGTKCQKRAKRVPEESIYDWLRENSVSSLSNIVRTPKWLADPVFRFIRLDDKRLQRAIQVFNDEMCSYSTLEFIEMYKNVQPLFDAPRGDLATFYRMCPRRLIPCCNFLNFQFHGIHEEVSAFVDNLYSLVEKVVAKKYCMEIVSPPSAGKNFF	Eukaryota_Arthropoda_Arachnida_Ixodida_Ixodidae_Rhipicephalus_Rhipicephalus microplus	LOW QUALITY PROTEIN: uncharacterized protein LOC119166847 [Rhipicephalus microplus]
Rhipicephalus_annulatus_WOVY01010734.1:211726-212916	EUK	QTE18654.1	57.1	364	148	4	311	1390	1	360	7.1e-137	412	2	ATGGCGACACTTGCGGAACCTGATCGAGGCGTGGAAGAAGTATCAAATTCAAACGTGCCCGAACCAGGGTCTAGAGGAGATGGAAAAAGTTTACAATCTCCTCCACGCTGGGCATTGCAGTTACACTCAGTTCCAAAACAAAGAAAGCTTGTGCACGATGTGTTTCCCGCTCGAGACGACGGAGAAGCTCAGACAATTTGTAATGACATTGTCAGAGGATTGGAACAAGGACCCACCCAGTACGGAATCGCAGCCGTCGCACTCCACACAGGAGGAACCACTCTGCCACACGTCCACGTCCTACAGCACTGCAGCTGGAGCAACGGCACATGCCGATGTGTTATTTTCGTTGGCTTTGTCAGATGACCAAATCGCTCGTCAATTTGGTCTACAAACGCC…	MAETQEGDRGLDELSVSMFEQPGTSHGRSEQNLQPAPGWALQLRRIPKRRRIVHDVFPARDRGEAEAICNEIIKRFEFGNTTYSLAAVALHTADTSLPHVHTLHDCSWSNGSCRCNTFAGFVRRPNRASVWASAATEWDFANLIAYLNREPRSLEYFKVGGKDWGGDCAHQTVGQFGHPGQQQSRTLEILQKELPCPTVRDDSDRGVECSGYAEPLRARESPKGGKKREGRHTEESIYNWLRENPVSPLTSIVRTPKWLASPSLRFIRLDDKRLQRAIQVFNDEMCTYTTLDFIELYQNTNPLFDAPNGDLHGFYMTVEESFAAMLELLDFQFGNEQDEVSNFVNNLYNLIEKLVPKKNC	MATLAEPDRGVEEVSNSNVPEPGSRGDGKSLQSPPRWALQLHSVPKQRKLVHDVFPARDDGEAQTICNDIVRGLEQGPTQYGIAAVALHTGGTTLPHVHVLQHCSWSNGTCRCVIFVGFVR*PNRSSIWSTNASTWDLYDLVQYLNSQPRLLEYPKVGGSDWGRDIRNQVLGQFQSPGHEPGRVSEILHPKLPHSVACEYAHEGQTSGGDADKVCARKGTKCRKRANGASEESIYDWLRKNPASPLSNIVHTPKWLADPVFRFIRLDDKRLQRAIQVFNDEMCSQSTLDFIEMYKNTQPLFDAPHGDLATFYLNVPASFDAMMELFYFQFHAIHEEVSAFVNNLYSLVEKAVPKNAWKSC	Viruses_Cossaviricota_Quintoviricetes_Piccovirales_Parvoviridae_NA_Densovirinae sp.	NS1, partial [Densovirinae sp.]	XP_037274118.1	88.1	362	38	2	311	1390	1	359	1.75e-232	659	2	ATGGCGACACTTGCGGAACCTGATCGAGGCGTGGAAGAAGTATCAAATTCAAACGTGCCCGAACCAGGGTCTAGAGGAGATGGAAAAAGTTTACAATCTCCTCCACGCTGGGCATTGCAGTTACACTCAGTTCCAAAACAAAGAAAGCTTGTGCACGATGTGTTTCCCGCTCGAGACGACGGAGAAGCTCAGACAATTTGTAATGACATTGTCAGAGGATTGGAACAAGGACCCACCCAGTACGGAATCGCAGCCGTCGCACTCCACACAGGAGGAACCACTCTGCCACACGTCCACGTCCTACAGCACTGCAGCTGGAGCAACGGCACATGCCGATGTGTTATTTTCGTTGGCTTTGTCAGATGACCAAATCGCTCGTCAATTTGGTCTACAAACGCC…	MATLAEPDRGVGEVSNSNVPERGTGSRGDGKSLQSPPRWALQLHSIPKRRKLVHDVFPARDDGEAQTICNDIIRGFEQGPTQYGVAAVALHTRGTTLPHVHVLHDCSWSNGTCRCVIFAGFVRRLNRSSIWSTNASAWDLYNLVQYLNSQPRLLEYLKVGGSDWGRDIRNEVLGQFQGPGHEPGRVLEILHPKLPHSVACDDAHGGQTSGGDADKVCTRKGTKCRKRAKGASEESIYDWPRENPVSPLTNIVRTPKWLADPVFRFIRLDDKRLQRAIQVFNDEMCSYSTLDFIEMYKNTQPLFDAPHGNLATFYMDVPASFDAMMELLNFQFHGIHEEVSAFVNNLYSLVEKAIPKKNC	MATLAEPDRGVEEVSNSNVPEPGSRGDGKSLQSPPRWALQLHSVPKQRKLVHDVFPARDDGEAQTICNDIVRGLEQGPTQYGIAAVALHTGGTTLPHVHVLQHCSWSNGTCRCVIFVGFVR*PNRSSIWSTNASTWDLYDLVQYLNSQPRLLEYPKVGGSDWGRDIRNQVLGQFQSPGHEPGRVSEILHPKLPHSVACEYAHEGQTSGGDADKVCARKGTKCRKRANGASEESIYDWLRKNPASPLSNIVHTPKWLADPVFRFIRLDDKRLQRAIQVFNDEMCSQSTLDFIEMYKNTQPLFDAPHGDLATFYLNVPASFDAMMELFYFQFHAIHEEVSAFVNNLYSLVEKAVPKNAWKSC	Eukaryota_Arthropoda_Arachnida_Ixodida_Ixodidae_Rhipicephalus_Rhipicephalus microplus	LOW QUALITY PROTEIN: uncharacterized protein LOC119166847 [Rhipicephalus microplus]
Rhipicephalus_annulatus_WOVY01010590.1:1155179-1156510	EUK	QTE18654.1	63.3	420	153	1	239	1495	1	420	4.81e-190	550	2	ATGGCGACACTTGCGGAGCCTGATCGAGGCGTGGGAGAAGTATCAAATTCAAACCTGCCCGAACCAGGAACAGGGTCTAGAGGAGATGGAAAAAGTTTACAATCCCCTCCACGCTGGGCATTGCAGTTACACTCAATTCCAAAACGAAGAAAGCTTGTGCACGATGTGTTTCCCGCTCGAGACGACGGAGAAGCTCAGAGTATTTGTAATGACATTCTCAGAGGATTCGAACAAGGACCCACCCAGTACGGAGTCGCAGCCGTCGCACTCCACACACGAGAAACCACTCTACCACCCGTCGACGTCCTACACGACTGCAGCTGGAGCAACGGCACACGCCGATGTGTTACTTTCGCTGGCTTCGCCAGACGACCAAATCGCTCGTCAATTTGGTCTACA…	MAETQEGDRGLDELSVSMFEQPGTSHGRSEQNLQPAPGWALQLRRIPKRRRIVHDVFPARDRGEAEAICNEIIKRFEFGNTTYSLAAVALHTADTSLPHVHTLHDCSWSNGSCRCNTFAGFVRRPNRASVWASAATEWDFANLIAYLNREPRSLEYFKVGGKDWGGDCAHQTVGQFGHPGQQQSRTLEILQKELPCPTVRDDSDRGVECSGYAEPLRARESPKGGKKREGRHTEESIYNWLRENPVSPLTSIVRTPKWLASPSLRFIRLDDKRLQRAIQVFNDEMCTYTTLDFIELYQNTNPLFDAPNGDLHGFYMTVEESFAAMLELLDFQFGNEQDEVSNFVNNLYNLIEKLVPKKNCLEVVSPPSAGKNFFFDPFLSFYINRGTIRNFNRFSNFPL…	MATLAEPDRGVGEVSNSNLPEPGTGSRGDGKSLQSPPRWALQLHSIPKRRKLVHDVFPARDDGEAQSICNDILRGFEQGPTQYGVAAVALHTRETTLPPVDVLHDCSWSNGTRRCVTFAGFARRPNRSSIWSTNASAWDHYILVQYLNSQPRLLEYLKVGESDWGRDIRN*VLGQFQGPAHEPGRVLEILHRKLPHSVACDDAHGGQTSCGDADKVCARKGTNCRKRAKGASEESIYDWLRENPVSPLSNIVRTPKWLADPVFRFIRLDDKRLQRAIQVFNDEMCSYSTLDFI*MYKNTQPLFDAPHGDLATFYMDVPASFDAMMELLNFQFHGDHEEVSVFVNNLYSLVEKALPKKKCMEIVSPPSAGKNFFFDPVLSFYINRGTIRNFNCYTSFPLQ…	Viruses_Cossaviricota_Quintoviricetes_Piccovirales_Parvoviridae_NA_Densovirinae sp.	NS1, partial [Densovirinae sp.]	XP_037274118.1	92.7	427	31	0	239	1519	1	427	8.31e-295	819	2	ATGGCGACACTTGCGGAGCCTGATCGAGGCGTGGGAGAAGTATCAAATTCAAACCTGCCCGAACCAGGAACAGGGTCTAGAGGAGATGGAAAAAGTTTACAATCCCCTCCACGCTGGGCATTGCAGTTACACTCAATTCCAAAACGAAGAAAGCTTGTGCACGATGTGTTTCCCGCTCGAGACGACGGAGAAGCTCAGAGTATTTGTAATGACATTCTCAGAGGATTCGAACAAGGACCCACCCAGTACGGAGTCGCAGCCGTCGCACTCCACACACGAGAAACCACTCTACCACCCGTCGACGTCCTACACGACTGCAGCTGGAGCAACGGCACACGCCGATGTGTTACTTTCGCTGGCTTCGCCAGACGACCAAATCGCTCGTCAATTTGGTCTACA…	MATLAEPDRGVGEVSNSNVPERGTGSRGDGKSLQSPPRWALQLHSIPKRRKLVHDVFPARDDGEAQTICNDIIRGFEQGPTQYGVAAVALHTRGTTLPHVHVLHDCSWSNGTCRCVIFAGFVRRLNRSSIWSTNASAWDLYNLVQYLNSQPRLLEYLKVGGSDWGRDIRNEVLGQFQGPGHEPGRVLEILHPKLPHSVACDDAHGGQTSGGDADKVCTRKGTKCRKRAKGASEESIYDWPRENPVSPLTNIVRTPKWLADPVFRFIRLDDKRLQRAIQVFNDEMCSYSTLDFIEMYKNTQPLFDAPHGNLATFYMDVPASFDAMMELLNFQFHGIHEEVSAFVNNLYSLVEKAIPKKNCMEIVSPPSAGKNFFFDPVLSFYINRGTIRNFNRYTSFPLQ…	MATLAEPDRGVGEVSNSNLPEPGTGSRGDGKSLQSPPRWALQLHSIPKRRKLVHDVFPARDDGEAQSICNDILRGFEQGPTQYGVAAVALHTRETTLPPVDVLHDCSWSNGTRRCVTFAGFARRPNRSSIWSTNASAWDHYILVQYLNSQPRLLEYLKVGESDWGRDIRN*VLGQFQGPAHEPGRVLEILHRKLPHSVACDDAHGGQTSCGDADKVCARKGTNCRKRAKGASEESIYDWLRENPVSPLSNIVRTPKWLADPVFRFIRLDDKRLQRAIQVFNDEMCSYSTLDFI*MYKNTQPLFDAPHGDLATFYMDVPASFDAMMELLNFQFHGDHEEVSVFVNNLYSLVEKALPKKKCMEIVSPPSAGKNFFFDPVLSFYINRGTIRNFNCYTSFPLQ…	Eukaryota_Arthropoda_Arachnida_Ixodida_Ixodidae_Rhipicephalus_Rhipicephalus microplus	LOW QUALITY PROTEIN: uncharacterized protein LOC119166847 [Rhipicephalus microplus]
Rhipicephalus_microplus_CM023460.1:147826423-147826824	EUK	QTE18654.1	59.7	134	54	0	200	601	39	172	6.87e-53	187	2	TGGTCACTGCAGTTACACTCAGTTCCAAAACGAAGAAAGCTTGTGCATGATGTGTTTCCCGCTCGAGACGACGGAGAAGCTGAGACAATGTGTAATGACATTGTCAGAAGATTCGAACAAGGACCCACCCAGTACGGAATCACTGCCATCGCACTCCACACACGAGGAACCACTCTACCACACGTCCACGTCCTACACGACTGCAGCTGGAGCAATGGCACATGCCGATCTGTTATCTTCACTGGTTTCGTCAGACGACCAAATCGATCGTCAATTTGGTCTGCAAACGCAAGCGTATCGGACCTCTACAATCTCGTCCAGTATCTCAATAGTGGGCCCAGACAACTGGAATACCTTAATGTTGGAGAAAGCGATTGGGGTCGCGAAATTAGAGATGAA…	WALQLRRIPKRRRIVHDVFPARDRGEAEAICNEIIKRFEFGNTTYSLAAVALHTADTSLPHVHTLHDCSWSNGSCRCNTFAGFVRRPNRASVWASAATEWDFANLIAYLNREPRSLEYFKVGGKDWGGDCAHQT	WSLQLHSVPKRRKLVHDVFPARDDGEAETMCNDIVRRFEQGPTQYGITAIALHTRGTTLPHVHVLHDCSWSNGTCRSVIFTGFVRRPNRSSIWSANASVSDLYNLVQYLNSGPRQLEYLNVGESDWGREIRDEV	Viruses_Cossaviricota_Quintoviricetes_Piccovirales_Parvoviridae_NA_Densovirinae sp.	NS1, partial [Densovirinae sp.]	XP_037274118.1	83.8	142	23	0	176	601	31	172	5.09e-79	257	2	AAAAGTTTATGATCCCCTTTACGCTGGTCACTGCAGTTACACTCAGTTCCAAAACGAAGAAAGCTTGTGCATGATGTGTTTCCCGCTCGAGACGACGGAGAAGCTGAGACAATGTGTAATGACATTGTCAGAAGATTCGAACAAGGACCCACCCAGTACGGAATCACTGCCATCGCACTCCACACACGAGGAACCACTCTACCACACGTCCACGTCCTACACGACTGCAGCTGGAGCAATGGCACATGCCGATCTGTTATCTTCACTGGTTTCGTCAGACGACCAAATCGATCGTCAATTTGGTCTGCAAACGCAAGCGTATCGGACCTCTACAATCTCGTCCAGTATCTCAATAGTGGGCCCAGACAACTGGAATACCTTAATGTTGGAGAAAGCGAT…	KSLQSPPRWALQLHSIPKRRKLVHDVFPARDDGEAQTICNDIIRGFEQGPTQYGVAAVALHTRGTTLPHVHVLHDCSWSNGTCRCVIFAGFVRRLNRSSIWSTNASAWDLYNLVQYLNSQPRLLEYLKVGGSDWGRDIRNEV	KSL*SPLRWSLQLHSVPKRRKLVHDVFPARDDGEAETMCNDIVRRFEQGPTQYGITAIALHTRGTTLPHVHVLHDCSWSNGTCRSVIFTGFVRRPNRSSIWSANASVSDLYNLVQYLNSGPRQLEYLNVGESDWGREIRDEV	Eukaryota_Arthropoda_Arachnida_Ixodida_Ixodidae_Rhipicephalus_Rhipicephalus microplus	LOW QUALITY PROTEIN: uncharacterized protein LOC119166847 [Rhipicephalus microplus]
Rhipicephalus_sanguineus_JABSTV010000695.1:35516-36799	EUK	QTE18654.1	58.3	381	156	2	293	1426	1	381	2.79e-152	453	2	CTGGCGGCATTTGTGGAACCTGATCGAGGCGTGGGAGAAGTATTGGATCCAAACGTGTCCGAACCAGGAGTTGGAGGAGATGGAAAAAGTTTACAACCCCCTCCACGCTGGGCACTGCAGCTACAGTCAGTTCCAAAACGATGGAAGCTTGTGCACGATGTGTTTCCCGCTCGAGACGACGGAGAGGCTGAGACAATTTGTCATGACATTATCTGAGGACTCGAGCAAGGGCCCACTCAGTACGGAATCGCTGACGTCGCACTCGACACACAAGGAACTGCACTCCCACACGTCCACGTCTTACACGACTGCAGCTGGAGCAACGGCACATGCCGATGTGTTATCTTCGCTGGCTTCGTCAGACGACCAAATCGCTCGTCAATTTGGTCTACAAGCGCC…	MAETQEGDRGLDELSVSMFEQPGTSHGRSEQNLQPAPGWALQLRRIPKRRRIVHDVFPARDRGEAEAICNEIIKRFEFGNTTYSLAAVALHTADTSLPHVHTLHDCSWSNGSCRCNTFAGFVRRPNRASVWASAATEWDFANLIAYLNREPRSLEYFKVGGKDWGGDCAHQTVGQFGHPGQQQSRTLEILQKELPCPTVRDDSDRGVECSGYAEPLRARESPKGGKKREGRHTEESIYNWLRENPVSPLTSIVRTPKWLASPSLRFIRLDDKRLQRAIQVFNDEMCTYTTLDFIELYQNTNPLFDAPNGDLHGFYMTVEESFAAMLELLDFQFGNEQDEVSNFVNNLYNLIEKLVPKKNCLEVVSPPSAGKNFFFDPFLSF	LAAFVEPDRGVGEVLDPNVSEPGVGGDGKSLQPPPRWALQLQSVPKRWKLVHDVFPARDDGEAETICHDII*GLEQGPTQYGIADVALDTQGTALPHVHVLHDCSWSNGTCRCVIFAGFVRRPNRSSIWSTSASAWDLYHLVKYFNSEPRV*EYIKMGGNDWGCDVRDEVLGQLEGSGHEPGRVLELLHPKLAHSVACDDAHGGQTSGGETDEVRARTGAKC*KRSKGASEESIYEWLRENPVSPLTNIVRTPKWLADPVFRFIRLDDKRLQRAIQMFNDEMCSYTTLDFIEMYQNTQPLFDAPHVDLAIFYMDVPASFDAMMELINFQFNGIHEEVSAFVKNLYSMVEKAVPKKNCMEILSPPSVGKNFFLTPFFPF	Viruses_Cossaviricota_Quintoviricetes_Piccovirales_Parvoviridae_NA_Densovirinae sp.	NS1, partial [Densovirinae sp.]	XP_037274118.1	80.8	380	71	1	293	1426	1	380	2.47e-228	650	2	CTGGCGGCATTTGTGGAACCTGATCGAGGCGTGGGAGAAGTATTGGATCCAAACGTGTCCGAACCAGGAGTTGGAGGAGATGGAAAAAGTTTACAACCCCCTCCACGCTGGGCACTGCAGCTACAGTCAGTTCCAAAACGATGGAAGCTTGTGCACGATGTGTTTCCCGCTCGAGACGACGGAGAGGCTGAGACAATTTGTCATGACATTATCTGAGGACTCGAGCAAGGGCCCACTCAGTACGGAATCGCTGACGTCGCACTCGACACACAAGGAACTGCACTCCCACACGTCCACGTCTTACACGACTGCAGCTGGAGCAACGGCACATGCCGATGTGTTATCTTCGCTGGCTTCGTCAGACGACCAAATCGCTCGTCAATTTGGTCTACAAGCGCC…	MATLAEPDRGVGEVSNSNVPERGTGSRGDGKSLQSPPRWALQLHSIPKRRKLVHDVFPARDDGEAQTICNDIIRGFEQGPTQYGVAAVALHTRGTTLPHVHVLHDCSWSNGTCRCVIFAGFVRRLNRSSIWSTNASAWDLYNLVQYLNSQPRLLEYLKVGGSDWGRDIRNEVLGQFQGPGHEPGRVLEILHPKLPHSVACDDAHGGQTSGGDADKVCTRKGTKCRKRAKGASEESIYDWPRENPVSPLTNIVRTPKWLADPVFRFIRLDDKRLQRAIQVFNDEMCSYSTLDFIEMYKNTQPLFDAPHGNLATFYMDVPASFDAMMELLNFQFHGIHEEVSAFVNNLYSLVEKAIPKKNCMEIVSPPSAGKNFFFDPVLSF	LAAFVEPDRGVGEVLDPNVSEPGVGGDGKSLQPPPRWALQLQSVPKRWKLVHDVFPARDDGEAETICHDII*GLEQGPTQYGIADVALDTQGTALPHVHVLHDCSWSNGTCRCVIFAGFVRRPNRSSIWSTSASAWDLYHLVKYFNSEPRV*EYIKMGGNDWGCDVRDEVLGQLEGSGHEPGRVLELLHPKLAHSVACDDAHGGQTSGGETDEVRARTGAKC*KRSKGASEESIYEWLRENPVSPLTNIVRTPKWLADPVFRFIRLDDKRLQRAIQMFNDEMCSYTTLDFIEMYQNTQPLFDAPHVDLAIFYMDVPASFDAMMELINFQFNGIHEEVSAFVKNLYSMVEKAVPKKNCMEILSPPSVGKNFFLTPFFPF	Eukaryota_Arthropoda_Arachnida_Ixodida_Ixodidae_Rhipicephalus_Rhipicephalus microplus	LOW QUALITY PROTEIN: uncharacterized protein LOC119166847 [Rhipicephalus microplus]
Rhipicephalus_annulatus_WOVY01010003.1:982867-985415	EUK	QTE18655.1	63.1	203	75	0	200	808	23	225	2.2e-82	277	2	TCAGTGTTCCGTGACAGCAAAATACTCACGACATGGGCCTATGCAATCTTGAAGACGAATTTAGTGTATGACACCAAGAAAACGTTTCCAGGAGTTTTAATTAGCCTCTCATGCTTGCCAGTGAACCGGCCATATCTTTACATTCCTCACGGCACCTACCTTAACTTACCGTCTCACACAATAGCCGTGCGTTGCACTGTCAAGGTTACTCCCCATGGTCTACGCACCCCTTGGAAGACTGGCTCTTCGGTTGTCCAACTTGTCAACTCTGACATGCTAGTTTATGGTTTTAGTTCCGTCGCATTGAACCACTCATTGGATATAGGCATGTGCCGCGTTAAGAAAGGCGAGACAAACAACCCGATAAAAATGCAATCTTACACTTCGTTTCAGGAGAAG…	TVFRDSKILTTWGYAMIKTSLKYDSDKTFPGIITSLSRLPVDRPYLYIPHGTFLALPPHTKAIECSIKVTPHGLRTPWKTGSSVVQPVNSDMLVYGVSSVGLNQNLDTGMCRITQGTTHNAMKPATVQPFSSQDHTDLCKSYWGLDINATTGAQSNDDSSSIPTCMGAPRHNFAYDFIHVENTSPRLTKFVNQYPFKGQVGTP	SVFRDSKILTTWAYAILKTNLVYDTKKTFPGVLISLSCLPVNRPYLYIPHGTYLNLPSHTIAVRCTVKVTPHGLRTPWKTGSSVVQLVNSDMLVYGFSSVALNHSLDIGMCRVKKGETNNPIKMQSYTSFQEKDHADLAKS*WGFKITPGNEEHNGHDENSIPACISVPRHNFAYDFIHIVKASPHLTKFVNQFPFKATWAHP	Viruses_Cossaviricota_Quintoviricetes_Piccovirales_Parvoviridae_NA_Densovirinae sp.	structural protein VP1, partial [Densovirinae sp.]	XP_037276532.1	52.4	496	164	17	91	1461	96	558	3.34e-121	391	1	CAATCAGATGCTCCCGTCCGTCTAGGCGGAGCAGGAATTGGAGGTGACGGTGAAAATTCTGCAGAACACGTTCAGCAAATTTTCCACGTACCTCGCGACCACGGAGTGGTCAGTGTTCCGTGACAGCAAAATACTCACGACATGGGCCTATGCAATCTTGAAGACGAATTTAGTGTATGACACCAAGAAAACGTTTCCAGGAGTTTTAATTAGCCTCTCATGCTTGCCAGTGAACCGGCCATATCTTTACATTCCTCACGGCACCTACCTTAACTTACCGTCTCACACAATAGCCGTGCGTTGCACTGTCAAGGTTACTCCCCATGGTCTACGCACCCCTTGGAAGACTGGCTCTTCGGTTGTCCAACTTGTCAACTCTGACATGCTAGTTTATGGTTT…	QSDAPVRPAGAGIGGVGENSAELVKQISRVPRDHGVVTVFRDSKILTTWAYAMLKTNLVYDTGKTFPGVLTSLSRLPVDRPYLYIPHGTYLNLPSHARAVHCTVKVTPHGLRTPWKTGSSVIQPVNSDMLVYGLSFVGLNHSLDTGMCRVKKGETNNPMKPQSYTPFQEKDHADLAKSYWGPKMTPGKVEQNGYDEKSIPACMGVSRHNFAYDFIHIDKASLCLTKFVNQFAFKGHMGTPIVNNEYYFGGDAWLKMGPTYNAGNELPTRTQLGLPTDVVSYTTSNLSNYESYEQKPDLNVTMRLEPDDMHTRNVKYLDPMENTYFIRGLKPMIHSNIQPSLSFGVFAVSKSNKDDPGSTKTFQDIAAFFFQNDTELVVHSDVDTIVADSVTLPSSAGPY…	QSDAPVRLGGAGIGGDGENSAEHVQQIFHVPRDHGVVSVP*QQNTHDMGLCNLEDEFSV*HQENVSRSFN*PLMLASEPAISLHSSRHLP*LTVSHNSRALHCQGYSPWSTHPLEDWLFGCPTCQL*HASLWF*FRRIEPLIGYRHVPR*ERRDKQPDKNAILHFVSGEGPRRSG*ELMGFQNHTGKRGAQWPRRKQHTCVHKRATTQLCVRLYSHCQG*SPLDQVCQPVSLQGHVGTPIVNYEYQFGGDAWLKMGPTYNAGNELLTRTQLGLPTDVVSYTTSNLSNYVSYEQKPDLNVPVRLRPDDMHTRHVKYLDPMKNTSFTRGLKPMIHSNIQPSLSFGVLAISKSNKDDPGSIKTFQDIAVFFQIDTELVVHSDVDTIVADSVTLPSSVGPYFR…	Eukaryota_Arthropoda_Arachnida_Ixodida_Ixodidae_Rhipicephalus_Rhipicephalus microplus	uncharacterized protein LOC119169594 [Rhipicephalus microplus]
Rhipicephalus_annulatus_WOVY01000503.1:334318-335245	EUK	QTE18655.1	66.9	136	45	0	720	1127	49	184	1.61e-57	199	3	AAAACGTTTCCAGGAGTTCTAACTAGCCTCTCACGCTTGCCAATAGACCAGCCGTATCTATACATTCCTCACGGTACCTACATTAACTTACCTTCTCACACAAGAGCTGTGAGTTGCACTGTCAAGGTTACTCCTCACGGCCTCCGCACCCCTTGGAAGACTGGCTCTTCGGTGGTCCAACCTGTCAACTGTGATATGCTAGTTTAGGGTCTTAGCTCCGTCGGATTGAACCGCTCCTTGGATACAGGCATGTGCCGCGTTAACAAAGGCGAGACAAACAACCCGATGAAACCGCAGTCTTACACTCCATTTCAGGAGAAGGACCACGCTGATCTGGCTAAGAGCTACTGAGGTCTTAAAATCACACCGGGAAACGAAGAACAAGATGGCGACGACGAA…	KTFPGIITSLSRLPVDRPYLYIPHGTFLALPPHTKAIECSIKVTPHGLRTPWKTGSSVVQPVNSDMLVYGVSSVGLNQNLDTGMCRITQGTTHNAMKPATVQPFSSQDHTDLCKSYWGLDINATTGAQSNDDSSSI	KTFPGVLTSLSRLPIDQPYLYIPHGTYINLPSHTRAVSCTVKVTPHGLRTPWKTGSSVVQPVNCDMLV*GLSSVGLNRSLDTGMCRVNKGETNNPMKPQSYTPFQEKDHADLAKSY*GLKITPGNEEQDGDDEKSI	Viruses_Cossaviricota_Quintoviricetes_Piccovirales_Parvoviridae_NA_Densovirinae sp.	structural protein VP1, partial [Densovirinae sp.]	XP_037509617.1	61.1	244	81	5	194	907	27	262	9.28e-77	259	2	AACGCAGATCCGGTGGACGAGGACGACGGCATAGCCAAGTTGCACGACGAAGCCTACGAGCGAAGCACAAGTCACGAGGACGTCTTTGCTTCTAACCAGGCATCTGCAGCTCTCTTCTTCATTGACTTTAGACGCACGGGTAACTGGCACTCTGCATTGGGTGCAGTCGGTCTGGGCACGAAGAATATTGTAGAACAATACGTTTTTGGGCCGCAGCTTCTATGGAATGCCAAAAGATAGACGGAACGTGCACATAACGGGCAATCAGATACAGCAGACGCAAAGCGATACCAGCCTTACTCAAGCACCAGCGACGCCGAAATGTCGGAGCAGATTCAATCGGACGCTCCCGTCCGTTTAGGCGGAGAAGGAATCGGAGCTGTCGGTGAACGTTCGCAA…	NGAPVDEDDGIAKSHDEAYERARSHEDVFAADQASAALFLNDFRRTGNWHSALGAVGLGTKNIVEQYVLGRSLYGMPGDRRKRAHNGESDTADAKRYQPDSNTGDTQGMSQQMHSDAPTRPGGAGVGGDGENSTELVQQILRVPRDHGVVTVFRDSKILTTWAYAMLKTNLVYDTEKTFPGVLTSLSRLPVDRPYLYIPHGTYLNLPAHTRAVSCSVKVTPHGLRTPWKTGSSVVQ	NADPVDEDDGIAKLHDEAYERSTSHEDVFASNQASAALFFIDFRRTGNWHSALGAVGLGTKNIVEQYVFGPQLLWNAKR*TERAHNGQSDTADAKRYQPYSSTSDAEMSEQIQSDAPVRLGGEGIGAVGERSQELVQQILRVPHDHGVVTVFRDSKILTT*AYAMLKTNLVYDTEENVSRSSN*PLTLANRPAVSIHSSRYLH*LTFSHKSCELHCQGYSSRPPHPLEDWLFGGPTCQ	Eukaryota_Arthropoda_Arachnida_Ixodida_Ixodidae_Rhipicephalus_Rhipicephalus sanguineus	LOW QUALITY PROTEIN: uncharacterized protein LOC119386374 [Rhipicephalus sanguineus]
Rhipicephalus_annulatus_WOVY01002782.1:13045-14451	EUK	QTE18655.1	72	239	66	1	1174	458	5	242	2.12e-122	371	-3	AGGGCCACTCTTTAGCCACGCGTCACCGCCAAACTGATACTCATAGTTCACTATGGGTGTGCCTACGTGGCCTTTGAAGGGAAACTGGTTGACAAACTTGATCAAGCGGGGACTAGCCTTGTCAATGTGAATAAAGTCGTAGGCAAAGTTGTGTCGCGGCACGCCCATGCACGCAGGTATGCTCTTTTCGTCGTCGCCCTTTTGCTCCTCGTTTCCCGGCGTGATTTTAAGACCCCAGTAGCTCTTAGCCAGATCGGTGTGGTCCTTCTCCTGCAACGGAGTGTAAGACTGCGGTTTCATCGGGTTGTTTGTCTCGCCTTTCTCAACGCGGCACATGCCTGTATCCAAGGAGTGGTTTAATCCGACGGAGCTAAGAACATAAACTAACATGTCAGAGTT…	SSEVVQQILRVPRDHGVVTVFRDSKILTTWGYAMIKTSLKYDSDKTFPGIITSLSRLPVDRPYLYIPHGTFLALPPHTKAIECSIKVTPHGLRTPWKTGSSVVQPVNSDMLVYGVSSVGLNQNLDTGMCRITQGTTHNAMKPATVQPFSSQDHTDLCKSYWGLDINATTGAQSNDDSSSIPTCMGAPRHNFAYDFIHVENTSPRLTKFVNQYPFKGQVGTPIVNYNHKFNNAWLRLGP	STELVQQILRVPRDHGVVTVFRDSKILTTWAYAMLKTNLVYDTEKTFPGVSTSLSRLPVDRLYLYIPHGAYLNLPSHTRAVRCTVKVTPHGLRTPWKTGSSVVQPVNSDMLVYVLSSVGLNHSLDTGMCRVEKGETNNPMKPQSYTPLQEKDHTDLAKSYWGLKITPGNEEQKGDDEKSIPACMGVPRHNFAYDFIHIDKASPRLIKFVNQFPFKGHVGTPIVNYEYQFGGDAWLKSGP	Viruses_Cossaviricota_Quintoviricetes_Piccovirales_Parvoviridae_NA_Densovirinae sp.	structural protein VP1, partial [Densovirinae sp.]	XP_037509617.1	87.8	444	53	1	1645	317	1	444	1.85e-281	788	-3	CCGAAGACGCATGGTGACGTTCAGGTCTGGCTTTTTCTCGTATGACTCGTAGTTTGACAGGTTGCAAGTAGTGTAGGATACAACGTCAGTAGGCAGGCCTAGGTATGTTCGAGTTAGCAACTCATTCCCCGCGTTGTAAGTAGGGCCACTCTTTAGCCACGCGTCACCGCCAAACTGATACTCATAGTTCACTATGGGTGTGCCTACGTGGCCTTTGAAGGGAAACTGGTTGACAAACTTGATCAAGCGGGGACTAGCCTTGTCAATGTGAATAAAGTCGTAGGCAAAGTTGTGTCGCGGCACGCCCATGCACGCAGGTATGCTCTTTTCGTCGTCGCCCTTTTGCTCCTCGTTTCCCGGCGTGATTTTAAGACCCCAGTAGCTCTTAGCCAGATCGGT…	MCISPNQSSMPLFPGHRYLGPGNLQRNGAPVDEDDGIAKSHDEAYERARSHEDVFAADQASAALFLNDFRRTGNWHSALGAVGLGTKNIVEQYVLGRSLYGMPGDRRKRAHNGESDTADAKRYQPDSNTGDTQGMSQQMHSDAPTRPGGAGVGGDGENSTELVQQILRVPRDHGVVTVFRDSKILTTWAYAMLKTNLVYDTEKTFPGVLTSLSRLPVDRPYLYIPHGTYLNLPAHTRAVSCSVKVTPHGLRTPWKTGSSVVQPVNSDMLVYGLSSVGLNHYLDTGMCRVKKGETNNPMKPQSYLPFQEKDHSDLAKSYWGLKITPGNEDDDGDDEKSIPACMGVPRHNFAYDFIHIHKASPRLTKFVNQFPFKGHVGTPIVNYEYQFGSDAWLKMGPTY…	MCISLNLSSMPLFPGHWYLGPGNPLSNGNPVDEDDGKAKSHDEAYERATNHEDVFAADQASAALFLNDFTCTGNWHSALGVVGLGMKNIVEQYVLERSLYGMPGGRRNRAHNGQSDTADAKRYQPDSSSGDAEMSAQMQSDDPVRPGGAGIGGDGENSTELVQQILRVPRDHGVVTVFRDSKILTTWAYAMLKTNLVYDTEKTFPGVSTSLSRLPVDRLYLYIPHGAYLNLPSHTRAVRCTVKVTPHGLRTPWKTGSSVVQPVNSDMLVYVLSSVGLNHSLDTGMCRVEKGETNNPMKPQSYTPLQEKDHTDLAKSYWGLKITPGNEEQKGDDEKSIPACMGVPRHNFAYDFIHIDKASPRLIKFVNQFPFKGHVGTPIVNYEYQFGGDAWLKSGPTYN…	Eukaryota_Arthropoda_Arachnida_Ixodida_Ixodidae_Rhipicephalus_Rhipicephalus sanguineus	LOW QUALITY PROTEIN: uncharacterized protein LOC119386374 [Rhipicephalus sanguineus]
Rhipicephalus_microplus_CM023461.1:31223157-31224323	EUK	QTE18655.1	71.1	239	68	1	650	1366	5	242	1.04e-124	374	2	TCCGCAGATCTCGTTCAACAGATTTTGCGCGTACCTCGTGACCACGGAGTGGTCACAGTGTTCCGTGACAGCAAAATACTCACGACATGGGCCTATGCAATGCTGAAGACGAATTTAGTGTATGACACCGAGAAAACGTTTCCAGGAGTTTTAACTAGCCTCTCACGCTTGTCAGTGGACCGGCCGTACCTTTACATTCCTCACGGCACCTACCTAAACTTACCGTCTCACACAAGAGCCGTGCGTTGCACTGTCAAGGTTACTCCCCATTGTCTACGCACCCCTTGGAAGACTGGCTCTTCGGTTGTCCAACCTGTAAACTCTGACATGCTAGTTCATGGTCTTAGCTCCGTCGGATTAAACCATTCTTTGGATACAGGCATGTGCCGCGTTAAGAAA…	SSEVVQQILRVPRDHGVVTVFRDSKILTTWGYAMIKTSLKYDSDKTFPGIITSLSRLPVDRPYLYIPHGTFLALPPHTKAIECSIKVTPHGLRTPWKTGSSVVQPVNSDMLVYGVSSVGLNQNLDTGMCRITQGTTHNAMKPATVQPFSSQDHTDLCKSYWGLDINATTGAQSNDDSSSIPTCMGAPRHNFAYDFIHVENTSPRLTKFVNQYPFKGQVGTPIVNYNHKFNNAWLRLGP	SADLVQQILRVPRDHGVVTVFRDSKILTTWAYAMLKTNLVYDTEKTFPGVLTSLSRLSVDRPYLYIPHGTYLNLPSHTRAVRCTVKVTPHCLRTPWKTGSSVVQPVNSDMLVHGLSSVGLNHSLDTGMCRVKKGETNNPMKPQSYTPFQEKDHADLAKSYWGLKITPGKEEQNGDDKKSIPACMGVPRHNFAYDFIHIDKASPRLTKFVNQFPFKGHVGTPIINYEYRLGVDAWLKMGP	Viruses_Cossaviricota_Quintoviricetes_Piccovirales_Parvoviridae_NA_Densovirinae sp.	structural protein VP1, partial [Densovirinae sp.]	XP_037509617.1	86.1	404	53	2	173	1381	1	402	2.92e-250	706	2	CTGTGTATGTCTTCTAACCTGAGTAGTATGCCTTCGTTCTCAGGCCACCGGTACCTGGGTCTCGAGAACCCACTGCGCAACAGAGATCCGGTGGACGAGGACGACGGCATAGCCAAGTCGCACGACGAAGCCTACGAGTGAGCCACAAGTGACGAGGACGTCTTTGCGGCTGACCAAGCATCTGCATCTCTCTTCTTGAACGACTTTACACGCACTGGTAACTGGCATTCTGCATTAGGTGCTGTCGGTCTTGGCACGAAAAATATTGTAGAACAATACGTTTTGGGCCGCAGCCTCTATGGAATGCCAGGAGATAGACAGAAACGTGCACATAACGGGCAATCAGATACAGCAGACGCAAAGCGATACCAGCCTGACTCAAGCACCGGCGACGACGAA…	MCISPNQSSMPLFPGHRYLGPGNLQRNGAPVDEDDGIAKSHDEAYERARSHEDVFAADQASAALFLNDFRRTGNWHSALGAVGLGTKNIVEQYVLGRSLYGMPGDRRKRAHNGESDTADAKRYQPDSNTGDTQGMSQQMHSDAPTRPGGAGVGGDGENSTELVQQILRVPRDHGVVTVFRDSKILTTWAYAMLKTNLVYDTEKTFPGVLTSLSRLPVDRPYLYIPHGTYLNLPAHTRAVSCSVKVTPHGLRTPWKTGSSVVQPVNSDMLVYGLSSVGLNHYLDTGMCRVKKGETNNPMKPQSYLPFQEKDHSDLAKSYWGLKITPGNEDDDGDDEKSIPACMGVPRHNFAYDFIHIHKASPRLTKFVNQFPFKGHVGTPIVNYEYQFGSDAWLKMGPTY…	LCMSSNLSSMPSFSGHRYLGLENPLRNRDPVDEDDGIAKSHDEAYE*ATSDEDVFAADQASASLFLNDFTRTGNWHSALGAVGLGTKNIVEQYVLGRSLYGMPGDRQKRAHNGQSDTADAKRYQPDSSTGDDEMSAQVQLDAPVRPGGAVIGRRTRSENSADLVQQILRVPRDHGVVTVFRDSKILTTWAYAMLKTNLVYDTEKTFPGVLTSLSRLSVDRPYLYIPHGTYLNLPSHTRAVRCTVKVTPHCLRTPWKTGSSVVQPVNSDMLVHGLSSVGLNHSLDTGMCRVKKGETNNPMKPQSYTPFQEKDHADLAKSYWGLKITPGKEEQNGDDKKSIPACMGVPRHNFAYDFIHIDKASPRLTKFVNQFPFKGHVGTPIINYEYRLGVDAWLKMGPT…	Eukaryota_Arthropoda_Arachnida_Ixodida_Ixodidae_Rhipicephalus_Rhipicephalus sanguineus	LOW QUALITY PROTEIN: uncharacterized protein LOC119386374 [Rhipicephalus sanguineus]
Rhipicephalus_annulatus_WOVY01003207.1:37987-38703	EUK	QTE18655.1	69	239	73	1	916	200	5	242	1.4e-120	358	-3	AGGGCCCATCTTTAGCCACGCGTCACCTCCAAACTGATACTCATAGTTGACTATAAGTGTGCCCACGTGGCCTTTTAAGGAAAACTGGTTGACAAACTTGGTCAAGCGAGGACTAGCCTTGTCAATGTGAATAAAGTGGTAGGCAAAGTTGTGTCGCGGCACGCCCATGCACGCAGGTATGCTCTTTTCGTCGTCGCCATTTTGCTCCTCGTTTCCCGGCGTGAATTTAAGACCCCAGTAGCTCTTAGCCAGATCGGCGTGGTCCTTCTCCTGAAACGGAGTGTAAGACTGCGGTTTCATCGGGTTGTTTGTCTCGCCTTTCTTAACGTGGCACATGCTTGTATCTAAGGAGTGGTTTAATCCGACGGAGCTAAGACCATAAACTAGCATGTCAGAGTT…	SSEVVQQILRVPRDHGVVTVFRDSKILTTWGYAMIKTSLKYDSDKTFPGIITSLSRLPVDRPYLYIPHGTFLALPPHTKAIECSIKVTPHGLRTPWKTGSSVVQPVNSDMLVYGVSSVGLNQNLDTGMCRITQGTTHNAMKPATVQPFSSQDHTDLCKSYWGLDINATTGAQSNDDSSSIPTCMGAPRHNFAYDFIHVENTSPRLTKFVNQYPFKGQVGTPIVNYNHKFNNAWLRLGP	SAELVQQILRVPRDYGVVTGFRDSKILTTWAYAMLKTNLVYDTEKMFPGVLTSLSRLPVDRPYLYISHGTYLNLPSHTRAVRCTVKVTPHGLRTPWKTGSSVVQPVNSDMLVYGLSSVGLNHSLDTSMCHVKKGETNNPMKPQSYTPFQEKDHADLAKSYWGLKFTPGNEEQNGDDEKSIPACMGVPRHNFAYHFIHIDKASPRLTKFVNQFSLKGHVGTLIVNYEYQFGGDAWLKMGP	Viruses_Cossaviricota_Quintoviricetes_Piccovirales_Parvoviridae_NA_Densovirinae sp.	structural protein VP1, partial [Densovirinae sp.]	XP_037509617.1	87.8	352	42	1	1114	62	92	443	1.16e-226	640	-3	AAGACGCATGGTGACGTTCAGATCTGGCTTTTGCTCGTACGACTCGTAGTTTGACAGGTTGCTAGTAGTGTAGGATACAACGTCAGTAGGCAGGCCTAGGTGTGTTCGAGTTAGCAACTCATTCCCCTCGTTGTAAGTAGGGCCCATCTTTAGCCACGCGTCACCTCCAAACTGATACTCATAGTTGACTATAAGTGTGCCCACGTGGCCTTTTAAGGAAAACTGGTTGACAAACTTGGTCAAGCGAGGACTAGCCTTGTCAATGTGAATAAAGTGGTAGGCAAAGTTGTGTCGCGGCACGCCCATGCACGCAGGTATGCTCTTTTCGTCGTCGCCATTTTGCTCCTCGTTTCCCGGCGTGAATTTAAGACCCCAGTAGCTCTTAGCCAGATCGGCGTG…	QYVLGRSLYGMPGDRRKRAHNGESDTADAKRYQPDSNTGDTQGMSQQMHSDAPTRPGGAGVGGDGENSTELVQQILRVPRDHGVVTVFRDSKILTTWAYAMLKTNLVYDTEKTFPGVLTSLSRLPVDRPYLYIPHGTYLNLPAHTRAVSCSVKVTPHGLRTPWKTGSSVVQPVNSDMLVYGLSSVGLNHYLDTGMCRVKKGETNNPMKPQSYLPFQEKDHSDLAKSYWGLKITPGNEDDDGDDEKSIPACMGVPRHNFAYDFIHIHKASPRLTKFVNQFPFKGHVGTPIVNYEYQFGSDAWLKMGPTYNAGNELLTRTHLGLPADVVSYTTSNMSNYESYEQKPDTNITMRL	QYVLVRSLYGMPGDRRKRAHNGQ*DTADAK*YQPESSTGDAKTSAQMHSDAPVRPGGAGIGSNGENSAELVQQILRVPRDYGVVTGFRDSKILTTWAYAMLKTNLVYDTEKMFPGVLTSLSRLPVDRPYLYISHGTYLNLPSHTRAVRCTVKVTPHGLRTPWKTGSSVVQPVNSDMLVYGLSSVGLNHSLDTSMCHVKKGETNNPMKPQSYTPFQEKDHADLAKSYWGLKFTPGNEEQNGDDEKSIPACMGVPRHNFAYHFIHIDKASPRLTKFVNQFSLKGHVGTLIVNYEYQFGGDAWLKMGPTYNEGNELLTRTHLGLPTDVVSYTTSNLSNYESYEQKPDLNVTMRL	Eukaryota_Arthropoda_Arachnida_Ixodida_Ixodidae_Rhipicephalus_Rhipicephalus sanguineus	LOW QUALITY PROTEIN: uncharacterized protein LOC119386374 [Rhipicephalus sanguineus]
Rhipicephalus_annulatus_WOVY01008315.1:17391-18017	EUK	QTE18655.1	58.2	213	80	2	200	826	5	212	2.08e-77	247	2	TCCGCAGAACTCGTTCAGCAGATTTTGCGCGTACCTCGTGATCACGGAGTGGTCACAGTGTTCCGTGACAGCAAAATACTCACCACATGGGCCTATTGCAATGCTGAAGACGAAATTTAGTGTATGACACCGAGAAGAAACGTTTCCAGGAGTTTTAACTAGACTCTCACGCTTGCCAGTAGACGGCCGTATCTTTACATTCCTCACGGCACCTACCTTAACTTACCGTCTCACACAAGAGCCGTGCGTTGCACTGTCAAGGTTACTCCCCATGGTCTACGCACCCCTTGGAAGACTGGCTCTTCGGTTGTCCAACCTGTCAACTCTGACATGCTAGTGTATGGTCTTAGCTCCGTCGGATTAAACCACTCCTTGGATACAGGCATGTGCCGCGTTAAG…	SSEVVQQILRVPRDHGVVTVFRDSKILTTWGYAMIKTSLKYDSDKTFPGIITSLSRLPVDRPYLYIPHGTFLALPPHTKAIECSIKVTPHGLRTPWKTGSSVVQPVNSDMLVYGVSSVGLNQNLDTGMCRITQGTTHNAMKPATVQPFSSQDHTDLCKSYWGLDINATTGAQSNDDSSSIPTCMGAPRHNFAYDFIHVENTSPRLTKF	SAELVQQILRVPRDHGVVTVFRDSKILTTWAYCNAEDEI*CMTPRRNVSRSFN*TLTLASRRPYLYIPHGTYLNLPSHTRAVRCTVKVTPHGLRTPWKTGSSVVQPVNSDMLVYGLSSVGLNHSLDTGMCRVKKGETNNP*NRSLTLRFRRRTMPISLRATGVLKITPGNEEQNGDDEKSIPACMGVPRHNFAYNFIHIDKASPRLTKF	Viruses_Cossaviricota_Quintoviricetes_Piccovirales_Parvoviridae_NA_Densovirinae sp.	structural protein VP1, partial [Densovirinae sp.]	XP_037509617.1	74.4	266	58	3	44	826	106	366	9.81e-125	379	2	AGACGGAAATGTGCACATAACGGGCAATCAGATACAGCAGACGCAAAGCGATACCAGCCTGACTCAAGCACCGGCGACGCCGAAATGTCGGCGCAGATGCGATCGGACGCTCCCGTCCGTCCAGGTGGAGCAGGAATTGGAGGTGACGGTGAAAATTCCGCAGAACTCGTTCAGCAGATTTTGCGCGTACCTCGTGATCACGGAGTGGTCACAGTGTTCCGTGACAGCAAAATACTCACCACATGGGCCTATTGCAATGCTGAAGACGAAATTTAGTGTATGACACCGAGAAGAAACGTTTCCAGGAGTTTTAACTAGACTCTCACGCTTGCCAGTAGACGGCCGTATCTTTACATTCCTCACGGCACCTACCTTAACTTACCGTCTCACACAAGAGCC…	RRKRAHNGESDTADAKRYQPDSNTGDTQGMSQQMHSDAPTRPGGAGVGGDGENSTELVQQILRVPRDHGVVTVFRDSKILTTWAYAMLKTNLVYDTEKTFPGVLTSLSRLPVDRPYLYIPHGTYLNLPAHTRAVSCSVKVTPHGLRTPWKTGSSVVQPVNSDMLVYGLSSVGLNHYLDTGMCRVKKGETNNPMKPQSYLPFQEKDHSDLAKSYWGLKITPGNEDDDGDDEKSIPACMGVPRHNFAYDFIHIHKASPRLTKF	RRKCAHNGQSDTADAKRYQPDSSTGDAEMSAQMRSDAPVRPGGAGIGGDGENSAELVQQILRVPRDHGVVTVFRDSKILTTWAYCNAEDEI*CMTPRRNVSRSFN*TLTLASRRPYLYIPHGTYLNLPSHTRAVRCTVKVTPHGLRTPWKTGSSVVQPVNSDMLVYGLSSVGLNHSLDTGMCRVKKGETNNP*NRSLTLRFRRRTMPISLRATGVLKITPGNEEQNGDDEKSIPACMGVPRHNFAYNFIHIDKASPRLTKF	Eukaryota_Arthropoda_Arachnida_Ixodida_Ixodidae_Rhipicephalus_Rhipicephalus sanguineus	LOW QUALITY PROTEIN: uncharacterized protein LOC119386374 [Rhipicephalus sanguineus]
Hyalomma_asiaticum_CM023482.1:57860765-57861838	EUK	QTE18654.1	43.1	357	199	3	209	1273	8	362	6.11e-84	275	2	GATAGAAGCGTGGACAAAGTATCGGGAACAGACCATGCCAAACCAGGAATGTTACGAGGAAGAGTTTCAGGAAAGTGTACAGTACCTTCCAGAGTGGGCACTGCAATCACTCCCAGTTCATGAACGAAGAAGAATGGTTTATGACGTCTTTTCCGTGAGGGACGATGGAGATGCTCAGAGCATTTGTCTTAAAATTATATTAGACGATTCGAACTCGGAATAACACAGTATGCAGTCATATCAGTCTCTGTCCACACTCGAGACACGAACATTCCCTATATCCACGTCATCCATGACTGAAGCTGGTCAAATTGCCGCTGCCAATGTGTTACATTTGCTGGCTTCCTTCGAAGACCATACCGCTTGTCTGTTTCGTCTTCAGACGCCACTGCATGGGAC…	DRGLDELSVSMFEQPGTSHGRSEQNLQPAPGWALQLRRIPKRRRIVHDVFPARDRGEAEAICNEIIKRFEFGNTTYSLAAVALHTADTSLPHVHTLHDCSWSNGSCRCNTFAGFVRRPNRASVWASAATEWDFANLIAYLNREPRSLEYFKVGGKDWGGDCAHQTVGQFGHPGQQQSRTLEILQKELPCPTVRDDSDRGVECSGYAEPLRARESPKGGKKREGRHTEESIYNWLRENPVSPLTSIVRTPKWLASPSLRFIRLDDKRLQRAIQVFNDEMCTYTTLDFIELYQNTNPLFDAPNGDLHGFYMTVEESFAAMLELLDFQFGNEQDEVSNFVNNLYNLIEKLVPKKNCLE	DRSVDKVSGTDHAKPGMLRGRVSGKCTVPSRVGTAITPSS*TKKNGL*RLFREGRWRCSEHLS*NYIRRFELGITQYAVISVSVHTRDTNIPYIHVIHD*SWSNCRCQCVTFAGFLRRPYRLSVSSSDATAWDFFYLIKYLYSEP*QLEFS*SGRSRLGSRLSS*NCGTTSTCKSPALNILEVLQSQPACPAVCKESARSTKDDAVTDAVCAREGPKG*KCGIRQKEGAVYDWLGQNPVSPLTNTVRTPKWLVDPNLGSLGLTTSTCRGTSKCFNDEMFAYTTLDFIELYKNTQPLFDAPRSDLHSFYTSVD*SFNAVLEVSNFQFDENQQDIADFVNNMCLLVERTVPKKNCLE	Viruses_Cossaviricota_Quintoviricetes_Piccovirales_Parvoviridae_NA_Densovirinae sp.	NS1, partial [Densovirinae sp.]	XP_037515558.1	48.7	357	178	3	212	1273	9	363	2.23e-104	331	2	AGAAGCGTGGACAAAGTATCGGGAACAGACCATGCCAAACCAGGAATGTTACGAGGAAGAGTTTCAGGAAAGTGTACAGTACCTTCCAGAGTGGGCACTGCAATCACTCCCAGTTCATGAACGAAGAAGAATGGTTTATGACGTCTTTTCCGTGAGGGACGATGGAGATGCTCAGAGCATTTGTCTTAAAATTATATTAGACGATTCGAACTCGGAATAACACAGTATGCAGTCATATCAGTCTCTGTCCACACTCGAGACACGAACATTCCCTATATCCACGTCATCCATGACTGAAGCTGGTCAAATTGCCGCTGCCAATGTGTTACATTTGCTGGCTTCCTTCGAAGACCATACCGCTTGTCTGTTTCGTCTTCAGACGCCACTGCATGGGACTTC…	RSVDTVSRADNEQPGTSRGRVTENIQSPPLWALQLQDIPKRRRIVHDVFPARNDREAQDICLEIIKRFELGSTQYAVTAISVHTDGTSIPHVHVIHDCSWSNGSCRCVAFSGFARRPNRSSIWSTNATAWDFFHLIQYLYSHPRVLEYFKVGRADWAADCRAQDMGQRGHSGHESSRVLEILYTQPACATPCNDASGSSASNPNDHSLCAREGNQAKARKRQKRAAEEPLYDWLRENPVSPLTNTVRTPKWLSDPHMRFIRLDDKHLQRAIQVFNDEMCTYTTLDFIEMYKNTQPLFDAPHGDLSSFYMTVEDSYKAVIELLNFQFDENQNEISDFVNNLYMLVEKIVPKKNCME	RSVDKVSGTDHAKPGMLRGRVSGKCTVPSRVGTAITPSS*TKKNGL*RLFREGRWRCSEHLS*NYIRRFELGITQYAVISVSVHTRDTNIPYIHVIHD*SWSNCRCQCVTFAGFLRRPYRLSVSSSDATAWDFFYLIKYLYSEP*QLEFS*SGRSRLGSRLSS*NCGTTSTCKSPALNILEVLQSQPACPAVCKESARSTKDDAVTDAVCAREGPKG*KCGIRQKEGAVYDWLGQNPVSPLTNTVRTPKWLVDPNLGSLGLTTSTCRGTSKCFNDEMFAYTTLDFIELYKNTQPLFDAPRSDLHSFYTSVD*SFNAVLEVSNFQFDENQQDIADFVNNMCLLVERTVPKKNCLE	Eukaryota_Arthropoda_Arachnida_Ixodida_Ixodidae_Rhipicephalus_Rhipicephalus sanguineus	uncharacterized protein LOC119391994 [Rhipicephalus sanguineus]
Rhipicephalus_annulatus_WOVY01009247.1:391939-393207	EUK	QTE18655.1	69.5	239	72	1	1027	311	5	242	1.37e-117	357	-3	AGGACCCATCTTTAGCCACGCGTCTCCTTCAAACTGATACTCATAGTTAACTATGGGTGTGCACACGTGGCCTTTGAAGGAAAACTGGTTGACAAACTTGATCAAGCGGGAACTAGTCTTGTCAATGTGAATTAAGTCGTAGGCAAAGTTGTGTCGCGGCACGCCCATGCACGCAGGTATGCTCTTTTCGTCGTCGCCATTTTGCTCCTCGTTTCCCGGCGTGATTTTAAGACCCCAGTAACTCTTAGCCAGATCGGCGTGGTCCTTCTCCTGAAACGGAGTGTAGGACTGCAGTTTCATCGGGTTGTTTGTCTCGCCTTTTTTAACGCGGCAAATGCCTGTATCCAAGGAGTGGTTTAATCCGACAGAGCTAAGACCATAAACTAGCATGTCAGAGTT…	SSEVVQQILRVPRDHGVVTVFRDSKILTTWGYAMIKTSLKYDSDKTFPGIITSLSRLPVDRPYLYIPHGTFLALPPHTKAIECSIKVTPHGLRTPWKTGSSVVQPVNSDMLVYGVSSVGLNQNLDTGMCRITQGTTHNAMKPATVQPFSSQDHTDLCKSYWGLDINATTGAQSNDDSSSIPTCMGAPRHNFAYDFIHVENTSPRLTKFVNQYPFKGQVGTPIVNYNHKFNNAWLRLGP	SAKLVQQISRVPRDHGVVTVFRDSKILTTWAYAMLKTNLVYDTEKTFPGVLTTLSRLPVDRPYLYIPHGTYLNLPSHTIAVRCTVKVTPHGLRTP*KTGSSVVQPVNSDMLVYGLSSVGLNHSLDTGICRVKKGETNNPMKLQSYTPFQEKDHADLAKSYWGLKITPGNEEQNGDDEKSIPACMGVPRHNFAYDLIHIDKTSSRLIKFVNQFSFKGHVCTPIVNYEYQFEGDAWLKMGP	Viruses_Cossaviricota_Quintoviricetes_Piccovirales_Parvoviridae_NA_Densovirinae sp.	structural protein VP1, partial [Densovirinae sp.]	XP_037509617.1	88.3	444	50	2	1495	170	1	444	2.36e-284	794	-3	CCGAAGACGCATGGTGACGTTCAGATCTGGCTTTTGCTCGTACGACTCGTAGTTTGACAGGTTGCTAGTAGTGTAGGATACAACGTCAGTAGGCAGGCCTAGGTGTGTTCGAGTTAGCAACTCATTCCCCGCGTTGTAAGTAGGACCCATCTTTAGCCACGCGTCTCCTTCAAACTGATACTCATAGTTAACTATGGGTGTGCACACGTGGCCTTTGAAGGAAAACTGGTTGACAAACTTGATCAAGCGGGAACTAGTCTTGTCAATGTGAATTAAGTCGTAGGCAAAGTTGTGTCGCGGCACGCCCATGCACGCAGGTATGCTCTTTTCGTCGTCGCCATTTTGCTCCTCGTTTCCCGGCGTGATTTTAAGACCCCAGTAACTCTTAGCCAGATCGGC…	MCISPNQSSMPLFPGHRYLGPGNLQRNGAPVDEDDGIAKSHDEAYERARSHEDVFAADQASAALFLNDFRRTGNWHSALGAVGLGTKNIVEQYVLGRSLYGMPGDRRKRAHNGESDTADAKRYQPDSNTGDTQGMSQQMHSDAPTRPGGAGVGGDGENSTELVQQILRVPRDHGVVTVFRDSKILTTWAYAMLKTNLVYDTEKTFPGVLTSLSRLPVDRPYLYIPHGTYLNLPAHTRAVSCSVKVTPHGLRTPWKTGSSVVQPVNSDMLVYGLSSVGLNHYLDTGMCRVKKGETNNPMKPQSYLPFQEKDHSDLAKSYWGLKITPGNEDDDGDDEKSIPACMGVPRHNFAYDFIHIHKASPRLTKFVNQFPFKGHVGTPIVNYEYQFGSDAWLKMGPTY…	MCISPNLSSMPLFPGHRYLGPGIPLRNGDPVDEDDGIAKSHDEAYERAKSHEDVFAADQAYAALFLNDFTRTGNWHTALGAVGLSTKNIVEQYVLGSLYGMPGDRRKRAHNGQSYTADAKRYQPDSSTGDAEMSAQMQSDTPVRPGGAGIGGDGENSAKLVQQISRVPRDHGVVTVFRDSKILTTWAYAMLKTNLVYDTEKTFPGVLTTLSRLPVDRPYLYIPHGTYLNLPSHTIAVRCTVKVTPHGLRTP*KTGSSVVQPVNSDMLVYGLSSVGLNHSLDTGICRVKKGETNNPMKLQSYTPFQEKDHADLAKSYWGLKITPGNEEQNGDDEKSIPACMGVPRHNFAYDLIHIDKTSSRLIKFVNQFSFKGHVCTPIVNYEYQFEGDAWLKMGPTYNA…	Eukaryota_Arthropoda_Arachnida_Ixodida_Ixodidae_Rhipicephalus_Rhipicephalus sanguineus	LOW QUALITY PROTEIN: uncharacterized protein LOC119386374 [Rhipicephalus sanguineus]
Rhipicephalus_sanguineus_CM023523.1:203203873-203204904	EUK	QTE18654.1	65.1	418	143	2	1372	125	4	420	1.63e-194	557	-3	AAAGGCAGCAGATTCGCAGTTGGGCTCATTCCACAAGAGTATACGTCGACCCACTGTGTCTTGAAGGGGAAAGTTAGAGAAGCGGTTAAAGTTACGGATAGTTCCTCTGTTTATATAAAAAGAAAGCACAGCGTCAAAGAAAAAGTTTTTTCCAGCACTCGGGGGAGACACCACTTCGATGCAGTTTTTTTTGGGCACAATTTTTTCAACGAGCATATAGAGGTTGTTTACAAAGTCGGAAATTTCATTTTGGTTTTCATCGAATTGAAAGTTTAGCAGTTCGATGACGGCTTTATACGAGTCCTCCACAGTCATATAAAAAGAACTTAAATCACCGTGGGGAGCATCGAACAGTGGCTGAGTATTTTTATACATTTCGATAAAGTCCAATGTTGTATA…	TQEGDRGLDELSVSMFEQPGTSHGRSEQNLQPAPGWALQLRRIPKRRRIVHDVFPARDRGEAEAICNEIIKRFEFGNTTYSLAAVALHTADTSLPHVHTLHDCSWSNGSCRCNTFAGFVRRPNRASVWASAATEWDFANLIAYLNREPRSLEYFKVGGKDWGGDCAHQTVGQFGHPGQQQSRTLEILQKELPCPTVRDDSDRGVECSGYAEPLRARESPKGGKKREGRHTEESIYNWLRENPVSPLTSIVRTPKWLASPSLRFIRLDDKRLQRAIQVFNDEMCTYTTLDFIELYQNTNPLFDAPNGDLHGFYMTVEESFAAMLELLDFQFGNEQDEVSNFVNNLYNLIEKLVPKKNCLEVVSPPSAGKNFFFDPFLSFYINRGTIRNFNRFSNFPLQDT…	TKPCSRSVDTVSRADNEQPGRGRVTENIQSPPLWALQLQDIPKRRRIVHDVFPARNDREAQDICLEIIKRFELGSTQYAVTAISVHTDGTSIPHIHVIHDCSWSNGSCRCVAFSGFARRPNRSSIWSTNATAWDFFHLIQYLYSHPRVLVYFKVGRADWAADCRAQDMGQRRHSGHESSRVLEILYTQPACATPCNDASGSSASNPNDHSLCARESNQAKARKRQKRAAEEPLYDWLRENPVSPLTNIVRTPKWLSDPHMRFIRLDDKHLQRAIQVFNDEMCTYTTLDFIEMYKNTQPLFDAPHGDLSSFYMTVEDSYKAVIELLNFQFDENQNEISDFVNNLYMLVEKIVPKKNCIEVVSPPSAGKNFFFDAVLSFYINRGTIRNFNRFSNFPLQDTV…	Viruses_Cossaviricota_Quintoviricetes_Piccovirales_Parvoviridae_NA_Densovirinae sp.	NS1, partial [Densovirinae sp.]	XP_037515558.1	98.1	429	6	1	1357	77	9	437	8.65e-314	863	-3	AACAGCAACAGAGTCTACATCACCACCGAAGATCTTTTTCACTGTGTCAAAGGCAGCAGATTCGCAGTTGGGCTCATTCCACAAGAGTATACGTCGACCCACTGTGTCTTGAAGGGGAAAGTTAGAGAAGCGGTTAAAGTTACGGATAGTTCCTCTGTTTATATAAAAAGAAAGCACAGCGTCAAAGAAAAAGTTTTTTCCAGCACTCGGGGGAGACACCACTTCGATGCAGTTTTTTTTGGGCACAATTTTTTCAACGAGCATATAGAGGTTGTTTACAAAGTCGGAAATTTCATTTTGGTTTTCATCGAATTGAAAGTTTAGCAGTTCGATGACGGCTTTATACGAGTCCTCCACAGTCATATAAAAAGAACTTAAATCACCGTGGGGAGCATCGAA…	RSVDTVSRADNEQPGTSRGRVTENIQSPPLWALQLQDIPKRRRIVHDVFPARNDREAQDICLEIIKRFELGSTQYAVTAISVHTDGTSIPHVHVIHDCSWSNGSCRCVAFSGFARRPNRSSIWSTNATAWDFFHLIQYLYSHPRVLEYFKVGRADWAADCRAQDMGQRGHSGHESSRVLEILYTQPACATPCNDASGSSASNPNDHSLCAREGNQAKARKRQKRAAEEPLYDWLRENPVSPLTNTVRTPKWLSDPHMRFIRLDDKHLQRAIQVFNDEMCTYTTLDFIEMYKNTQPLFDAPHGDLSSFYMTVEDSYKAVIELLNFQFDENQNEISDFVNNLYMLVEKIVPKKNCMEVVSPPSAGKNFFFDAVLSFYINRGTIRNFNRFSNFPLQDTVGRR…	RSVDTVSRADNEQPGRGRVTENIQSPPLWALQLQDIPKRRRIVHDVFPARNDREAQDICLEIIKRFELGSTQYAVTAISVHTDGTSIPHIHVIHDCSWSNGSCRCVAFSGFARRPNRSSIWSTNATAWDFFHLIQYLYSHPRVLVYFKVGRADWAADCRAQDMGQRRHSGHESSRVLEILYTQPACATPCNDASGSSASNPNDHSLCARESNQAKARKRQKRAAEEPLYDWLRENPVSPLTNIVRTPKWLSDPHMRFIRLDDKHLQRAIQVFNDEMCTYTTLDFIEMYKNTQPLFDAPHGDLSSFYMTVEDSYKAVIELLNFQFDENQNEISDFVNNLYMLVEKIVPKKNCIEVVSPPSAGKNFFFDAVLSFYINRGTIRNFNRFSNFPLQDTVGRRIL…	Eukaryota_Arthropoda_Arachnida_Ixodida_Ixodidae_Rhipicephalus_Rhipicephalus sanguineus	uncharacterized protein LOC119391994 [Rhipicephalus sanguineus]
Rhipicephalus_microplus_NC051171.1:175425561-175427108	EUK	QTE18654.1	66.2	390	131	1	296	1465	32	420	4.18e-184	537	2	AATATACGATCCCCTCCGCTGTGGGCACTGCAACTACAAGACATTCCAAAAAGAAGAAGAATTGTGCACGATGTCTTTCCCGCCAGAAACGACAGAGAGGCTCAGGACATTTGTATTGAAATTATTAAACGATTCGAACTCGGATCAACACAATACGCACTCACAGCAATCTCCGTTCACACTGACGGAACCAGCATCCCACATGTCCACGTCATTCACGACTGTAGCTGGAGCAACGGAAGCTGCCGATGTGTTGCATTCAGTGGCTTCGCTAGAAGACCAAACCGCTCGTCTATTTGGTCTACAAGCGCGACCCCTTGGGACTTCTTCCATCTTATCCAGTATTTGTATAGCCACCCCCGAGTCCTGGAATACTTTAAAGTGGGAAGAACAGATTGG…	NLQPAPGWALQLRRIPKRRRIVHDVFPARDRGEAEAICNEIIKRFEFGNTTYSLAAVALHTADTSLPHVHTLHDCSWSNGSCRCNTFAGFVRRPNRASVWASAATEWDFANLIAYLNREPRSLEYFKVGGKDWGGDCAHQTVGQFGHPGQQQSRTLEILQKELPCPTVRDDSDRGVECSGYAEPLRARESPKGGKKREGRHTEESIYNWLRENPVSPLTSIVRTPKWLASPSLRFIRLDDKRLQRAIQVFNDEMCTYTTLDFIELYQNTNPLFDAPNGDLHGFYMTVEESFAAMLELLDFQFGNEQDEVSNFVNNLYNLIEKLVPKKNCLEVVSPPSAGKNFFFDPFLSFYINRGTIRNFNRFSNFPLQDTVGRRILVWNEPNCESSAF	NIRSPPLWALQLQDIPKRRRIVHDVFPARNDREAQDICIEIIKRFELGSTQYALTAISVHTDGTSIPHVHVIHDCSWSNGSCRCVAFSGFARRPNRSSIWSTSATPWDFFHLIQYLYSHPRVLEYFKVGRTDWAAYCRAEDMGQRSHSGHESSRVLEILYTQPACATPCNDANGNSASNSNDHSLCSRVGNQAKTRKRQKRAAEEPLYDWLRENPVSPLTNIVRTPKWLSDPHKRFIRLDDKHLQRAIQVFNDEMCTYTTLDFIEMYKNTQPLFDAPHGDLSSFYMTVEDSYKAVLELLNFQFDENQNEISDFVNNLYMLVKKIVPKKNCMEVVSPPSARKNFFFDAVLSFYINRGTIRNFNRFSNFPLQDTVGRRILLWNEPNCESAAF	Viruses_Cossaviricota_Quintoviricetes_Piccovirales_Parvoviridae_NA_Densovirinae sp.	NS1, partial [Densovirinae sp.]	XP_037515558.1	93.1	477	33	0	287	1717	29	505	0	928	2	GTACTGCGAAATATACGATCCCCTCCGCTGTGGGCACTGCAACTACAAGACATTCCAAAAAGAAGAAGAATTGTGCACGATGTCTTTCCCGCCAGAAACGACAGAGAGGCTCAGGACATTTGTATTGAAATTATTAAACGATTCGAACTCGGATCAACACAATACGCACTCACAGCAATCTCCGTTCACACTGACGGAACCAGCATCCCACATGTCCACGTCATTCACGACTGTAGCTGGAGCAACGGAAGCTGCCGATGTGTTGCATTCAGTGGCTTCGCTAGAAGACCAAACCGCTCGTCTATTTGGTCTACAAGCGCGACCCCTTGGGACTTCTTCCATCTTATCCAGTATTTGTATAGCCACCCCCGAGTCCTGGAATACTTTAAAGTGGGAAGA…	VTENIQSPPLWALQLQDIPKRRRIVHDVFPARNDREAQDICLEIIKRFELGSTQYAVTAISVHTDGTSIPHVHVIHDCSWSNGSCRCVAFSGFARRPNRSSIWSTNATAWDFFHLIQYLYSHPRVLEYFKVGRADWAADCRAQDMGQRGHSGHESSRVLEILYTQPACATPCNDASGSSASNPNDHSLCAREGNQAKARKRQKRAAEEPLYDWLRENPVSPLTNTVRTPKWLSDPHMRFIRLDDKHLQRAIQVFNDEMCTYTTLDFIEMYKNTQPLFDAPHGDLSSFYMTVEDSYKAVIELLNFQFDENQNEISDFVNNLYMLVEKIVPKKNCMEVVSPPSAGKNFFFDAVLSFYINRGTIRNFNRFSNFPLQDTVGRRILLWNEPNCESAAFDTVKKI…	VLRNIRSPPLWALQLQDIPKRRRIVHDVFPARNDREAQDICIEIIKRFELGSTQYALTAISVHTDGTSIPHVHVIHDCSWSNGSCRCVAFSGFARRPNRSSIWSTSATPWDFFHLIQYLYSHPRVLEYFKVGRTDWAAYCRAEDMGQRSHSGHESSRVLEILYTQPACATPCNDANGNSASNSNDHSLCSRVGNQAKTRKRQKRAAEEPLYDWLRENPVSPLTNIVRTPKWLSDPHKRFIRLDDKHLQRAIQVFNDEMCTYTTLDFIEMYKNTQPLFDAPHGDLSSFYMTVEDSYKAVLELLNFQFDENQNEISDFVNNLYMLVKKIVPKKNCMEVVSPPSARKNFFFDAVLSFYINRGTIRNFNRFSNFPLQDTVGRRILLWNEPNCESAAFDTVKKI…	Eukaryota_Arthropoda_Arachnida_Ixodida_Ixodidae_Rhipicephalus_Rhipicephalus sanguineus	uncharacterized protein LOC119391994 [Rhipicephalus sanguineus]
Rhipicephalus_annulatus_WOVY01010054.1:159810-160061	EUK	QTE18654.1	47.7	86	43	1	200	451	45	130	9.73e-13	77.8	2	CAGTTACAAAAAAAGAGAAAGCTTGTCTATGATGTTCTTCCCACTGGAGACGTAAAAGAAGCTCAGACAATTCGTCATTACATTGGCACAGGCTTGAAACCCACCCAGTACGCAATCGCTGCCGTCGCACTCCACACACAAGGAACAAATCTCCCAAACGGCCAGGTCCTACACGTTTGCAGCTGGAGCAATGACACATGCCGATATGTAATCTTCAATGACTTCGTCAGACGACCAAACCGCTTGTCAATT	RIPKRRRIVHDVFPARDRGEAEAICNEIIKRFEFGNTTYSLAAVALHTADTSLPHVHTLHDCSWSNGSCRCNTFAGFVRRPNRASV	QLQKKRKLVYDVLPTGDVKEAQTIRHYIGTGLKPTQYAIAAVALHTQGTNLPNGQVLHVCSWSNDTCRYVIFNDFVRRPNRLSI	Viruses_Cossaviricota_Quintoviricetes_Piccovirales_Parvoviridae_NA_Densovirinae sp.	NS1, partial [Densovirinae sp.]	XP_037514333.1	45.4	196	99	3	2	574	36	228	1.26e-45	163	2	AGGCAAAAACTACAGACCTTATCAGTTCAAGCTACGAGAACGGTGCCTATGACTATATTGAAACCATGGGGGCACTTGCGGAACCTGATCGAGGCGTGGAATAAGTACCACTATCAAATATGTTCGAACCAGGAACAGGGACTAGAGAAGATGGAAAAAGTTTACTATCCCCTCCAAGCTGGACACTGCAGTTACACTCAGTTACAAAAAAAGAGAAAGCTTGTCTATGATGTTCTTCCCACTGGAGACGTAAAAGAAGCTCAGACAATTCGTCATTACATTGGCACAGGCTTGAAACCCACCCAGTACGCAATCGCTGCCGTCGCACTCCACACACAAGGAACAAATCTCCCAAACGGCCAGGTCCTACACGTTTGCAGCTGGAGCAATGACACATGC…	RDKLQSLLVRATRTVPMTLMKPWRHLRNLIEAWEKYQIQTCPNQEQELEEMEKVYNPLHAGHCSYSQFQNEESLCMMCFPLETTERLRQFVTTLSEDSSKGPPSTESLPSHSTHEELHSHTSTSYTTAAGAMAHADVLSSLASSDDQIARQFGLQAPVHGTSTISSSISIVSPEYWNTLKWEEMIGVATLEMK	RQKLQTLSVQATRTVPMTILKPWGHLRNLIEAWNKYHYQICSNQEQGLEKMEKVYYPLQAGHCSYTQLQKKRKLVYDVLPTGDVKEAQTIRHYIGTGLKPTQYAIAAVALHTQGTNLPNGQVLHVCSWSNDTCRYVIFNDFVRRPNRLSICLQTPPEGTSTISSSISVVSPDYRNTLKWEEMIGVATIEKK	Eukaryota_Arthropoda_Arachnida_Ixodida_Ixodidae_Rhipicephalus_Rhipicephalus sanguineus	uncharacterized protein LOC119390718 [Rhipicephalus sanguineus]
Rhipicephalus_annulatus_WOVY01011074.1:905967-906146	EUK	QTE18655.1	70	60	18	0	379	200	5	64	2.12e-17	87.8	-3	CTCCACTGGCAAGCGTGAGAGGCTAGTTGGGCCTCCTGGAAACGTTTTCTCGGTGTCATACACTAAATTCGTCTTCAGCATTGCGTAGGCCCACGTGGTGAGTATTTTGCTATCACGAAGCATTGTGACCACTGCGCGGTCGCGAGGTGCACGCGAAATCTGCTGAACGAGTTCTGCGGC	SSEVVQQILRVPRDHGVVTVFRDSKILTTWGYAMIKTSLKYDSDKTFPGIITSLSRLPVD	AAELVQQISRAPRDRAVVTMLRDSKILTTWAYAMLKTNLVYDTEKTFPGGPTSLSRLPVE	Viruses_Cossaviricota_Quintoviricetes_Piccovirales_Parvoviridae_NA_Densovirinae sp.	structural protein VP1, partial [Densovirinae sp.]	XP_037509617.1	76	125	29	1	571	200	94	218	1.09e-50	182	-3	CTCCACTGGCAAGCGTGAGAGGCTAGTTGGGCCTCCTGGAAACGTTTTCTCGGTGTCATACACTAAATTCGTCTTCAGCATTGCGTAGGCCCACGTGGTGAGTATTTTGCTATCACGAAGCATTGTGACCACTGCGCGGTCGCGAGGTGCACGCGAAATCTGCTGAACGAGTTCTGCGGCATTTTCACCGTCACCTCCAATTCCTGCTCCGCCTGGACGGACGGGATCGTCCGATTGCATCTGCGCTGACATTTTGGCATTGCTGGTGCTTGAGTCAGGCTGGTATCGCTTTGCGTCTGCTCTATCTGATTGTCCGTTATGTACACGTTTCTGTATATCTCCTGGCATTCTACAGAGACTGAAGCCCAAAAC	VLGRSLYGMPGDRRKRAHNGESDTADAKRYQPDSNTGDTQGMSQQMHSDAPTRPGGAGVGGDGENSTELVQQILRVPRDHGVVTVFRDSKILTTWAYAMLKTNLVYDTEKTFPGVLTSLSRLPVD	VLGFSLCRMPGDIQKRVHNGQSDRADAKRYQPDSSTSNAKMSAQMQSDDPVRPGGAGIGGDGENAAELVQQISRAPRDRAVVTMLRDSKILTTWAYAMLKTNLVYDTEKTFPGGPTSLSRLPVE	Eukaryota_Arthropoda_Arachnida_Ixodida_Ixodidae_Rhipicephalus_Rhipicephalus sanguineus	LOW QUALITY PROTEIN: uncharacterized protein LOC119386374 [Rhipicephalus sanguineus]
Rhipicephalus_annulatus_WOVY01011415.1:211553-211960	EUK	QTE18655.1	77.2	136	31	0	200	607	5	140	8.81e-71	228	2	TCCCCAGAACTCGTTCAGCAGATTTTGCGCGTACCTCGCGACCACGGAGTGGTCACAGTGTTCCATGACAGCAAAATACTCACCACATGGGCCTTTGCAATGCTGAAGACGAATTTAGTGTATGACACCGAGAAAACGTTTCCAGGAGTTTTAACTAGTCTCTCACGCTTGCCAGTGGACCGGTCGTATCTTTACATTCCTCATGGCACCTACCTTAATTTACCGTCACACACAAGAGCTGTGCGTTGCACTGTCAAGGTTACTCCCCAAGGTCTACGCACCCCTTGGAAGACTGGCTCTTCGGTTGTCTAACCTGTCAACTCTGACATGCTACTTTATGGTCTTAGCTCCGTCGGATTGAACCACTCCTTGGATACAGGCATGTGCCGCGTTAAGAAA…	SSEVVQQILRVPRDHGVVTVFRDSKILTTWGYAMIKTSLKYDSDKTFPGIITSLSRLPVDRPYLYIPHGTFLALPPHTKAIECSIKVTPHGLRTPWKTGSSVVQPVNSDMLVYGVSSVGLNQNLDTGMCRITQGTT	SPELVQQILRVPRDHGVVTVFHDSKILTTWAFAMLKTNLVYDTEKTFPGVLTSLSRLPVDRSYLYIPHGTYLNLPSHTRAVRCTVKVTPQGLRTPWKTGSSVV*PVNSDMLLYGLSSVGLNHSLDTGMCRVKKGET	Viruses_Cossaviricota_Quintoviricetes_Piccovirales_Parvoviridae_NA_Densovirinae sp.	structural protein VP1, partial [Densovirinae sp.]	XP_037509617.1	87.7	203	24	1	2	607	92	294	4.81e-117	357	2	CAATACGTTTAGGGCCGCAGCCTCTATGGCATGCCAGGAGATATACAGAAACGTGCACATAACGGGCAATCAGATACAGCAGACGCAAAGCGACACCAGCCTGACTCAAGCACCGGCGACGCCGAAATGTCGGCGCAGATGCAATCGGACGCTCCCGTCCGTCCAGGCGTAGCAGGAATTGGAGGTGACGGTGAAAATTCCCCAGAACTCGTTCAGCAGATTTTGCGCGTACCTCGCGACCACGGAGTGGTCACAGTGTTCCATGACAGCAAAATACTCACCACATGGGCCTTTGCAATGCTGAAGACGAATTTAGTGTATGACACCGAGAAAACGTTTCCAGGAGTTTTAACTAGTCTCTCACGCTTGCCAGTGGACCGGTCGTATCTTTACATTCCT…	QYVLGRSLYGMPGDRRKRAHNGESDTADAKRYQPDSNTGDTQGMSQQMHSDAPTRPGGAGVGGDGENSTELVQQILRVPRDHGVVTVFRDSKILTTWAYAMLKTNLVYDTEKTFPGVLTSLSRLPVDRPYLYIPHGTYLNLPAHTRAVSCSVKVTPHGLRTPWKTGSSVVQPVNSDMLVYGLSSVGLNHYLDTGMCRVKKGET	QYV*GRSLYGMPGDIQKRAHNGQSDTADAKRHQPDSSTGDAEMSAQMQSDAPVRPGVAGIGGDGENSPELVQQILRVPRDHGVVTVFHDSKILTTWAFAMLKTNLVYDTEKTFPGVLTSLSRLPVDRSYLYIPHGTYLNLPSHTRAVRCTVKVTPQGLRTPWKTGSSVV*PVNSDMLLYGLSSVGLNHSLDTGMCRVKKGET	Eukaryota_Arthropoda_Arachnida_Ixodida_Ixodidae_Rhipicephalus_Rhipicephalus sanguineus	LOW QUALITY PROTEIN: uncharacterized protein LOC119386374 [Rhipicephalus sanguineus]
Rhipicephalus_annulatus_WOVY01012647.1:612333-612965	EUK	QTE18655.1	55	211	48	1	200	832	6	169	1.24e-68	225	2	AGTGAACTCGTTCAGCACGTTTTGCGCGTACCTCGCGACCACGGAGTAGTCACAGTGTTCCGTGACAGCAAAATACTCACCACATGGGCCAATGCAATGCTGAAGACGAATTTAGTGTATGACACCGAGAACACGTTTCCAGGAGTTCTAACTAGCCTCTCAGGCTTGCCTGTGTCGAACGGACGCAATGGCATCAGAGCCTACCAGAGACGCCTGGGTGGCGTTGTTCCTGCTTGAAACAAAGTGTAGCGTTGCCTCCGCAATCAGCTCCAACAAGATTTCTCAGGCTGATTTCGCAGGCCACAAATGTAGTCTGACCAGCCGTATCTTAACATTCCTCACGACACGTACCCTAATTTACCGTCTCACACAAGAGCTGTGAGTTGCACTGTCAAGGTT…	SEVVQQILRVPRDHGVVTVFRDSKILTTWGYAMIKTSLKYDSDKTFPGIITSLSRLPVDRPYLYIPHGTFLALPPHTKAIECSIKVTPHGLRTPWKTGSSVVQPVNSDMLVYGVSSVGLNQNLDTGMCRITQGTTHNAMKPATVQPFSSQDHTDLCKSYWGLDI	SELVQHVLRVPRDHGVVTVFRDSKILTTWANAMLKTNLVYDTENTFPGVLTSLSGLPVSNGRNGIRAYQRRLGGVVPA*NKV*RCLRNQLQQDFSG*FRRPQM*SDQPYLNIPHDTYPNLPSHTRAVSCTVKVTPHGLRTPGKTGSSVVQPVNSDMLVYGLSSVGLNHSLDTSMCRVKKGETNNPMKPQSYTPFQEKDHADVSKSYWGLKI	Viruses_Cossaviricota_Quintoviricetes_Piccovirales_Parvoviridae_NA_Densovirinae sp.	structural protein VP1, partial [Densovirinae sp.]	XP_037509617.1	71.7	283	28	3	2	835	89	324	1.86e-125	381	2	ATTGTAGAACAATACGTTTTGGGACGCAGCCTCTATGGAATGCCAGGAGATAGACGGAAACGTGCTCATAACGGGCAATCAGATACAGCAGACGCAAAGCGATACCAGCCTGACTCAAGCACCGGCGACGCCGAAATGTCGGTGCAGATGCATTCGGACGCCCCCGTCCGTCCAGGTGGAGCAAGAATTTGAGGTGACAGTGAACTCGTTCAGCACGTTTTGCGCGTACCTCGCGACCACGGAGTAGTCACAGTGTTCCGTGACAGCAAAATACTCACCACATGGGCCAATGCAATGCTGAAGACGAATTTAGTGTATGACACCGAGAACACGTTTCCAGGAGTTCTAACTAGCCTCTCAGGCTTGCCTGTGTCGAACGGACGCAATGGCATCAGAGCC…	IVEQYVLGRSLYGMPGDRRKRAHNGESDTADAKRYQPDSNTGDTQGMSQQMHSDAPTRPGGAGVGGDGENSTELVQQILRVPRDHGVVTVFRDSKILTTWAYAMLKTNLVYDTEKTFPGVLTSLSRLPVDRPYLYIPHGTYLNLPAHTRAVSCSVKVTPHGLRTPWKTGSSVVQPVNSDMLVYGLSSVGLNHYLDTGMCRVKKGETNNPMKPQSYLPFQEKDHSDLAKSYWGLKIT	IVEQYVLGRSLYGMPGDRRKRAHNGQSDTADAKRYQPDSSTGDAEMSVQMHSDAPVRPGGARI*GDSELVQHVLRVPRDHGVVTVFRDSKILTTWANAMLKTNLVYDTENTFPGVLTSLSGLPVSNGRNGIRAYQRRLGGVVPA*NKV*RCLRNQLQQDFSG*FRRPQM*SDQPYLNIPHDTYPNLPSHTRAVSCTVKVTPHGLRTPGKTGSSVVQPVNSDMLVYGLSSVGLNHSLDTSMCRVKKGETNNPMKPQSYTPFQEKDHADVSKSYWGLKIT	Eukaryota_Arthropoda_Arachnida_Ixodida_Ixodidae_Rhipicephalus_Rhipicephalus sanguineus	LOW QUALITY PROTEIN: uncharacterized protein LOC119386374 [Rhipicephalus sanguineus]
Rhipicephalus_annulatus_WOVY01013123.1:245554-246684	EUK	QTE18655.1	68.2	239	75	1	886	170	5	242	1.8e-117	355	-3	GGGGCCCATTTTTAGCCACGCGTCACCGCCGAACTGATACGCATAGTTGACTATGGGTGTGCCCACGTGGCCTTTGAAGGGAAACTAGTTGACAAACTTGGTCAAGCGGAGATTAGCCTTGTCAATGTGAATAAAGTCGTAGGCAAAGTTGTATCGCGGCACGCCCATGCACGCAGGTGTGCTCTTTTCGTCGTCGCCATTTTGCTCCTCGTTTCCCGGCGTGATTTTAAGACCCCAGTAGCTCTTAGCCAGATCGGCGTGGTCCTTCTCCTGAAACGGAGTGTAAGACTGTGGTTTCGTCGGGTTGTTTGTCTCAACTTTCATAACGCGGCACATGCCTGTATCCAAGGAGTGGTTAAATCCGACGGAGCTAAGACTATAAACTAGCATGTCAGAGTT…	SSEVVQQILRVPRDHGVVTVFRDSKILTTWGYAMIKTSLKYDSDKTFPGIITSLSRLPVDRPYLYIPHGTFLALPPHTKAIECSIKVTPHGLRTPWKTGSSVVQPVNSDMLVYGVSSVGLNQNLDTGMCRITQGTTHNAMKPATVQPFSSQDHTDLCKSYWGLDINATTGAQSNDDSSSIPTCMGAPRHNFAYDFIHVENTSPRLTKFVNQYPFKGQVGTPIVNYNHKFNNAWLRLGP	SA*LVQQILRVPRDHGVVTVFRDSKILTTWAYAMLKTNLVYDTEKTFPGVLTSLSCLPVDRPYLYIPHGIYLNLPSHTRAVRCTVKVIPHGLRTPWKTGSSVVQPVNSDMLVYSLSSVGFNHSLDTGMCRVMKVETNNPTKPQSYTPFQEKDHADLAKSYWGLKITPGNEEQNGDDEKSTPACMGVPRYNFAYDFIHIDKANLRLTKFVN*FPFKGHVGTPIVNYAYQFGGDAWLKMGP	Viruses_Cossaviricota_Quintoviricetes_Piccovirales_Parvoviridae_NA_Densovirinae sp.	structural protein VP1, partial [Densovirinae sp.]	XP_037509617.1	85.1	450	66	1	1357	11	1	450	5.86e-280	781	-3	TATGTGCATATCACCGGGCCGAAGACGCATGGTGACGTTCAGATCTGGCTTTTGCTCGTACGACTCGTAGTTTGACAAGTTGCTAGTAGTGTAGGATACAACGTCAGTAGGCAGGCCTAGGTGTGTTAGAGTTAGCAACTCATTCTCCGCGTTGTAAGTGGGGCCCATTTTTAGCCACGCGTCACCGCCGAACTGATACGCATAGTTGACTATGGGTGTGCCCACGTGGCCTTTGAAGGGAAACTAGTTGACAAACTTGGTCAAGCGGAGATTAGCCTTGTCAATGTGAATAAAGTCGTAGGCAAAGTTGTATCGCGGCACGCCCATGCACGCAGGTGTGCTCTTTTCGTCGTCGCCATTTTGCTCCTCGTTTCCCGGCGTGATTTTAAGACCCCAGTA…	MCISPNQSSMPLFPGHRYLGPGNLQRNGAPVDEDDGIAKSHDEAYERARSHEDVFAADQASAALFLNDFRRTGNWHSALGAVGLGTKNIVEQYVLGRSLYGMPGDRRKRAHNGESDTADAKRYQPDSNTGDTQGMSQQMHSDAPTRPGGAGVGGDGENSTELVQQILRVPRDHGVVTVFRDSKILTTWAYAMLKTNLVYDTEKTFPGVLTSLSRLPVDRPYLYIPHGTYLNLPAHTRAVSCSVKVTPHGLRTPWKTGSSVVQPVNSDMLVYGLSSVGLNHYLDTGMCRVKKGETNNPMKPQSYLPFQEKDHSDLAKSYWGLKITPGNEDDDGDDEKSIPACMGVPRHNFAYDFIHIHKASPRLTKFVNQFPFKGHVGTPIVNYEYQFGSDAWLKMGPTY…	MCISLNLSSMPLFPGHGYLGPGNPLRNGDPMDEDDGIAKSHDEAYERATSREDVFAAY*ASAALFLNDFTRTGNWHSALSAIGLGTNNIVEQYVLGRSFYGMPGDIRKRAHNGQSDTADAKRYQPDSSTGDVEMLAQMQSDAPVRPGGAAIGGDGENSA*LVQQILRVPRDHGVVTVFRDSKILTTWAYAMLKTNLVYDTEKTFPGVLTSLSCLPVDRPYLYIPHGIYLNLPSHTRAVRCTVKVIPHGLRTPWKTGSSVVQPVNSDMLVYSLSSVGFNHSLDTGMCRVMKVETNNPTKPQSYTPFQEKDHADLAKSYWGLKITPGNEEQNGDDEKSTPACMGVPRYNFAYDFIHIDKANLRLTKFVN*FPFKGHVGTPIVNYAYQFGGDAWLKMGPTYN…	Eukaryota_Arthropoda_Arachnida_Ixodida_Ixodidae_Rhipicephalus_Rhipicephalus sanguineus	LOW QUALITY PROTEIN: uncharacterized protein LOC119386374 [Rhipicephalus sanguineus]
Rhipicephalus_annulatus_WOVY01001856.1:841012-841383	EUK	QTE18654.1	41.9	117	68	0	221	571	39	155	7.53e-16	87.8	2	TGGGCACTGTACAGGCAGACAGTTCCAAAACGAAGAGAGCTTGTGCACGATGTGTTTCCCGCTAAACACGGCAGAAAAGCTGCTACAACCTGTCGCTTCATTATCAGAGGATTCTAACAAGGGCCCACCTTGCACGAGATCGCTGCCGTCGTGCTGCACACATGAGTACCAACACTCCCATGCACTAGCACCTTACACATCTCTAGCTGCAGCAACAGCACATTCCGGTGTGTTATTCTCACTGGCTTTGTCAAACTACCAAATCTCTTGCCAATGTTGCCTACAAGCGCCTTCGCAGGCAATTTCTGCTATCTCATCCACTATTCCCATATTGATCCCGGAATATTAGAC	WALQLRRIPKRRRIVHDVFPARDRGEAEAICNEIIKRFEFGNTTYSLAAVALHTADTSLPHVHTLHDCSWSNGSCRCNTFAGFVRRPNRASVWASAATEWDFANLIAYLNREPRSLE	WALYRQTVPKRRELVHDVFPAKHGRKAATTCRFIIRGF*QGPTLHEIAAVVLHT*VPTLPCTSTLHISSCSNSTFRCVILTGFVKLPNLLPMLPTSAFAGNFCYLIHYSHIDPGILD	Viruses_Cossaviricota_Quintoviricetes_Piccovirales_Parvoviridae_NA_Densovirinae sp.	NS1, partial [Densovirinae sp.]	XP_037514333.1	53.8	208	94	1	18	641	30	235	2e-56	192	3	GAAGTCATTTGTATTGCCAATGAAAAACACCAAAGGCTATCTATTCGTGTGACCAGAGTCGAGCCAATGACAGCCATGAAGCCATGCAGACACTAGCGCGAATTAAACGAGATTTTGAAGAAGTATTCAATCGAAACGCGCGCGAACCACCAGAGACAAGGCTAGAAAAAAAATAAAGAAGAAGCTTACAATTTCATCTATGCTGGGCACTGTACAGGCAGACAGTTCCAAAACGAAGAGAGCTTGTGCACGATGTGTTTCCCGCTAAACACGGCAGAAAAGCTGCTACAACCTGTCGCTTCATTATCAGAGGATTCTAACAAGGGCCCACCTTGCACGAGATCGCTGCCGTCGTGCTGCACACATGAGTACCAACACTCCCATGCACTAGCACCTTAC…	DAIYIPRDKLQSLLVRATRTVPMTLMKPWRHLRNLIEAWEKYQIQTCPNQEQELEEMEKVYNPLHAGHCSYSQFQNEESLCMMCFPLETTERLRQFVTTLSEDSSKGPPSTESLPSHSTHEELHSHTSTSYTTAAGAMAHADVLSSLASSDDQIARQFGLQAPVHGTSTISSSISIVSPEYWNTLKWEEMIGVATLEMKFWDNSKV	EVICIANEKHQRLSIRVTRVEPMTAMKPCRH*RELNEILKKYSIETRANHQRQG*KKNKEEAYNFIYAGHCTGRQFQNEESLCTMCFPLNTAEKLLQPVASLSEDSNKGPPCTRSLPSCCTHEYQHSHALAPYTSLAAATAHSGVLFSLALSNYQISCQCCLQAPSQAISAISSTIPILIPEY*TTCK*EKLIVVATLEIKFWNNCNV	Eukaryota_Arthropoda_Arachnida_Ixodida_Ixodidae_Rhipicephalus_Rhipicephalus sanguineus	uncharacterized protein LOC119390718 [Rhipicephalus sanguineus]
Rhipicephalus_microplus_CM023462.1:28888457-28889170	EUK	QTE18655.1	60.1	238	94	1	913	200	5	241	1.86e-98	302	-3	ACCCATATTTAGCCATGCGTCACATCCAAACTGATAATCAACGTTGACTATGGGTGTGCCCATGTGTCCTTTAAAAGAAAAATGGTTGACAAAATTGGTCAAGCGGTGACTAACCTTGTCAATGTGAATAAAGTCATAGGCAATGTTGGGTCGCGGCACGCCTATGCACGCAGGGATGCTCGTTTCATCGTCGCCATTTCGCTCCTCTTTTCCCGGTGTGATTTTAAGACCCCAGTAGCTCTTAGCCAGATCAGATTGGTCCTTCTCCTGAAATGAAGTGTAAGACTGCGGTTTCATCGGGTTGTTTGTCTCGCCTTTCATAACGCAGCACATGCCTGTATCCAAGGAGTGGTTCAATCCGACGGAGCTAAGACCATAGTCTTGCATGTCAGAGTTGAC…	SSEVVQQILRVPRDHGVVTVFRDSKILTTWGYAMIKTSLKYDSDKTFPGIITSLSRLPVDRPYLYIPHGTFLALPPHTKAIECSIKVTPHGLRTPWKTGSSVVQPVNSDMLVYGVSSVGLNQNLDTGMCRITQGTTHNAMKPATVQPFSSQDHTDLCKSYWGLDINATTGAQSNDDSSSIPTCMGAPRHNFAYDFIHVENTSPRLTKFVNQYPFKGQVGTPIVNYNHKFNNAWLRLG	SA*LIQQTLRLPRDHGVLKVFLDSKILVTRAYATLKTNLVYDTEKTFTGVLTSLSRLPVDRPYFYVSHGTNLILPSHTRAVSCTVKVTSHGLCTPWKTDSSVVQPVNSDMQDYGLSSVGLNHSLDTGMCCVMKGETNNPMKPQSYTSFQEKDQSDLAKSYWGLKITPGKEERNGDDETSIPACIGVPRPNIAYDFIHIDKVSHRLTNFVNHFSFKGHMGTPIVNVDYQFGCDAWLNMG	Viruses_Cossaviricota_Quintoviricetes_Piccovirales_Parvoviridae_NA_Densovirinae sp.	structural protein VP1, partial [Densovirinae sp.]	XP_037505500.1	76.8	357	80	1	1081	20	1	357	4.27e-191	548	-3	CAAATATTTCACGGGGCGCGTGTGCATATCGCTGGGCCGAAGACGCATGGTGACGTTCAGATCCAGCTTTTGCACGTACGACTCATAGCTTGACAGGTTGCTAGTGGTGTAGGATAAAACCTCAGTAGGCAGGCCTAGCTGTGTTCGAGTTAGCAACTCATTTTCCGTGTTGTAGGCAGAACCCATATTTAGCCATGCGTCACATCCAAACTGATAATCAACGTTGACTATGGGTGTGCCCATGTGTCCTTTAAAAGAAAAATGGTTGACAAAATTGGTCAAGCGGTGACTAACCTTGTCAATGTGAATAAAGTCATAGGCAATGTTGGGTCGCGGCACGCCTATGCACGCAGGGATGCTCGTTTCATCGTCGCCATTTCGCTCCTCTTTTCCCGGTGT…	MPGDRRKRAHNGESDTADAKRYQPDSTTGDTQGAQMSQQMHSDAPTRPGGAGVGGDGENSTELVQQILRVPRDHGVVTVFRDSKILTTWAYAMLKTNLVYDTEKTFPGVLTSLSRLPVDRPYLYIPHGTYLNLPAHTRAVSCSVKVTPHGLRTPWKTGSSVVQPVNSDMLVYGLSSVGLNHYLDTGMCRVKKGETNNPMKPQSYLPFQEKDHSDLAKSYWGLKITPGNEDDDSDDEKSIPACMGVPRHNFAYDFIHIHKASPRLTKFVNQFPFKGHVGTPIVNYEYQFGSDAWLKMGPTYNAGNELLTRTHLGLPADVVSYTTSNMSNYESYEQKPDTNITMRLRPDDMHTRHVKSL	IPGDRRKRAHNAQSDTADAK*YQPDSSTGGAEMSVQMQLDAPVRPGGARIRGDGENSA*LIQQTLRLPRDHGVLKVFLDSKILVTRAYATLKTNLVYDTEKTFTGVLTSLSRLPVDRPYFYVSHGTNLILPSHTRAVSCTVKVTSHGLCTPWKTDSSVVQPVNSDMQDYGLSSVGLNHSLDTGMCCVMKGETNNPMKPQSYTSFQEKDQSDLAKSYWGLKITPGKEERNGDDETSIPACIGVPRPNIAYDFIHIDKVSHRLTNFVNHFSFKGHMGTPIVNVDYQFGCDAWLNMGSAYNTENELLTRTQLGLPTEVLSYTTSNLSSYESYVQKLDLNVTMRLRPSDMHTRPVKYL	Eukaryota_Arthropoda_Arachnida_Ixodida_Ixodidae_Rhipicephalus_Rhipicephalus sanguineus	uncharacterized protein LOC119381815 [Rhipicephalus sanguineus]
Rhipicephalus_annulatus_WOVY01009247.1:384041-384373	EUK	QTE18654.1	55.8	113	48	1	532	200	1	113	2.05e-33	135	-3	GCATGTGCCGTTGCTCCAGCTGCAGTCGTGTAGCACGTGGATGTGTGGTAGAGTGGTTCCTCGTGTGTGGAGTGCGACGGCTGCGACTCCATACTGGGTGGGTCCTTGTTCAAATCCTCTGACAATGTCGTTACAAATTGTCTGAGCTTCTCCGTCGTCTCGAGTGGGAAACACATCGTGCACAAAATTTCTTCGTTTTGGAACTGAATGTGACTGCAATGCCCATCGTGGAGCGGATTGTAAACTTTTTCCATCTTCTCTAGATCCTGGTTCGGGCACGTTTGAATTTTATACTTCTCCCACGCCTCGATCAGGCTCCGCAAGTGTCACCAT	MAETQEGDRGLDELSVSMFEQPGTSHGRSEQNLQPAPGWALQLRRIPKRRRIVHDVFPARDRGEAEAICNEIIKRFEFGNTTYSLAAVALHTADTSLPHVHTLHDCSWSNGSC	MVTLAEPDRGVGEV*NSNVPEPGSREDGKSLQSAPRWALQSHSVPKRRNFVHDVFPTRDDGEAQTICNDIVRGFEQGPTQYGVAAVALHTRGTTLPHIHVLHDCSWSNGTC	Viruses_Cossaviricota_Quintoviricetes_Piccovirales_Parvoviridae_NA_Densovirinae sp.	NS1, partial [Densovirinae sp.]	XP_037514333.1	79.2	144	28	1	624	199	27	170	1.83e-70	228	-1	CGCATGTGCCGTTGCTCCAGCTGCAGTCGTGTAGCACGTGGATGTGTGGTAGAGTGGTTCCTCGTGTGTGGAGTGCGACGGCTGCGACTCCATACTGGGTGGGTCCTTGTTCAAATCCTCTGACAATGTCGTTACAAATTGTCTGAGCTTCTCCGTCGTCTCGAGTGGGAAACACATCGTGCACAAAATTTCTTCGTTTTGGAACTGAATGTGACTGCAATGCCCATCGTGGAGCGGATTGTAAACTTTTTCCATCTTCTCTAGATCCTGGTTCGGGCACGTTTGAATTTTATACTTCTCCCACGCCTCGATCAGGCTCCGCAAGTGTCACCATGGTTTCTATAATGTCAAAAGCACGGTTCTCGTGACTCGAACCAATAAACTCTGTTGTTTGTCCCT…	FFGDAIYIPRDKLQSLLVRATRTVPMTLMKPWRHLRNLIEAWEKYQIQTCPNQEQELEEMEKVYNPLHAGHCSYSQFQNEESLCMMCFPLETTERLRQFVTTLSEDSSKGPPSTESLPSHSTHEELHSHTSTSYTTAAGAMAHA	FFGDTVYIPRDKQQSLLVRVTRTVLLTL*KPW*HLRSLIEAWEKYKIQTCPNQDLEKMEKVYNPLHDGHCSHIQFQNEEILCTMCFPLETTEKLRQFVTTLSEDLNKDPPSMESQPSHSTHEEPLYHTSTCYTTAAGATAHA	Eukaryota_Arthropoda_Arachnida_Ixodida_Ixodidae_Rhipicephalus_Rhipicephalus sanguineus	uncharacterized protein LOC119390718 [Rhipicephalus sanguineus]
Dermacentor_silvarum_NC051155.1:241599763-241600005	EUK	QTE18654.1	56.8	81	35	0	200	442	95	175	1.35e-19	97.1	2	ACGGGCCTCCCCCATGTCAATGTCGAGCACGACTGCAGATAGTCAAACGGCACCGGCCGATGTGTTATCTTCTTGGGGTTCCTACGAATACCAAACCGTTCGTCTGTTTTGTCTTCAAACACCACGGCATGCGATTTCTTCTATCTTATCCAATATTTGTATATTGAGCCTCGAGTATGGAGGTATGTTAAAGTGGGAGGAGCCGACTGGGGATGCGACTGTCGCGCTGAAGTAGTGGGACAA	TSLPHVHTLHDCSWSNGSCRCNTFAGFVRRPNRASVWASAATEWDFANLIAYLNREPRSLEYFKVGGKDWGGDCAHQTVGQ	TGLPHVNVEHDCR*SNGTGRCVIFLGFLRIPNRSSVLSSNTTACDFFYLIQYLYIEPRVWRYVKVGGADWGCDCRAEVVGQ	Viruses_Cossaviricota_Quintoviricetes_Piccovirales_Parvoviridae_NA_Densovirinae sp.	NS1, partial [Densovirinae sp.]	XP_037515558.1	64.6	82	29	0	197	442	94	175	4.48e-27	118	2	GGCACGGGCCTCCCCCATGTCAATGTCGAGCACGACTGCAGATAGTCAAACGGCACCGGCCGATGTGTTATCTTCTTGGGGTTCCTACGAATACCAAACCGTTCGTCTGTTTTGTCTTCAAACACCACGGCATGCGATTTCTTCTATCTTATCCAATATTTGTATATTGAGCCTCGAGTATGGAGGTATGTTAAAGTGGGAGGAGCCGACTGGGGATGCGACTGTCGCGCTGAAGTAGTGGGACAA	GTSIPHVHVIHDCSWSNGSCRCVAFSGFARRPNRSSIWSTNATAWDFFHLIQYLYSHPRVLEYFKVGRADWAADCRAQDMGQ	GTGLPHVNVEHDCR*SNGTGRCVIFLGFLRIPNRSSVLSSNTTACDFFYLIQYLYIEPRVWRYVKVGGADWGCDCRAEVVGQ	Eukaryota_Arthropoda_Arachnida_Ixodida_Ixodidae_Rhipicephalus_Rhipicephalus sanguineus	uncharacterized protein LOC119391994 [Rhipicephalus sanguineus]
Dermacentor_silvarum_NC051157.1:196571524-196572186	EUK	QTE18654.1	32.5	246	118	9	862	200	17	239	1.98e-13	82.8	-3	GTTGTAGATGGATTCCTCTTGCACTATTTTTGAACGTTTCGTGTATTTTGGGCTTTGTGGTAGGCATACTTGGTCAGAGTTGTGGCTTGCCGTACTACCGGTAGTGTTGTTGCATCCATTTGGACATGCAAGTTGTGTCTGCAGTATTTCCAAAATTCTTGATTGTTGAAATGTTGCAATTTGGTGTTGTCCCAGAGCTTCATTTCGACAGTCACAGCTCCAGTAGGCTCCTTCCACCTTAGAGTATTCCAGTGTTCTGGGCTGGCTATACAGATACTGTATTAGAAGTTCCAGGCAGATGCGGTTGCAGAACAAACAAACGAGTGCTTTGGTCATCAAGCGAACCCAGGAAATATGATGCATTAGCATGTTTCGCTTCACCAAGAGCAATCGTTGACG…	SMFEQPGTSHGRSEQNLQPAPGWALQLRRIPKRRRIVHDVFPARDRGEAEAICNEIIKRFEFGNTTYSLAAVALHTADTSLPHVHTLHDCSWSNGSCRCNTFAGFVRRPNRASVWASAATEWDFANLIAYLNREPRSLEYFKVGGKDWGGDCAHQTVGQFGHPGQQQSRTLEILQKELPCPTVRDDSDRGVECSGYAEPLRARESPKGGKKREGRHTEESIYN	SIRFEPGTSRGRIPARGRIPEDLQSPQVWALQLLAVPKRIVHDVLPARNDRIVQTFLTKLLADSNLKTHSTVSRQSIHMRYKPLPSSRRQRLLLVKRNMLMHHISWVRLMTKALVCLFCNRICLELLIQYLYSQPRTLEYSKVEGAYWSCDCRNEALGQHQIATFQQSRILEILQTQLACPNGCNNTTGSTASHNSDQVCLPQSPKYTKRSKIVQEESIYN	Viruses_Cossaviricota_Quintoviricetes_Piccovirales_Parvoviridae_NA_Densovirinae sp.	NS1, partial [Densovirinae sp.]	XP_037515558.1	36.1	263	126	9	850	137	21	266	2.61e-27	123	-3	TCTCATCACCTACCGACTAATCCAGCTAGTAATTTCAATAGCAGTGAATAGCAGGGTTTTGCCGTTGTAGATGGATTCCTCTTGCACTATTTTTGAACGTTTCGTGTATTTTGGGCTTTGTGGTAGGCATACTTGGTCAGAGTTGTGGCTTGCCGTACTACCGGTAGTGTTGTTGCATCCATTTGGACATGCAAGTTGTGTCTGCAGTATTTCCAAAATTCTTGATTGTTGAAATGTTGCAATTTGGTGTTGTCCCAGAGCTTCATTTCGACAGTCACAGCTCCAGTAGGCTCCTTCCACCTTAGAGTATTCCAGTGTTCTGGGCTGGCTATACAGATACTGTATTAGAAGTTCCAGGCAGATGCGGTTGCAGAACAAACAAACGAGTGCTTTGGTCAT…	QPGTSRGRVTENIQSPPLWALQLQDIPKRRRIVHDVFPARNDREAQDICLEIIKRFELGSTQYAVTAISVHTDGTSIPHVHVIHDCSWSNGSCRCVAFSGFARRPNRSSIWSTNATAWDFFHLIQYLYSHPRVLEYFKVGRADWAADCRAQDMGQRGHSGHESSRVLEILYTQPACATPCNDASGSSASNPNDHSLCAREGNQAKARKRQKRAAEEPLYDWLRENPVSPLTNTVRTPKWLSDPHMR	EPGTSRGRIPARGRIPEDLQSPQVWALQLLAVPKRIVHDVLPARNDRIVQTFLTKLLADSNLKTHSTVSRQSIHMRYKPLPSSRRQRLLLVKRNMLMHHISWVRLMTKALVCLFCNRICLELLIQYLYSQPRTLEYSKVEGAYWSCDCRNEALGQHQIATFQQSRILEILQTQLACPNGCNNTTGSTASHNSDQVCLPQSPKYTKRSKIVQEESIYNGKTLLFTAIEITSWISR*VMR	Eukaryota_Arthropoda_Arachnida_Ixodida_Ixodidae_Rhipicephalus_Rhipicephalus sanguineus	uncharacterized protein LOC119391994 [Rhipicephalus sanguineus]
Dermacentor_silvarum_NC051159.1:188071142-188072530	EUK	QTE18654.1	68.8	416	125	3	203	1444	8	420	3.46e-202	581	2	GATCGAGGCGTGGTCGAGCTATCAGGAACAGACGCTGGGCAACCAGGAACATCACGAAGAGGAGTATCAGAAGATTTACAATCCCCTCCGGTGTGGGCACTGCAATTACAAGACATTCCAAAACGAAGAAGAATTGTGCATGATGTGTTTCCTGCCAGAGACGACGGAGAAGCTCAGGACATTTGTAATGAAATTATTAGAAGATTTGAACTCGGACCAACACAGTACGGAGTCGCGGCAGTCTCTGTCCACACACGAGACACTAGCATCCCACACGTCCACGTTGTCCACGATTGCAGCTGGAGCAACGGGAGCTGCCGATGTGTATCATTCTCTGGCTTTGTGCGACGACCAAACCGCTCATCTGTTTGGACTACAAGCGCAACAGCATGGGACTTC…	DRGLDELSVSMFEQPGTSHGRSEQNLQPAPGWALQLRRIPKRRRIVHDVFPARDRGEAEAICNEIIKRFEFGNTTYSLAAVALHTADTSLPHVHTLHDCSWSNGSCRCNTFAGFVRRPNRASVWASAATEWDFANLIAYLNREPRSLEYFKVGGKDWGGDCAHQTVGQFGHPGQQQSRTLEILQKELPCPTVRDDSDRGVECSGYAEPLRARESPKGGKKREGRHTEESIYNWLRENPVSPLTSIVRTPKWLASPSLRFIRLDDKRLQRAIQVFNDEMCTYTTLDFIELYQNTNPLFDAPNGDLHGFYMTVEESFAAMLELLDFQFGNEQDEVSNFVNNLYNLIEKLVPKKNCLEVVSPPSAGKNFFFDPFLSFYINRGTIRNFNRFSNFPLQDTVGRR…	DRGVVELSGTDAGQPGTSRRGVSEDLQSPPVWALQLQDIPKRRRIVHDVFPARDDGEAQDICNEIIRRFELGPTQYGVAAVSVHTRDTSIPHVHVVHDCSWSNGSCRCVSFSGFVRRPNRSSVWTTSATAWDFFHLIQYLYSHPRVLEYFKVGGADWGRDCRAQVVGQYGHSGHESSRVLEVLHSQFACPVACNDTIGSSSGYSNGDSLCKREGGKAKARKCSKRKAEEPLYDWLRENPVSPLTNIVRTPKWLADPNFGFIRLDDKHLQRAIQVFNDEMCSYTTLDFIELYKNTQPLFDAPQGDLSAYYMNIEESFDAVLELLSFQFDDNQPEISDFVNNLYMLVEKLVPKKNCLEEVSPPSAGKNFLFDAVLSFYINRGTIRNFNRYSNCPLQDTVGR…	Viruses_Cossaviricota_Quintoviricetes_Piccovirales_Parvoviridae_NA_Densovirinae sp.	NS1, partial [Densovirinae sp.]	XP_037515558.1	80.4	469	92	0	182	1588	1	469	4.35e-282	788	2	GTGGAGGAGTTTGAGACAATTGATCGAGGCGTGGTCGAGCTATCAGGAACAGACGCTGGGCAACCAGGAACATCACGAAGAGGAGTATCAGAAGATTTACAATCCCCTCCGGTGTGGGCACTGCAATTACAAGACATTCCAAAACGAAGAAGAATTGTGCATGATGTGTTTCCTGCCAGAGACGACGGAGAAGCTCAGGACATTTGTAATGAAATTATTAGAAGATTTGAACTCGGACCAACACAGTACGGAGTCGCGGCAGTCTCTGTCCACACACGAGACACTAGCATCCCACACGTCCACGTTGTCCACGATTGCAGCTGGAGCAACGGGAGCTGCCGATGTGTATCATTCTCTGGCTTTGTGCGACGACCAAACCGCTCATCTGTTTGGACTACA…	MEESQTTYRSVDTVSRADNEQPGTSRGRVTENIQSPPLWALQLQDIPKRRRIVHDVFPARNDREAQDICLEIIKRFELGSTQYAVTAISVHTDGTSIPHVHVIHDCSWSNGSCRCVAFSGFARRPNRSSIWSTNATAWDFFHLIQYLYSHPRVLEYFKVGRADWAADCRAQDMGQRGHSGHESSRVLEILYTQPACATPCNDASGSSASNPNDHSLCAREGNQAKARKRQKRAAEEPLYDWLRENPVSPLTNTVRTPKWLSDPHMRFIRLDDKHLQRAIQVFNDEMCTYTTLDFIEMYKNTQPLFDAPHGDLSSFYMTVEDSYKAVIELLNFQFDENQNEISDFVNNLYMLVEKIVPKKNCMEVVSPPSAGKNFFFDAVLSFYINRGTIRNFNRFSNFP…	VEEFETIDRGVVELSGTDAGQPGTSRRGVSEDLQSPPVWALQLQDIPKRRRIVHDVFPARDDGEAQDICNEIIRRFELGPTQYGVAAVSVHTRDTSIPHVHVVHDCSWSNGSCRCVSFSGFVRRPNRSSVWTTSATAWDFFHLIQYLYSHPRVLEYFKVGGADWGRDCRAQVVGQYGHSGHESSRVLEVLHSQFACPVACNDTIGSSSGYSNGDSLCKREGGKAKARKCSKRKAEEPLYDWLRENPVSPLTNIVRTPKWLADPNFGFIRLDDKHLQRAIQVFNDEMCSYTTLDFIELYKNTQPLFDAPQGDLSAYYMNIEESFDAVLELLSFQFDDNQPEISDFVNNLYMLVEKLVPKKNCLEEVSPPSAGKNFLFDAVLSFYINRGTIRNFNRYSNCP…	Eukaryota_Arthropoda_Arachnida_Ixodida_Ixodidae_Rhipicephalus_Rhipicephalus sanguineus	uncharacterized protein LOC119391994 [Rhipicephalus sanguineus]
Rhipicephalus_annulatus_WOVY01010101.1:803005-803235	EUK	QTE18655.1	54.5	77	35	0	430	200	16	92	4.49e-18	90.1	-3	TGTAATGACGAGGGTGCAGCTCACAGTCCTTGTGGGAGGTGGTAAGTTAAGGTAGGTGCTGTGAAGAATGTATCTATACTGCGAGCCTACTAGCAAGTGCGAGTGCCTAGTTAGAACTCCTGGAAACGTTTTCTCAGTGTCATACACTAAATTCGTCTTCAGCATTGCATAGGCTCATTTGGAGAGTATTTTGCTGTCATCGAAGACTTTGACCACTCGGTGGTCCCGAGG	PRDHGVVTVFRDSKILTTWGYAMIKTSLKYDSDKTFPGIITSLSRLPVDRPYLYIPHGTFLALPPHTKAIECSIKVT	PRDHRVVKVFDDSKILSK*AYAMLKTNLVYDTEKTFPGVLTRHSHLLVGSQYRYILHSTYLNLPPPTRTVSCTLVIT	Viruses_Cossaviricota_Quintoviricetes_Piccovirales_Parvoviridae_NA_Densovirinae sp.	structural protein VP1, partial [Densovirinae sp.]	XP_037505500.1	70.1	77	23	0	430	200	71	147	3.92e-22	104	-3	TGTAATGACGAGGGTGCAGCTCACAGTCCTTGTGGGAGGTGGTAAGTTAAGGTAGGTGCTGTGAAGAATGTATCTATACTGCGAGCCTACTAGCAAGTGCGAGTGCCTAGTTAGAACTCCTGGAAACGTTTTCTCAGTGTCATACACTAAATTCGTCTTCAGCATTGCATAGGCTCATTTGGAGAGTATTTTGCTGTCATCGAAGACTTTGACCACTCGGTGGTCCCGAGG	PRDHGVVTVFRDSKILTTWAYAMLKTNLVYDTEKTFPGVLTSLSRLPVDRPYLYIPHGTYLNLPAHTRAVSCSVKVT	PRDHRVVKVFDDSKILSK*AYAMLKTNLVYDTEKTFPGVLTRHSHLLVGSQYRYILHSTYLNLPPPTRTVSCTLVIT	Eukaryota_Arthropoda_Arachnida_Ixodida_Ixodidae_Rhipicephalus_Rhipicephalus sanguineus	uncharacterized protein LOC119381815 [Rhipicephalus sanguineus]
Rhipicephalus_annulatus_WOVY01011183.1:76514-77644	EUK	QTE18655.1	72.4	239	65	1	644	1360	5	242	9.38e-128	382	2	TCCGCAGAACTCGTTCAGCAGATTTTGCGCGTACCTCGCGACCACGGAGTGGTCACAGTGTTCCATGACAGCAAAATACTCACCACATGGGCCTATGCAATGCTGAAGACGAATTTAGTGTATGACACCGAGAAAACGTTTCCAGGAGTTCTAACTAGCCTCTCACGCTTGCCAGTGGACCAACCGTATCTTTACATTCCTCACGGCACCTACCTTAACTTACCGTCTCACACAAGAGCAGTGCGTTGCACTGTCAAGGTTACTCCCCATGGTCTACGCACACCTTGGAAGACTGGCTCTTCGGTTGTCCAACCTGTCAACTCTGACATGCTCGTTTATGGTCTTAGCTCCGTCGGATTGAACCACTCCTTGGATACAGGCATGTGCCGCGTTAAGAAA…	SSEVVQQILRVPRDHGVVTVFRDSKILTTWGYAMIKTSLKYDSDKTFPGIITSLSRLPVDRPYLYIPHGTFLALPPHTKAIECSIKVTPHGLRTPWKTGSSVVQPVNSDMLVYGVSSVGLNQNLDTGMCRITQGTTHNAMKPATVQPFSSQDHTDLCKSYWGLDINATTGAQSNDDSSSIPTCMGAPRHNFAYDFIHVENTSPRLTKFVNQYPFKGQVGTPIVNYNHKFNNAWLRLGP	SAELVQQILRVPRDHGVVTVFHDSKILTTWAYAMLKTNLVYDTEKTFPGVLTSLSRLPVDQPYLYIPHGTYLNLPSHTRAVRCTVKVTPHGLRTPWKTGSSVVQPVNSDMLVYGLSSVGLNHSLDTGMCRVKKGETNNPMKPQSYTPFQEKDHADLAKSYWCLKITPGNEEQNGDDEKSIPACMGVPRHNFAYDFIHIDKASPRLTKFVNQFPFKGHVGTPIVNYEYQFGGDAWLKMGP	Viruses_Cossaviricota_Quintoviricetes_Piccovirales_Parvoviridae_NA_Densovirinae sp.	structural protein VP1, partial [Densovirinae sp.]	XP_037509617.1	90.5	444	41	1	173	1501	1	444	2.06e-294	817	2	ATGCGTATATCTCTTAACCTGAGTAGTATGCCTTTGTTCCCAGGCCACCGCTACCTGGGTCCCGGGAATCCACTGCGCAACGGAGATCCGGTGGACGAGGACGACGGCATAGCCAATTCGCACGACGAAGCCTACGAGCGAGCCACAAGTCACGAGGACGTCTTTGCGGCTGACCAAGCATCTGCAGCTCTCTTCTTGAACGACTTTACACGAACTGGTAACTGGCATTCTGCATTAGATGCGGTCGGTCTGGGCACGAAGAATATTGTAGAACAATACGTTTTGGGCCGCAGCCTCTATGGAAGGCCAAGAGATAGACGGAAACGTGCACATAATGGGCAATCAGATACAGCAGACGCAAAGCGATACCAGCCTGACTCAAGCACCGGCGACGCCCAA…	MCISPNQSSMPLFPGHRYLGPGNLQRNGAPVDEDDGIAKSHDEAYERARSHEDVFAADQASAALFLNDFRRTGNWHSALGAVGLGTKNIVEQYVLGRSLYGMPGDRRKRAHNGESDTADAKRYQPDSNTGDTQGMSQQMHSDAPTRPGGAGVGGDGENSTELVQQILRVPRDHGVVTVFRDSKILTTWAYAMLKTNLVYDTEKTFPGVLTSLSRLPVDRPYLYIPHGTYLNLPAHTRAVSCSVKVTPHGLRTPWKTGSSVVQPVNSDMLVYGLSSVGLNHYLDTGMCRVKKGETNNPMKPQSYLPFQEKDHSDLAKSYWGLKITPGNEDDDGDDEKSIPACMGVPRHNFAYDFIHIHKASPRLTKFVNQFPFKGHVGTPIVNYEYQFGSDAWLKMGPTY…	MRISLNLSSMPLFPGHRYLGPGNPLRNGDPVDEDDGIANSHDEAYERATSHEDVFAADQASAALFLNDFTRTGNWHSALDAVGLGTKNIVEQYVLGRSLYGRPRDRRKRAHNGQSDTADAKRYQPDSSTGDAQMSAQMQSDAPVRPGRAGIGGDGENSAELVQQILRVPRDHGVVTVFHDSKILTTWAYAMLKTNLVYDTEKTFPGVLTSLSRLPVDQPYLYIPHGTYLNLPSHTRAVRCTVKVTPHGLRTPWKTGSSVVQPVNSDMLVYGLSSVGLNHSLDTGMCRVKKGETNNPMKPQSYTPFQEKDHADLAKSYWCLKITPGNEEQNGDDEKSIPACMGVPRHNFAYDFIHIDKASPRLTKFVNQFPFKGHVGTPIVNYEYQFGGDAWLKMGPTYD…	Eukaryota_Arthropoda_Arachnida_Ixodida_Ixodidae_Rhipicephalus_Rhipicephalus sanguineus	LOW QUALITY PROTEIN: uncharacterized protein LOC119386374 [Rhipicephalus sanguineus]
Haemaphysalis_longicornis_CM023458.1:23763409-23763687	EUK	QTE18654.1	48.4	93	48	0	200	478	71	163	3.69e-16	87.8	2	GAACTTATCAAACGGCTCACACCAGGACTAACCAACCACTGCCTCATAGCCATTGCAACACGCCTCAATGGAACAACACTTGCACACCTCCAGATGGTCCACAACTGCTCTCGAAGCAACGAAACGTGCCGATGTGTCACTTTCTACGGATTCGACCGAAGACCAACTCGCTAGTCAATTCGGTTTCGAAGCTCAACAGCCTGGGACCTCTATTATATCATCGCATCTCTTGCTATGGAGCCCAGATCACTGGGATACTTTGACGTGGCAGGAACCGAC	EIIKRFEFGNTTYSLAAVALHTADTSLPHVHTLHDCSWSNGSCRCNTFAGFVRRPNRASVWASAATEWDFANLIAYLNREPRSLEYFKVGGKD	ELIKRLTPGLTNHCLIAIATRLNGTTLAHLQMVHNCSRSNETCRCVTFYGFDRRPTR*SIRFRSSTAWDLYYIIASLAMEPRSLGYFDVAGTD	Viruses_Cossaviricota_Quintoviricetes_Piccovirales_Parvoviridae_NA_Densovirinae sp.	NS1, partial [Densovirinae sp.]	XP_037515558.1	45.3	95	52	0	200	484	71	165	5.83e-17	90.5	2	GAACTTATCAAACGGCTCACACCAGGACTAACCAACCACTGCCTCATAGCCATTGCAACACGCCTCAATGGAACAACACTTGCACACCTCCAGATGGTCCACAACTGCTCTCGAAGCAACGAAACGTGCCGATGTGTCACTTTCTACGGATTCGACCGAAGACCAACTCGCTAGTCAATTCGGTTTCGAAGCTCAACAGCCTGGGACCTCTATTATATCATCGCATCTCTTGCTATGGAGCCCAGATCACTGGGATACTTTGACGTGGCAGGAACCGACAGGGCA	EIIKRFELGSTQYAVTAISVHTDGTSIPHVHVIHDCSWSNGSCRCVAFSGFARRPNRSSIWSTNATAWDFFHLIQYLYSHPRVLEYFKVGRADWA	ELIKRLTPGLTNHCLIAIATRLNGTTLAHLQMVHNCSRSNETCRCVTFYGFDRRPTR*SIRFRSSTAWDLYYIIASLAMEPRSLGYFDVAGTDRA	Eukaryota_Arthropoda_Arachnida_Ixodida_Ixodidae_Rhipicephalus_Rhipicephalus sanguineus	uncharacterized protein LOC119391994 [Rhipicephalus sanguineus]
Rhipicephalus_annulatus_WOVY01001587.1:48481-49134	EUK	QTE18655.1	64.7	218	77	0	200	853	5	222	2.84e-100	306	2	TCCGCAGAACTCGTTCAGCAGATTTTGCGCGTACCTCGCGACCACGGAGTGGCCACAGTGTTCCGTGACAGCAAAATACTCACCACATGGGCCTATGCAATGCTGAAGACGAATTTAGTATATGGCACCAAGGAAACATTTCCAGGAGTTTTAACTAGCCTCTCACGCTTGCCAGTGGACCGGCCGTATCTTTGGATTCCTCACGGCACCTACCTTTACTTACCGTCTCACACAAGAGCCGTGCGTTGCACTGTCAAGGTTACTCCCCATGGTCTACGCACCACTTGGAAGACTGGCTCTTCGGTTATCCATCCTGTAAATTCTGACATGCAGGTTTATGGTCTTAGCTCCGTCGGATTGAACCACTCCTTGGATAAAGGCAAGTGCTGCGTTAAGAAA…	SSEVVQQILRVPRDHGVVTVFRDSKILTTWGYAMIKTSLKYDSDKTFPGIITSLSRLPVDRPYLYIPHGTFLALPPHTKAIECSIKVTPHGLRTPWKTGSSVVQPVNSDMLVYGVSSVGLNQNLDTGMCRITQGTTHNAMKPATVQPFSSQDHTDLCKSYWGLDINATTGAQSNDDSSSIPTCMGAPRHNFAYDFIHVENTSPRLTKFVNQYPFKGQV	SAELVQQILRVPRDHGVATVFRDSKILTTWAYAMLKTNLVYGTKETFPGVLTSLSRLPVDRPYLWIPHGTYLYLPSHTRAVRCTVKVTPHGLRTTWKTGSSVIHPVNSDMQVYGLSSVGLNHSLDKGKCCVKKGEINNPMKPQSYTPFREKDHGDLAKSY*SLKITPENEKRNGDDEKIIPACMDVTRQSFAYDFIHIDKASSRLTKFVNQFPFQGHV	Viruses_Cossaviricota_Quintoviricetes_Piccovirales_Parvoviridae_NA_Densovirinae sp.	structural protein VP1, partial [Densovirinae sp.]	XP_037509617.1	82.1	273	48	1	38	853	104	376	1.95e-153	453	2	GGAGATAGACGGAAACGTGCACATAACAGGAAATCAGATACAGCAGACGCAAAGTGATACCAGCCTGACTCAAGCACTGGCGACGCTGAAATGTTGGCGCAGATGCAATCGGACGCTCCCATCCATCCAGGGGGAGCAGGATTGGGAGGTGACGGTGAAAATTCCGCAGAACTCGTTCAGCAGATTTTGCGCGTACCTCGCGACCACGGAGTGGCCACAGTGTTCCGTGACAGCAAAATACTCACCACATGGGCCTATGCAATGCTGAAGACGAATTTAGTATATGGCACCAAGGAAACATTTCCAGGAGTTTTAACTAGCCTCTCACGCTTGCCAGTGGACCGGCCGTATCTTTGGATTCCTCACGGCACCTACCTTTACTTACCGTCTCACACAAGA…	GDRRKRAHNGESDTADAKRYQPDSNTGDTQGMSQQMHSDAPTRPGGAGVGGDGENSTELVQQILRVPRDHGVVTVFRDSKILTTWAYAMLKTNLVYDTEKTFPGVLTSLSRLPVDRPYLYIPHGTYLNLPAHTRAVSCSVKVTPHGLRTPWKTGSSVVQPVNSDMLVYGLSSVGLNHYLDTGMCRVKKGETNNPMKPQSYLPFQEKDHSDLAKSYWGLKITPGNEDDDGDDEKSIPACMGVPRHNFAYDFIHIHKASPRLTKFVNQFPFKGHV	GDRRKRAHNRKSDTADAK*YQPDSSTGDAEMLAQMQSDAPIHPGGAGLGGDGENSAELVQQILRVPRDHGVATVFRDSKILTTWAYAMLKTNLVYGTKETFPGVLTSLSRLPVDRPYLWIPHGTYLYLPSHTRAVRCTVKVTPHGLRTTWKTGSSVIHPVNSDMQVYGLSSVGLNHSLDKGKCCVKKGEINNPMKPQSYTPFREKDHGDLAKSY*SLKITPENEKRNGDDEKIIPACMDVTRQSFAYDFIHIDKASSRLTKFVNQFPFQGHV	Eukaryota_Arthropoda_Arachnida_Ixodida_Ixodidae_Rhipicephalus_Rhipicephalus sanguineus	LOW QUALITY PROTEIN: uncharacterized protein LOC119386374 [Rhipicephalus sanguineus]
Rhipicephalus_microplus_CM023460.1:140086651-140087121	EUK	QTE18655.1	66.9	157	52	0	200	670	28	184	2.58e-70	227	2	AGCAAAATACTCACTACATGGGCCTATGCAATGCTGAAGGCGAATTTAGTGTATGACACCGAGAAAACGTTTCCAGGAGTTCTAACTAGCCTCTCACGCTTGCCAGTAGACCGGCCGTATCTTTACATTCCTCACGGCACCTACCTTAACTTACCGTCTCACACAAGAGCTGTGAGTTGCACTGTGAAGGTTACTCCTCATGGTCTCCCCACCCCTTGGAAGACTGGCTCTTCAGTGGTCCAACCTGTCAACTCTGATATCCTGGTTTATGGTCTTAGCTCCGTCGGATTGAACCGCTCCTTGGATACAGGCATGTGCCGTGTTAACAAAGGCGAGACAAACAACCCGATGAAACCGCAGTCTTACACTCAATTTCAGGAGAAGGAGCACGCTGATCTG…	SKILTTWGYAMIKTSLKYDSDKTFPGIITSLSRLPVDRPYLYIPHGTFLALPPHTKAIECSIKVTPHGLRTPWKTGSSVVQPVNSDMLVYGVSSVGLNQNLDTGMCRITQGTTHNAMKPATVQPFSSQDHTDLCKSYWGLDINATTGAQSNDDSSSI	SKILTTWAYAMLKANLVYDTEKTFPGVLTSLSRLPVDRPYLYIPHGTYLNLPSHTRAVSCTVKVTPHGLPTPWKTGSSVVQPVNSDILVYGLSSVGLNRSLDTGMCRVNKGETNNPMKPQSYTQFQEKEHADLAKSYLGFKITPGIKEQDGDDKKSI	Viruses_Cossaviricota_Quintoviricetes_Piccovirales_Parvoviridae_NA_Densovirinae sp.	structural protein VP1, partial [Densovirinae sp.]	XP_037509617.1	87.9	157	19	0	200	670	182	338	3.15e-89	286	2	AGCAAAATACTCACTACATGGGCCTATGCAATGCTGAAGGCGAATTTAGTGTATGACACCGAGAAAACGTTTCCAGGAGTTCTAACTAGCCTCTCACGCTTGCCAGTAGACCGGCCGTATCTTTACATTCCTCACGGCACCTACCTTAACTTACCGTCTCACACAAGAGCTGTGAGTTGCACTGTGAAGGTTACTCCTCATGGTCTCCCCACCCCTTGGAAGACTGGCTCTTCAGTGGTCCAACCTGTCAACTCTGATATCCTGGTTTATGGTCTTAGCTCCGTCGGATTGAACCGCTCCTTGGATACAGGCATGTGCCGTGTTAACAAAGGCGAGACAAACAACCCGATGAAACCGCAGTCTTACACTCAATTTCAGGAGAAGGAGCACGCTGATCTG…	SKILTTWAYAMLKTNLVYDTEKTFPGVLTSLSRLPVDRPYLYIPHGTYLNLPAHTRAVSCSVKVTPHGLRTPWKTGSSVVQPVNSDMLVYGLSSVGLNHYLDTGMCRVKKGETNNPMKPQSYLPFQEKDHSDLAKSYWGLKITPGNEDDDGDDEKSI	SKILTTWAYAMLKANLVYDTEKTFPGVLTSLSRLPVDRPYLYIPHGTYLNLPSHTRAVSCTVKVTPHGLPTPWKTGSSVVQPVNSDILVYGLSSVGLNRSLDTGMCRVNKGETNNPMKPQSYTQFQEKEHADLAKSYLGFKITPGIKEQDGDDKKSI	Eukaryota_Arthropoda_Arachnida_Ixodida_Ixodidae_Rhipicephalus_Rhipicephalus sanguineus	LOW QUALITY PROTEIN: uncharacterized protein LOC119386374 [Rhipicephalus sanguineus]
Rhipicephalus_annulatus_WOVY01003338.1:15356-15895	EUK	QTE18655.1	67.2	180	59	0	200	739	5	184	3.97e-83	261	2	TCCGCAGAACTCGTTCAGCAGATTTTGCGCGTACCTCACGACCACGGAATGGTCACAGTGTTCCGTGACAGCAGAATACTCACCACATGGGCCTATGCAATGCTGAAGACAAATTTAGTGTATGACACCGAGAAAACGGTTCCAGGAGTTCTAACTAGCCTCTCACGCTTGCCAGCAGACCAGCCGTATCTATACATTCCTCACGGTACCTACATTAACTAACCGTCTCACACAAGAGCTGTGAGTTGCACTGTCAAGGTTACTCCTCACGGCCCCCGCACCCCTTGGAAGACTGGCTCTTCGGTGGTCCAACCTGTCAACTGTGATATGCTAGTTTATGGTCTTAGCTCCATCGGATTGAACCGCTCCTTGGATACAGGCATGTGCCGCGTTAACAAA…	SSEVVQQILRVPRDHGVVTVFRDSKILTTWGYAMIKTSLKYDSDKTFPGIITSLSRLPVDRPYLYIPHGTFLALPPHTKAIECSIKVTPHGLRTPWKTGSSVVQPVNSDMLVYGVSSVGLNQNLDTGMCRITQGTTHNAMKPATVQPFSSQDHTDLCKSYWGLDINATTGAQSNDDSSSI	SAELVQQILRVPHDHGMVTVFRDSRILTTWAYAMLKTNLVYDTEKTVPGVLTSLSRLPADQPYLYIPHGTYIN*PSHTRAVSCTVKVTPHGPRTPWKTGSSVVQPVNCDMLVYGLSSIGLNRSLDTGMCRVNKGETNNPMKPQSYTPFQEKDHADLAKSY*GLKITPGNEEQDGDDEKSI	Viruses_Cossaviricota_Quintoviricetes_Piccovirales_Parvoviridae_NA_Densovirinae sp.	structural protein VP1, partial [Densovirinae sp.]	XP_037509617.1	83.1	231	38	1	50	739	108	338	3.95e-129	389	2	AAACGTGCACATAACGGGCAATCAGATACAGCAGACGCAAAGCGATACCAGCCTTACTCAAGCACCAGCGACGCCGAAATGTCGGAGCAGATTCAATCGGACGCTCCCGTCCGTTTAGGCAGAGAAGGAATTGGAGCTGACGGTGAACGTTCCGCAGAACTCGTTCAGCAGATTTTGCGCGTACCTCACGACCACGGAATGGTCACAGTGTTCCGTGACAGCAGAATACTCACCACATGGGCCTATGCAATGCTGAAGACAAATTTAGTGTATGACACCGAGAAAACGGTTCCAGGAGTTCTAACTAGCCTCTCACGCTTGCCAGCAGACCAGCCGTATCTATACATTCCTCACGGTACCTACATTAACTAACCGTCTCACACAAGAGCTGTGAGTTGC…	KRAHNGESDTADAKRYQPDSNTGDTQGMSQQMHSDAPTRPGGAGVGGDGENSTELVQQILRVPRDHGVVTVFRDSKILTTWAYAMLKTNLVYDTEKTFPGVLTSLSRLPVDRPYLYIPHGTYLNLPAHTRAVSCSVKVTPHGLRTPWKTGSSVVQPVNSDMLVYGLSSVGLNHYLDTGMCRVKKGETNNPMKPQSYLPFQEKDHSDLAKSYWGLKITPGNEDDDGDDEKSI	KRAHNGQSDTADAKRYQPYSSTSDAEMSEQIQSDAPVRLGREGIGADGERSAELVQQILRVPHDHGMVTVFRDSRILTTWAYAMLKTNLVYDTEKTVPGVLTSLSRLPADQPYLYIPHGTYIN*PSHTRAVSCTVKVTPHGPRTPWKTGSSVVQPVNCDMLVYGLSSIGLNRSLDTGMCRVNKGETNNPMKPQSYTPFQEKDHADLAKSY*GLKITPGNEEQDGDDEKSI	Eukaryota_Arthropoda_Arachnida_Ixodida_Ixodidae_Rhipicephalus_Rhipicephalus sanguineus	LOW QUALITY PROTEIN: uncharacterized protein LOC119386374 [Rhipicephalus sanguineus]
Rhipicephalus_annulatus_WOVY01004721.1:73542-74384	EUK	QTE18654.1	55.2	281	125	1	200	1042	1	280	2.48e-101	317	2	ATGGAGGAGTCTGAGACAACTTATAGAAGCGTGGACAGTATTTCAAGAGCGCACTATGAACAACCAGGAACATCACGAGGAAGAGTTGCAGAAGATATACAATCCCCTCCGCTGTGGGCACTGCAACTACAAGACATTCCAAAAAGAAGAAGAATTGTGCACGATGTCTTTCCCGCCAGAAACGACAGAGAAGCTCAGGACATTTGTATTGAAATTATTAAACGATTCGAACTCGGATCAACACAATACGCAGTCACAGCAATCTCCGTTCACACTGACGGAACCAGCATCCCACATGTCCACGTCATTCACGACTGTAGCTGGAGCAATGGAAGCTGCCGATGTGTTGCATTCAGTGGCTTCGCTAGAAGACCAAACCGCTCGTCTATTTGGTCTACA…	MAETQEGDRGLDELSVSMFEQPGTSHGRSEQNLQPAPGWALQLRRIPKRRRIVHDVFPARDRGEAEAICNEIIKRFEFGNTTYSLAAVALHTADTSLPHVHTLHDCSWSNGSCRCNTFAGFVRRPNRASVWASAATEWDFANLIAYLNREPRSLEYFKVGGKDWGGDCAHQTVGQFGHPGQQQSRTLEILQKELPCPTVRDDSDRGVECSGYAEPLRARESPKGGKKREGRHTEESIYNWLRENPVSPLTSIVRTPKWLASPSLRFIRLDDKRLQRAIQV	MEESETTYRSVDSISRAHYEQPGTSRGRVAEDIQSPPLWALQLQDIPKRRRIVHDVFPARNDREAQDICIEIIKRFELGSTQYAVTAISVHTDGTSIPHVHVIHDCSWSNGSCRCVAFSGFARRPNRSSIWSTNATPWDFFHLIQYLYSHPRVLEYFKVGRTDWAADCRAQDMGQRRHSGHESSRVLEILYTQPACANPCNDASGSSASYPNDHSLCSREGNQAKTRKRQNRAAEEPLYDWLRQNPVSPLTNIVRTPKWLSDPHMRFIRLDDKHLQRAVSM	Viruses_Cossaviricota_Quintoviricetes_Piccovirales_Parvoviridae_NA_Densovirinae sp.	NS1, partial [Densovirinae sp.]	XP_037515558.1	92.5	281	21	0	200	1042	1	281	1.13e-189	546	2	ATGGAGGAGTCTGAGACAACTTATAGAAGCGTGGACAGTATTTCAAGAGCGCACTATGAACAACCAGGAACATCACGAGGAAGAGTTGCAGAAGATATACAATCCCCTCCGCTGTGGGCACTGCAACTACAAGACATTCCAAAAAGAAGAAGAATTGTGCACGATGTCTTTCCCGCCAGAAACGACAGAGAAGCTCAGGACATTTGTATTGAAATTATTAAACGATTCGAACTCGGATCAACACAATACGCAGTCACAGCAATCTCCGTTCACACTGACGGAACCAGCATCCCACATGTCCACGTCATTCACGACTGTAGCTGGAGCAATGGAAGCTGCCGATGTGTTGCATTCAGTGGCTTCGCTAGAAGACCAAACCGCTCGTCTATTTGGTCTACA…	MEESQTTYRSVDTVSRADNEQPGTSRGRVTENIQSPPLWALQLQDIPKRRRIVHDVFPARNDREAQDICLEIIKRFELGSTQYAVTAISVHTDGTSIPHVHVIHDCSWSNGSCRCVAFSGFARRPNRSSIWSTNATAWDFFHLIQYLYSHPRVLEYFKVGRADWAADCRAQDMGQRGHSGHESSRVLEILYTQPACATPCNDASGSSASNPNDHSLCAREGNQAKARKRQKRAAEEPLYDWLRENPVSPLTNTVRTPKWLSDPHMRFIRLDDKHLQRAIQV	MEESETTYRSVDSISRAHYEQPGTSRGRVAEDIQSPPLWALQLQDIPKRRRIVHDVFPARNDREAQDICIEIIKRFELGSTQYAVTAISVHTDGTSIPHVHVIHDCSWSNGSCRCVAFSGFARRPNRSSIWSTNATPWDFFHLIQYLYSHPRVLEYFKVGRTDWAADCRAQDMGQRRHSGHESSRVLEILYTQPACANPCNDASGSSASYPNDHSLCSREGNQAKTRKRQNRAAEEPLYDWLRQNPVSPLTNIVRTPKWLSDPHMRFIRLDDKHLQRAVSM	Eukaryota_Arthropoda_Arachnida_Ixodida_Ixodidae_Rhipicephalus_Rhipicephalus sanguineus	uncharacterized protein LOC119391994 [Rhipicephalus sanguineus]
Rhipicephalus_microplus_JABSTU010005274.1:40939-41289	EUK	QTE18654.1	39.3	117	71	0	550	200	39	155	3.15e-13	80.1	-3	CTCTAATATTCCGGGATCAATATGGGAATAGTGGATGAGATATCAGAGGTTCCCTGCGAAGGCGCTTGTAGGCAACATTGGCAACAGATTTGGTAGTTTGACAAAGCCAGTGAGAATAACACACCGGAATGTGCTGTTGCTGCAGCTAGAGATGTGTAAGGTGCTAGTGCACGGGAGTGTCTGTACTCATGTGTGCAGCGCGAAGGCAGCGATCCCGTGCAGAGTGGGCCCTTGTTAGAATCCTCTGATAATGAAGCGACAAGTTGTAGCAGCTCTTCTGTCGTGCTTAGGGGGAAACACATTGTGCACAAGCTCTCTTTGTTTTGGAACTGTCTGCCTGTATAGTGCCCA	WALQLRRIPKRRRIVHDVFPARDRGEAEAICNEIIKRFEFGNTTYSLAAVALHTADTSLPHVHTLHDCSWSNGSCRCNTFAGFVRRPNRASVWASAATEWDFANLIAYLNREPRSLE	WALYRQTVPKQRELVHNVFPPKHDRRAATTCRFIIRGF*QGPTLHGIAAFALHT*VQTLPCTSTLHISSCSNSTFRCVILTGFVKLPNLLPMLPTSAFAGNL*YLIHYSHIDPGILE	Viruses_Cossaviricota_Quintoviricetes_Piccovirales_Parvoviridae_NA_Densovirinae sp.	NS1, partial [Densovirinae sp.]	XP_037514333.1	52.2	207	96	2	750	130	32	235	1.03e-51	180	-1	AACGTTGCAGTTGTTCCAAAATTTAATCTCTAACGTTGCGACTACAATAAGTTTCTCTCATTTGCATGTTCTCTAATATTCCGGGATCAATATGGGAATAGTGGATGAGATATCAGAGGTTCCCTGCGAAGGCGCTTGTAGGCAACATTGGCAACAGATTTGGTAGTTTGACAAAGCCAGTGAGAATAACACACCGGAATGTGCTGTTGCTGCAGCTAGAGATGTGTAAGGTGCTAGTGCACGGGAGTGTCTGTACTCATGTGTGCAGCGCGAAGGCAGCGATCCCGTGCAGAGTGGGCCCTTGTTAGAATCCTCTGATAATGAAGCGACAAGTTGTAGCAGCTCTTCTGTCGTGCTTAGGGGGAAACACATTGTGCACAAGCTCTCTTTGTTTTGGAA…	IYIPRDKLQSLLVRATRTVPMTLMKPWRHLRNLIEAWEKYQIQTCPNQEQELEEMEKVYNPLHAGHCSYSQFQNEESLCMMCFPLETTERLRQFVTTLSEDSSKGPPSTESLPSHSTHEELHSHTSTSYTTAAGAMAHADVLSSLASSDDQIARQFGLQAPVHGTSTISSSISIVSPEYWNTLKWEEMIGVATLEMKFWDNSKV	IYIANEKHRRLSIRVTRVEPMTAMKPCTH*REIIEILKKYAFNRNVREPPETRLGKIDKKPHNFSYAGHYTGRQFQNKESLCTMCFPLSTTEELLQLVASLSEDSNKGPLCTGSLPSRCTHEYRHSRALAPYTSLAAATAHSGVLFSLALSNYQICCQCCLQAPSQGTSDISSTIPILIPEY*RTCK*EKLIVVATLEIKFWNNCNV	Eukaryota_Arthropoda_Arachnida_Ixodida_Ixodidae_Rhipicephalus_Rhipicephalus sanguineus	uncharacterized protein LOC119390718 [Rhipicephalus sanguineus]
Rhipicephalus_sanguineus_JABSTV010001725.1:35328-38620	EUK	QTE18654.1	56.5	209	90	1	2866	3492	91	298	3.74e-68	247	1	AACACTGATGGAACCAGCATCCTACACGTCCACGTCATTCACGACTGTAGCTGGAGCAACGGAAGCTGCAGATGTGTTGCATTTAGTGGCTTCACTAGAAGACCAAACCGCTCGTCTATTTGGTCTACAAATGCAACCGCTTGGGAATTCTTCCATCTTATCCAGTATTTGTATAGCCACCCCCAAGTCCTGGAATACTTTAAAGTCGGAAGAGCAGATTGGGCTGCTGACTGTAGAGCTCAAGACATGGGACAACGCAGGCATTCGGGACACGAATCCTCAAGAGTTTAGGAAATACTGTACACGCAACCTGCGTGTGCAACTCCATGCAACGACGCAAGCGGAAGTTCGGCAAGCAATCCAAACGATCATTCGCTATGCGCACGAGAGGGTAACCAA…	HTADTSLPHVHTLHDCSWSNGSCRCNTFAGFVRRPNRASVWASAATEWDFANLIAYLNREPRSLEYFKVGGKDWGGDCAHQTVGQFGHPGQQQSRTLEILQKELPCPTVRDDSDRGVECSGYAEPLRARESPKGGKKREGRHTEESIYNWLRENPVSPLTSIVRTPKWLASPSLRFIRLDDKRLQRAIQVFNDEMCTYTTLDFIELYQ	NTDGTSILHVHVIHDCSWSNGSCRCVAFSGFTRRPNRSSIWSTNATAWEFFHLIQYLYSHPQVLEYFKVGRADWAADCRAQDMGQRRHSGHESSRV*EILYTQPACATPCNDASGSSASNPNDHSLCAREGNQAKARKRQKRAAEEPLYDWIRQNPVSPLTNIVRTPKWVSNPHMRFIRLDDKHLQRAIQVFNDEMCTYTTLDFFEMYK	Viruses_Cossaviricota_Quintoviricetes_Piccovirales_Parvoviridae_NA_Densovirinae sp.	NS1, partial [Densovirinae sp.]	XP_037515558.1	93.8	209	13	0	2866	3492	91	299	3.12e-130	419	1	AACACTGATGGAACCAGCATCCTACACGTCCACGTCATTCACGACTGTAGCTGGAGCAACGGAAGCTGCAGATGTGTTGCATTTAGTGGCTTCACTAGAAGACCAAACCGCTCGTCTATTTGGTCTACAAATGCAACCGCTTGGGAATTCTTCCATCTTATCCAGTATTTGTATAGCCACCCCCAAGTCCTGGAATACTTTAAAGTCGGAAGAGCAGATTGGGCTGCTGACTGTAGAGCTCAAGACATGGGACAACGCAGGCATTCGGGACACGAATCCTCAAGAGTTTAGGAAATACTGTACACGCAACCTGCGTGTGCAACTCCATGCAACGACGCAAGCGGAAGTTCGGCAAGCAATCCAAACGATCATTCGCTATGCGCACGAGAGGGTAACCAA…	HTDGTSIPHVHVIHDCSWSNGSCRCVAFSGFARRPNRSSIWSTNATAWDFFHLIQYLYSHPRVLEYFKVGRADWAADCRAQDMGQRGHSGHESSRVLEILYTQPACATPCNDASGSSASNPNDHSLCAREGNQAKARKRQKRAAEEPLYDWLRENPVSPLTNTVRTPKWLSDPHMRFIRLDDKHLQRAIQVFNDEMCTYTTLDFIEMYK	NTDGTSILHVHVIHDCSWSNGSCRCVAFSGFTRRPNRSSIWSTNATAWEFFHLIQYLYSHPQVLEYFKVGRADWAADCRAQDMGQRRHSGHESSRV*EILYTQPACATPCNDASGSSASNPNDHSLCAREGNQAKARKRQKRAAEEPLYDWIRQNPVSPLTNIVRTPKWVSNPHMRFIRLDDKHLQRAIQVFNDEMCTYTTLDFFEMYK	Eukaryota_Arthropoda_Arachnida_Ixodida_Ixodidae_Rhipicephalus_Rhipicephalus sanguineus	uncharacterized protein LOC119391994 [Rhipicephalus sanguineus]
Hyalomma_asiaticum_CM023489.1:46636079-46637131	EUK	QTE18654.1	37.3	365	203	6	1252	200	8	360	2.33e-55	201	-3	ACACCGCCTCCAAGCAGTTGTTTTTTGCACAGCATACAGGTTATTGACAAAGTCCGTAATTTTCAGGTGGTTTTCATCAAACTGAAAGTTTAATAGTTGAAGCATAGCATTAAATGAATCCTCCGTGGTCATGTAAAGCGATTTCAAGTCACCGTGCACTGTGTCGAATAGTAGCCGGGTGTAGCTGTAGACCTCGATAAAGTGCAGTGTTGTGTATGTACACATCTCATCATTAAGCACCTGGATGGCCCTCTAGAGATCCTTGTCATCCAGTTGGATGAAGCAAAAGTTTGGATCCACCAGCCACTTTCGTGTTCTGACTATATTAGTTAGCGGCAATACGGGGTTTTGGCATCAATAGTCGTAGGTGGATTCTTCATGGAACATTTTTGAACATTT…	DRGLDELSVSMFEQPGTSHGRSEQNLQPAPGWALQLRRIPKRRRIVHDVFPARDRGEAEAICNEIIKRFEFGNTTYSLAAVALHTADTSLPHVHTLHDCSWSNGSCRCNTFAGFVRRPNRASVWASAATEWDFANLIAYLNREPRSLEYFKVGGKDWGGDCAHQTVGQFGHPGQQQSRTLEILQKELPCPTVRDDSDRGVECSGYAEPLRARESPKGGKKREGRHTEESIYNWLRENPVSPLTSIVRTPKWLASPSLRFIRLDDKRLQRAIQVFNDEMCTYTTLDFIELYQNTNPLFDAPNGDLHGFYMTVEESFAAMLELLDFQFGNEQDEVSNFVNNLYNLIEKLVPKKNC	DRSMDQISGTNNAKPGT*RGRISEGVDSLPAWALQLLSIPKQRITVHDVFPSRNDRDAESICIEIIRRFELATTQYAVITISTPETGTSALSMSSTTANGQMEAADILHSVASYEDQAACQFGLQTPAHGTSPILSNTCTVSPDSWNILKWEEPTGVTTDEFKLWDNATIQDSSPQEFWKYCTRSLHVQLHAMS*P*VRKAVQNELMQYAH*ESTKGQKCSKMFHEESTYDY*CQNPVLPLTNIVRTRKWLVDPNFCFIQLDDKDL*RAIQVLNDEMCTYTTLHFIEVYSYTRLLFDTVHGDLKSLYMTTEDSFNAMLQLLNFQFDENHLKITDFVNNLYAVQKTTAWRRC	Viruses_Cossaviricota_Quintoviricetes_Piccovirales_Parvoviridae_NA_Densovirinae sp.	NS1, partial [Densovirinae sp.]	XP_037515558.1	41.3	375	189	6	1273	200	1	361	7.2e-70	241	-3	ACACCGCCTCCAAGCAGTTGTTTTTTGCACAGCATACAGGTTATTGACAAAGTCCGTAATTTTCAGGTGGTTTTCATCAAACTGAAAGTTTAATAGTTGAAGCATAGCATTAAATGAATCCTCCGTGGTCATGTAAAGCGATTTCAAGTCACCGTGCACTGTGTCGAATAGTAGCCGGGTGTAGCTGTAGACCTCGATAAAGTGCAGTGTTGTGTATGTACACATCTCATCATTAAGCACCTGGATGGCCCTCTAGAGATCCTTGTCATCCAGTTGGATGAAGCAAAAGTTTGGATCCACCAGCCACTTTCGTGTTCTGACTATATTAGTTAGCGGCAATACGGGGTTTTGGCATCAATAGTCGTAGGTGGATTCTTCATGGAACATTTTTGAACATTT…	MEESQTTYRSVDTVSRADNEQPGTSRGRVTENIQSPPLWALQLQDIPKRRRIVHDVFPARNDREAQDICLEIIKRFELGSTQYAVTAISVHTDGTSIPHVHVIHDCSWSNGSCRCVAFSGFARRPNRSSIWSTNATAWDFFHLIQYLYSHPRVLEYFKVGRADWAADCRAQDMGQRGHSGHESSRVLEILYTQPACATPCNDASGSSASNPNDHSLCAREGNQAKARKRQKRAAEEPLYDWLRENPVSPLTNTVRTPKWLSDPHMRFIRLDDKHLQRAIQVFNDEMCTYTTLDFIEMYKNTQPLFDAPHGDLSSFYMTVEDSYKAVIELLNFQFDENQNEISDFVNNLYMLVEKIVPKKNC	MEMLETFDRSMDQISGTNNAKPGT*RGRISEGVDSLPAWALQLLSIPKQRITVHDVFPSRNDRDAESICIEIIRRFELATTQYAVITISTPETGTSALSMSSTTANGQMEAADILHSVASYEDQAACQFGLQTPAHGTSPILSNTCTVSPDSWNILKWEEPTGVTTDEFKLWDNATIQDSSPQEFWKYCTRSLHVQLHAMS*P*VRKAVQNELMQYAH*ESTKGQKCSKMFHEESTYDY*CQNPVLPLTNIVRTRKWLVDPNFCFIQLDDKDL*RAIQVLNDEMCTYTTLHFIEVYSYTRLLFDTVHGDLKSLYMTTEDSFNAMLQLLNFQFDENHLKITDFVNNLYAVQKTTAWRRC	Eukaryota_Arthropoda_Arachnida_Ixodida_Ixodidae_Rhipicephalus_Rhipicephalus sanguineus	uncharacterized protein LOC119391994 [Rhipicephalus sanguineus]
Rhipicephalus_annulatus_WOVY01016290.1:112739-113074	EUK	QTE18655.1	74.1	112	29	0	535	200	5	116	9.16e-51	176	-3	AACTAGCATGTCAAAGTTGACAGGTTGAATATCCGAAGAGCCAGTCTTCCAAGGCGTGCGTAGACCATGGGGAGTAACCTCGACAGTCCAACGCACGGCTCTTCTGAGCGAGGGTAAGTAAAGCTAGGTGCCGTGAGGAATGAAAAGATGGGGCCGGTCCGCTGGCAAGCGTGAGAGGCTAGTCAAAACTCCTGGAAATGTTTTCTCGGTGTCATATACTAAATTCGTCTTCAGCATTGCATAGGCCTATGTGGTGAGTATTTTGCTGTCTCGGAACACTGTGACCACTCCGTGGTCGCGAGGGACGCGCAAAATCTGCTGAACGAGTTCTGCGGA	SSEVVQQILRVPRDHGVVTVFRDSKILTTWGYAMIKTSLKYDSDKTFPGIITSLSRLPVDRPYLYIPHGTFLALPPHTKAIECSIKVTPHGLRTPWKTGSSVVQPVNSDMLV	SAELVQQILRVPRDHGVVTVFRDSKILTT*AYAMLKTNLVYDTEKTFPGVLTSLSRLPADRPHLFIPHGT*LYLPSLRRAVRWTVEVTPHGLRTPWKTGSSDIQPVNFDMLV	Viruses_Cossaviricota_Quintoviricetes_Piccovirales_Parvoviridae_NA_Densovirinae sp.	structural protein VP1, partial [Densovirinae sp.]	XP_037505500.1	81	163	28	1	679	200	9	171	1.31e-79	258	-3	AACTAGCATGTCAAAGTTGACAGGTTGAATATCCGAAGAGCCAGTCTTCCAAGGCGTGCGTAGACCATGGGGAGTAACCTCGACAGTCCAACGCACGGCTCTTCTGAGCGAGGGTAAGTAAAGCTAGGTGCCGTGAGGAATGAAAAGATGGGGCCGGTCCGCTGGCAAGCGTGAGAGGCTAGTCAAAACTCCTGGAAATGTTTTCTCGGTGTCATATACTAAATTCGTCTTCAGCATTGCATAGGCCTATGTGGTGAGTATTTTGCTGTCTCGGAACACTGTGACCACTCCGTGGTCGCGAGGGACGCGCAAAATCTGCTGAACGAGTTCTGCGGAATTTTCACCGTCACCTCCGATTCCTGCTCCGCCTGGACGGACGGGAGCGTCCGTTTGCATCTG…	AHNGESDTADAKRYQPDSTTGDTQGAQMSQQMHSDAPTRPGGAGVGGDGENSTELVQQILRVPRDHGVVTVFRDSKILTTWAYAMLKTNLVYDTEKTFPGVLTSLSRLPVDRPYLYIPHGTYLNLPAHTRAVSCSVKVTPHGLRTPWKTGSSVVQPVNSDMLV	ARNGQSDTADAKRYQPDSSTSVAEMSAQMQTDAPVRPGGAGIGGDGENSAELVQQILRVPRDHGVVTVFRDSKILTT*AYAMLKTNLVYDTEKTFPGVLTSLSRLPADRPHLFIPHGT*LYLPSLRRAVRWTVEVTPHGLRTPWKTGSSDIQPVNFDMLV	Eukaryota_Arthropoda_Arachnida_Ixodida_Ixodidae_Rhipicephalus_Rhipicephalus sanguineus	uncharacterized protein LOC119381815 [Rhipicephalus sanguineus]
Rhipicephalus_annulatus_WOVY01011440.1:51210-51845	EUK	QTE18655.1	65.6	212	73	0	200	835	5	216	3.75e-94	290	2	TCCGCAGAACTCGTTCAGCAGATCTTGCGCGTACCTCGTGACCCCGGAGTGGTCACAGTCTTGCGTAACAGCAAAATACTCACCACATGGGCCTATGCAATGCTGAAGACGAATTTAGTGTATGACACCGAGAAAGCGTTTCCAGGAGTTCAAACTAGCCGCTCGCGCTTGCCAGTGAACCGGCCGTATCTTTACATTCCTCACGGCACCTACATTAACTTACCATCTCACACAAGAGCTGTGAGTTACACTGTCAAGGTTACTCCTCATGGTCTACGCACCCCTTGGTGTACTGGCTTTTCGGTTGTTCAGCCTGTCAACTCTGACATGCTAGTTTAGGGTTTTAGCTCCGTCGGATTGAACCACTCCTTTAATACAGGCATGTGTCGCGTTAAGAAA…	SSEVVQQILRVPRDHGVVTVFRDSKILTTWGYAMIKTSLKYDSDKTFPGIITSLSRLPVDRPYLYIPHGTFLALPPHTKAIECSIKVTPHGLRTPWKTGSSVVQPVNSDMLVYGVSSVGLNQNLDTGMCRITQGTTHNAMKPATVQPFSSQDHTDLCKSYWGLDINATTGAQSNDDSSSIPTCMGAPRHNFAYDFIHVENTSPRLTKFVNQY	SAELVQQILRVPRDPGVVTVLRNSKILTTWAYAMLKTNLVYDTEKAFPGVQTSRSRLPVNRPYLYIPHGTYINLPSHTRAVSYTVKVTPHGLRTPWCTGFSVVQPVNSDMLV*GFSSVGLNHSFNTGMCRVKKGETNSPMKPQSYTSFQGKDHADLAKSY*GLKITPGNEEQDGDDEKSIPACMDMPRRNFAYDFIHIDKASLRLTKFVNQF	Viruses_Cossaviricota_Quintoviricetes_Piccovirales_Parvoviridae_NA_Densovirinae sp.	structural protein VP1, partial [Densovirinae sp.]	XP_037509617.1	82.1	279	49	1	2	835	92	370	3.36e-155	457	2	CAATACATTTCGGGCCACAGCCTCTATGGAATGCCAGGAGATAGACGGAAACGTGCACATAACGGGTGATCAGATACAGCAGACGCAAAGCGATACCAGTTTGACTCAAGCACCGGCAATGCCGAAATGTCGTCGCAGATGCAATTGGACGCTCCCGTCTGTCCACGCGGAGCACGAATTGGAGGTGACGGTGAAAATTCCGCAGAACTCGTTCAGCAGATCTTGCGCGTACCTCGTGACCCCGGAGTGGTCACAGTCTTGCGTAACAGCAAAATACTCACCACATGGGCCTATGCAATGCTGAAGACGAATTTAGTGTATGACACCGAGAAAGCGTTTCCAGGAGTTCAAACTAGCCGCTCGCGCTTGCCAGTGAACCGGCCGTATCTTTACATTCCT…	QYVLGRSLYGMPGDRRKRAHNGESDTADAKRYQPDSNTGDTQGMSQQMHSDAPTRPGGAGVGGDGENSTELVQQILRVPRDHGVVTVFRDSKILTTWAYAMLKTNLVYDTEKTFPGVLTSLSRLPVDRPYLYIPHGTYLNLPAHTRAVSCSVKVTPHGLRTPWKTGSSVVQPVNSDMLVYGLSSVGLNHYLDTGMCRVKKGETNNPMKPQSYLPFQEKDHSDLAKSYWGLKITPGNEDDDGDDEKSIPACMGVPRHNFAYDFIHIHKASPRLTKFVNQF	QYISGHSLYGMPGDRRKRAHNG*SDTADAKRYQFDSSTGNAEMSSQMQLDAPVCPRGARIGGDGENSAELVQQILRVPRDPGVVTVLRNSKILTTWAYAMLKTNLVYDTEKAFPGVQTSRSRLPVNRPYLYIPHGTYINLPSHTRAVSYTVKVTPHGLRTPWCTGFSVVQPVNSDMLV*GFSSVGLNHSFNTGMCRVKKGETNSPMKPQSYTSFQGKDHADLAKSY*GLKITPGNEEQDGDDEKSIPACMDMPRRNFAYDFIHIDKASLRLTKFVNQF	Eukaryota_Arthropoda_Arachnida_Ixodida_Ixodidae_Rhipicephalus_Rhipicephalus sanguineus	LOW QUALITY PROTEIN: uncharacterized protein LOC119386374 [Rhipicephalus sanguineus]
Rhipicephalus_annulatus_WOVY01011704.1:142647-143216	EUK	QTE18655.1	58.9	190	78	0	200	769	5	194	1.87e-73	236	2	TCTGCAGAACTCATTCAGCAGATTTTGCATGTACCACGCGAGCACAGAGTGTTCATAGTCTTACGTGACAGCAAATTACTCACCACATGGGCCTACGCAATGCTGAAGACGAATTTAGTGTATGATACCGAGAAAGCGTTTCCAGGAGTTTTAACTAGCCTCTCGCGCTTCCCAGTGAACCGGCCATATCTTTACATTCCTCACAGCAGCTACTTTAATTCACCATCTCACACAAGAGCTCCGAGTTGCACTGTCAAAGTTACTTCTCATGAACTACGCACCCCTTGGAAGTCTGGCTGTTTGGTTATCCAACCTGTCAACTTTGACATGCTAGTTAATGGTCTTAGCTCCGTCGGATTGAACCACTCCTTGGATACCGACATGTGGCGCGTTAAGAAA…	SSEVVQQILRVPRDHGVVTVFRDSKILTTWGYAMIKTSLKYDSDKTFPGIITSLSRLPVDRPYLYIPHGTFLALPPHTKAIECSIKVTPHGLRTPWKTGSSVVQPVNSDMLVYGVSSVGLNQNLDTGMCRITQGTTHNAMKPATVQPFSSQDHTDLCKSYWGLDINATTGAQSNDDSSSIPTCMGAPRHN	SAELIQQILHVPREHRVFIVLRDSKLLTTWAYAMLKTNLVYDTEKAFPGVLTSLSRFPVNRPYLYIPHSSYFNSPSHTRAPSCTVKVTSHELRTPWKSGCLVIQPVNFDMLVNGLSSVGLNHSLDTDMWRVKKGETNNSMKPQSYTSFQEKDHTDLTKSYCGLKITPGNEDQDGNDEKSIAACMGVP*HN	Viruses_Cossaviricota_Quintoviricetes_Piccovirales_Parvoviridae_NA_Densovirinae sp.	structural protein VP1, partial [Densovirinae sp.]	XP_037509617.1	78.1	256	55	1	5	769	93	348	1.21e-133	401	2	TACGTTTTGGCCCGCAGCCTCTATGGAATGCCAGGGGTTAGACGGAAACGTGCACATAATGGGCAATCAGATACAGCAGACGCAAAGCGATACCAGCCTGACTCAAGCACCGGCAATGCCGAAATGTCGGCGCTGATGCAATCAGATGCTCCTGTTCGTCCAGGCGGAACAGGAATCGGAGATGACTGTGAAAATTCTGCAGAACTCATTCAGCAGATTTTGCATGTACCACGCGAGCACAGAGTGTTCATAGTCTTACGTGACAGCAAATTACTCACCACATGGGCCTACGCAATGCTGAAGACGAATTTAGTGTATGATACCGAGAAAGCGTTTCCAGGAGTTTTAACTAGCCTCTCGCGCTTCCCAGTGAACCGGCCATATCTTTACATTCCTCAC…	YVLGRSLYGMPGDRRKRAHNGESDTADAKRYQPDSNTGDTQGMSQQMHSDAPTRPGGAGVGGDGENSTELVQQILRVPRDHGVVTVFRDSKILTTWAYAMLKTNLVYDTEKTFPGVLTSLSRLPVDRPYLYIPHGTYLNLPAHTRAVSCSVKVTPHGLRTPWKTGSSVVQPVNSDMLVYGLSSVGLNHYLDTGMCRVKKGETNNPMKPQSYLPFQEKDHSDLAKSYWGLKITPGNEDDDGDDEKSIPACMGVPRHN	YVLARSLYGMPGVRRKRAHNGQSDTADAKRYQPDSSTGNAEMSALMQSDAPVRPGGTGIGDDCENSAELIQQILHVPREHRVFIVLRDSKLLTTWAYAMLKTNLVYDTEKAFPGVLTSLSRFPVNRPYLYIPHSSYFNSPSHTRAPSCTVKVTSHELRTPWKSGCLVIQPVNFDMLVNGLSSVGLNHSLDTDMWRVKKGETNNSMKPQSYTSFQEKDHTDLTKSYCGLKITPGNEDQDGNDEKSIAACMGVP*HN	Eukaryota_Arthropoda_Arachnida_Ixodida_Ixodidae_Rhipicephalus_Rhipicephalus sanguineus	LOW QUALITY PROTEIN: uncharacterized protein LOC119386374 [Rhipicephalus sanguineus]
Rhipicephalus_annulatus_WOVY01012002.1:61862-62380	EUK	QTE18655.1	53.7	175	78	2	718	200	6	179	1.14e-50	177	-3	ATCTTGATCCTCACTTCCCGGTGTGATTTTAAGACCCCAGCAGCTCTTAGCCAAATCGGCGTGGAATTTCTCCTGACATGCTGCGAAAAACTGCAGTTTCATCGGGTTGTTTGTCTCGCGTTTCCTAACGGGGCTTATGCCTGTATCCAAGGAGTTCTTAAATTCGACGGAGCTAAGACCACAAACTAGCATGGGAGAGTTCACAGGTTGTACAACCTAGAGCCAGCCTTTCTGGGGGGAGGGAGGTAGATCATGAAGAGTAACCTTGACAGTGCAACTCACAGCTCTTGTGTGAGATGGTAAGTCAAGGTAGGTGCCGCGAGGAATGTATAGATACGGCCAGTTCATTGGCAAACGTGAGAGGCTAGTTAGATTTCCTGGAAACGTTTTCTCAGTGTC…	SEVVQQILRVPRDHGVVTVFRDSKILTTWGYAMIKTSLKYDSDKTFPGIITSLSRLPVDRPYLYIPHGTFLALPPHTKAIECSIKVTPHGLRTPWKTGSSVVQPVNSDMLVYGVSSVGLNQNLDTGMCRITQGTTHNAMKPATVQPFSSQDHTDLCKSYWGLDINATTGAQSND	AKLVQEILPVPHDHRVFTVFRDSEILATWANAMLKTNLVYDTEKTFPGNLTSLSRLPMNWPYLYIPRGTYLDLPSHTRAVSCTVKVTLHDLPPSPQKGWL*VVQPVNSPMLVCGLSSVEFKNSLDTGISPVRKRETNNPMKLQFFAACQEKFHADLAKSCWGLKITPGSEDQD	Viruses_Cossaviricota_Quintoviricetes_Piccovirales_Parvoviridae_NA_Densovirinae sp.	structural protein VP1, partial [Densovirinae sp.]	XP_037509617.1	65	263	73	2	916	182	76	337	1.88e-99	313	-3	TGCTTTTTTGTCGCCGCCATCTTGATCCTCACTTCCCGGTGTGATTTTAAGACCCCAGCAGCTCTTAGCCAAATCGGCGTGGAATTTCTCCTGACATGCTGCGAAAAACTGCAGTTTCATCGGGTTGTTTGTCTCGCGTTTCCTAACGGGGCTTATGCCTGTATCCAAGGAGTTCTTAAATTCGACGGAGCTAAGACCACAAACTAGCATGGGAGAGTTCACAGGTTGTACAACCTAGAGCCAGCCTTTCTGGGGGGAGGGAGGTAGATCATGAAGAGTAACCTTGACAGTGCAACTCACAGCTCTTGTGTGAGATGGTAAGTCAAGGTAGGTGCCGCGAGGAATGTATAGATACGGCCAGTTCATTGGCAAACGTGAGAGGCTAGTTAGATTTCCTGG…	HSALGAVGLGTKNIVEQYVLGRSLYGMPGDRRKRAHNGESDTADAKRYQPDSNTGDTQGMSQQMHSDAPTRPGGAGVGGDGENSTELVQQILRVPRDHGVVTVFRDSKILTTWAYAMLKTNLVYDTEKTFPGVLTSLSRLPVDRPYLYIPHGTYLNLPAHTRAVSCSVKVTPHGLRTPWKTGSSVVQPVNSDMLVYGLSSVGLNHYLDTGMCRVKKGETNNPMKPQSYLPFQEKDHSDLAKSYWGLKITPGNEDDDGDDEKS	HSALRSVGLGSKSIIEEYVLVRSLYEMPVNRRKRAHNRQSDTAGAKRY*PDSSTGIGGVGGDGKSFAKLVQEILPVPHDHRVFTVFRDSEILATWANAMLKTNLVYDTEKTFPGNLTSLSRLPMNWPYLYIPRGTYLDLPSHTRAVSCTVKVTLHDLPPSPQKGWL*VVQPVNSPMLVCGLSSVEFKNSLDTGISPVRKRETNNPMKLQFFAACQEKFHADLAKSCWGLKITPGSEDQDGGDKKA	Eukaryota_Arthropoda_Arachnida_Ixodida_Ixodidae_Rhipicephalus_Rhipicephalus sanguineus	LOW QUALITY PROTEIN: uncharacterized protein LOC119386374 [Rhipicephalus sanguineus]
Rhipicephalus_annulatus_WOVY01001364.1:810835-811329	EUK	QTE18655.1	64.8	165	58	0	694	200	5	169	2.97e-71	230	-3	GATATTAAGACCCCAGTAGCTCTTAGCCTAATTGGATTGGTCCTTCTACTGAAATGGAGTGTAAGGCTGTGGTTTCATCGGGTTGTTTGTCTCGCCTTTCATAACGCAGCACATGCCTGAATCCAAGGCGTGGTTCAATCCGACGGAGCTAAGACCATAAGCTAGCATGTCACAGTTGACAGGTTGGGTAACCTAAGAGTCAGTCTTCCAAGGAGTGCAGAGACCATGAGAAGTAACCTTGACAGTGCAACCCACAGCTCTTGTATGAGACGGTTGGTTAAGGTTGGTAGCGTGAGGAATGAAAAGAAACGGCCGGTCCACAGGCAAGCGTGAGAGGCTAGTTAGAACTCCTGGAAACGTTTTCTCGTTGTCATACACTGAATTCGTCTTCAGCATTGC…	SSEVVQQILRVPRDHGVVTVFRDSKILTTWGYAMIKTSLKYDSDKTFPGIITSLSRLPVDRPYLYIPHGTFLALPPHTKAIECSIKVTPHGLRTPWKTGSSVVQPVNSDMLVYGVSSVGLNQNLDTGMCRITQGTTHNAMKPATVQPFSSQDHTDLCKSYWGLDI	SAELIQQILRVPRDHGVVKVFRDSKIFLTWAYAMLKTNSVYDNEKTFPGVLTSLSRLPVDRPFLFIPHATNLNQPSHTRAVGCTVKVTSHGLCTPWKTDS*VTQPVNCDMLAYGLSSVGLNHALDSGMCCVMKGETNNPMKPQPYTPFQ*KDQSN*AKSYWGLNI	Viruses_Cossaviricota_Quintoviricetes_Piccovirales_Parvoviridae_NA_Densovirinae sp.	structural protein VP1, partial [Densovirinae sp.]	XP_037509617.1	78.6	234	49	1	892	194	92	325	2.74e-122	371	-3	TGGTGTGATATTAAGACCCCAGTAGCTCTTAGCCTAATTGGATTGGTCCTTCTACTGAAATGGAGTGTAAGGCTGTGGTTTCATCGGGTTGTTTGTCTCGCCTTTCATAACGCAGCACATGCCTGAATCCAAGGCGTGGTTCAATCCGACGGAGCTAAGACCATAAGCTAGCATGTCACAGTTGACAGGTTGGGTAACCTAAGAGTCAGTCTTCCAAGGAGTGCAGAGACCATGAGAAGTAACCTTGACAGTGCAACCCACAGCTCTTGTATGAGACGGTTGGTTAAGGTTGGTAGCGTGAGGAATGAAAAGAAACGGCCGGTCCACAGGCAAGCGTGAGAGGCTAGTTAGAACTCCTGGAAACGTTTTCTCGTTGTCATACACTGAATTCGTCTTCAG…	QYVLGRSLYGMPGDRRKRAHNGESDTADAKRYQPDSNTGDTQGMSQQMHSDAPTRPGGAGVGGDGENSTELVQQILRVPRDHGVVTVFRDSKILTTWAYAMLKTNLVYDTEKTFPGVLTSLSRLPVDRPYLYIPHGTYLNLPAHTRAVSCSVKVTPHGLRTPWKTGSSVVQPVNSDMLVYGLSSVGLNHYLDTGMCRVKKGETNNPMKPQSYLPFQEKDHSDLAKSYWGLKITP	QYVVDHSLYRMPGDRRKRAHSG*SDTADAKQYQPDSSTGGTEMSAQIQSDAPVRPGGARIGGDGENSAELIQQILRVPRDHGVVKVFRDSKIFLTWAYAMLKTNSVYDNEKTFPGVLTSLSRLPVDRPFLFIPHATNLNQPSHTRAVGCTVKVTSHGLCTPWKTDS*VTQPVNCDMLAYGLSSVGLNHALDSGMCCVMKGETNNPMKPQPYTPFQ*KDQSN*AKSYWGLNITP	Eukaryota_Arthropoda_Arachnida_Ixodida_Ixodidae_Rhipicephalus_Rhipicephalus sanguineus	LOW QUALITY PROTEIN: uncharacterized protein LOC119386374 [Rhipicephalus sanguineus]
Rhipicephalus_annulatus_WOVY01013419.1:279333-279593	EUK	QTE18655.1	63.2	87	32	0	200	460	5	91	1.32e-26	112	2	TCCACAGAACTCGTTCAGCAGATTTTGCGCGTACCTCCCGACCACGGAGTGGTCACAGTGTTCCGTTACAGCACTATACTCACCACATGTTCCTATGCAATCCTGAAGATGAATTTAGTGTTTGACACCGATAAAACATTTCCAGGAGTTTTAACTAGCCTCTCACGCTTTCCAGTGGACCGGTCGTGTCTTAACAGTCTTCATGGCACCTACCTTAACTTACCGTCTCTCACAAGAGCTGTGAGTTGCACTGTCAATGTC	SSEVVQQILRVPRDHGVVTVFRDSKILTTWGYAMIKTSLKYDSDKTFPGIITSLSRLPVDRPYLYIPHGTFLALPPHTKAIECSIKV	STELVQQILRVPPDHGVVTVFRYSTILTTCSYAILKMNLVFDTDKTFPGVLTSLSRFPVDRSCLNSLHGTYLNLPSLTRAVSCTVNV	Viruses_Cossaviricota_Quintoviricetes_Piccovirales_Parvoviridae_NA_Densovirinae sp.	structural protein VP1, partial [Densovirinae sp.]	XP_037509617.1	76	154	36	1	2	460	92	245	4.52e-65	221	2	CAATATGTTTTGGGCCACAGCCTCTATAGATTACCAGAAGATAGACAGAAACGTGCACATAACGGGCAATCAAATACAGCAGACGCAAAGCGATACGAACTTAACTCAAGCACCGGCGACACTGAAATGTCGACGCAGATGCAATCGGACGCTCCCGTCCGTCTAGGCGGAGCAGGAATTGGAGGTGACGGTGAAAATTCCACAGAACTCGTTCAGCAGATTTTGCGCGTACCTCCCGACCACGGAGTGGTCACAGTGTTCCGTTACAGCACTATACTCACCACATGTTCCTATGCAATCCTGAAGATGAATTTAGTGTTTGACACCGATAAAACATTTCCAGGAGTTTTAACTAGCCTCTCACGCTTTCCAGTGGACCGGTCGTGTCTTAACAGTCTT…	QYVLGRSLYGMPGDRRKRAHNGESDTADAKRYQPDSNTGDTQGMSQQMHSDAPTRPGGAGVGGDGENSTELVQQILRVPRDHGVVTVFRDSKILTTWAYAMLKTNLVYDTEKTFPGVLTSLSRLPVDRPYLYIPHGTYLNLPAHTRAVSCSVKV	QYVLGHSLYRLPEDRQKRAHNGQSNTADAKRYELNSSTGDTEMSTQMQSDAPVRLGGAGIGGDGENSTELVQQILRVPPDHGVVTVFRYSTILTTCSYAILKMNLVFDTDKTFPGVLTSLSRFPVDRSCLNSLHGTYLNLPSLTRAVSCTVNV	Eukaryota_Arthropoda_Arachnida_Ixodida_Ixodidae_Rhipicephalus_Rhipicephalus sanguineus	LOW QUALITY PROTEIN: uncharacterized protein LOC119386374 [Rhipicephalus sanguineus]
Rhipicephalus_annulatus_WOVY01009594.1:261660-262139	EUK	QTE18655.1	54.2	155	71	0	200	664	47	201	1.21e-49	174	2	TCGGAGAAAAGGTTTCGAGGAGTTCTGACTAGCTTCTCGGGCTTGCCAGTAGACCAGCCGTGCCTTAAGATTCCTCACGGCTTCTACCTTAATTTACCATCCCACACAAGAGCTGTTATTTGCACTGTCAACGTAACTCCTCCTGGTTTACGCACACGTTAGAAGACTAGCTCTACGGTTATCTTACCTGTCAACCCTGACATGCTAGTTCATTGTCTTAGCTCCACCGTATTGAACCACTGCTTGGATACAGGCATGTGCCACGTAACGAAAGGCGAGACAAACAACCCGATGAAGCCACGATCTTACACACCATTTCAGGAAAACGACCACCCCGATCTGGCGAAGACATACTAGGGTCTTAAAGTCACACTAGCAAAAGAGTACCAAGATGGCGAC…	SDKTFPGIITSLSRLPVDRPYLYIPHGTFLALPPHTKAIECSIKVTPHGLRTPWKTGSSVVQPVNSDMLVYGVSSVGLNQNLDTGMCRITQGTTHNAMKPATVQPFSSQDHTDLCKSYWGLDINATTGAQSNDDSSSIPTCMGAPRHNFAYDFIH	SEKRFRGVLTSFSGLPVDQPCLKIPHGFYLNLPSHTRAVICTVNVTPPGLRTR*KTSSTVILPVNPDMLVHCLSSTVLNHCLDTGMCHVTKGETNNPMKPRSYTPFQENDHPDLAKTY*GLKVTLAKEYQDGDDEKNIPPCMGVPRPNFTYGIIH	Viruses_Cossaviricota_Quintoviricetes_Piccovirales_Parvoviridae_NA_Densovirinae sp.	structural protein VP1, partial [Densovirinae sp.]	XP_037509617.1	58.5	253	76	3	8	679	108	360	1.82e-82	269	2	AAACGTGCAAATAATGGGGAATCAGATATAGTGGACGCAAAGCGATACCTGCCCGACTCAGGCACCATCAACGCCGAAAAGTCGGAGCATATGCACTCAGGCGCTCCCATTTGTCCAAGTGGAGCAGAAATTGGAAGTGACGCTGAAAATTCCACAGAACTCGTTCAGCCTAATTCAGCTTACCTCGCGGCCTCGGAGAAAAGGTTTCGAGGAGTTCTGACTAGCTTCTCGGGCTTGCCAGTAGACCAGCCGTGCCTTAAGATTCCTCACGGCTTCTACCTTAATTTACCATCCCACACAAGAGCTGTTATTTGCACTGTCAACGTAACTCCTCCTGGTTTACGCACACGTTAGAAGACTAGCTCTACGGTTATCTTACCTGTCAACCCTGACATGCTA…	KRAHNGESDTADAKRYQPDSNTGDTQGMSQQMHSDAPTRPGGAGVGGDGENSTELVQQILRVPRDHGVVTVFRDSKILTTWAYAMLKTNLVYDTEKTFPGVLTSLSRLPVDRPYLYIPHGTYLNLPAHTRAVSCSVKVTPHGLRTPWKTGSSVVQPVNSDMLVYGLSSVGLNHYLDTGMCRVKKGETNNPMKPQSYLPFQEKDHSDLAKSYWGLKITPGNEDDDGDDEKSIPACMGVPRHNFAYDFIHIHKAS	KRANNGESDIVDAKRYLPDSGTINAEKSEHMHSGAPICPSGAEIGSDAENSTELVQPNSAYLAASEKRFRGVLTSFSGLPVDQPCLKIPHGFYLNLPSHTRAVICTVNVTPPGLRTR*KTSSTVILPVNPDMLVHCLSSTVLNHCLDTGMCHVTKGETNNPMKPRSYTPFQENDHPDLAKTY*GLKVTLAKEYQDGDDEKNIPPCMGVPRPNFTYGIIHFRKVT	Eukaryota_Arthropoda_Arachnida_Ixodida_Ixodidae_Rhipicephalus_Rhipicephalus sanguineus	LOW QUALITY PROTEIN: uncharacterized protein LOC119386374 [Rhipicephalus sanguineus]
Rhipicephalus_sanguineus_JABSTV010000859.1:50376-50705	EUK	QTE18655.1	69.4	111	33	1	529	200	56	166	1.39e-46	165	-3	ACCCCAGTAGCTCTTAGCCAGATCGGAGTGGTCCTTATCCTTAAATGGCAAGTAAGATTGCGCTTTCATCGTGTTGTTTGTTTCGTCCTGCCTAAGGTGGCACACGCCAGTGTCCAAGTAGTGATTCAATCCGAGGGAGCTAAGGCCATAAACTAGCATGTCAGAGTTGACAGGTTGGACAACCCAAGACCCAGTCTTCCAAGGCGTGCTTAAACCATGTGTTACCTTGACAGAGCAACTCACAGCTCTTGTGTGATAAGGTAGGTTAAGGTAGGTACCGTGAGGAATGTAAAGATACGGCCGGTCCTCTGGCAAGCGTGATAGGCTAGA	TSLSRLPVDRPYLYIPHGTFLALPPHTKAIECSIKVTPHGLRTPWKTGSSVVQPVNSDMLVYGVSSVGLNQNLDTGMCRITQGTTHNAMKPATVQPFSSQDHTDLCKSYWG	SSLSRLPEDRPYLYIPHGTYLNLPYHTRAVSCSVKVTHGLSTPWKTGSWVVQPVNSDMLVYGLSSLGLNHYLDTGVCHLRQDETNNTMKAQSYLPFKDKDHSDLAKSYWG	Viruses_Cossaviricota_Quintoviricetes_Piccovirales_Parvoviridae_NA_Densovirinae sp.	structural protein VP1, partial [Densovirinae sp.]	XP_037501505.1	85.3	109	15	1	523	200	1	109	1.49e-56	196	-3	ACCCCAGTAGCTCTTAGCCAGATCGGAGTGGTCCTTATCCTTAAATGGCAAGTAAGATTGCGCTTTCATCGTGTTGTTTGTTTCGTCCTGCCTAAGGTGGCACACGCCAGTGTCCAAGTAGTGATTCAATCCGAGGGAGCTAAGGCCATAAACTAGCATGTCAGAGTTGACAGGTTGGACAACCCAAGACCCAGTCTTCCAAGGCGTGCTTAAACCATGTGTTACCTTGACAGAGCAACTCACAGCTCTTGTGTGATAAGGTAGGTTAAGGTAGGTACCGTGAGGAATGTAAAGATACGGCCGGTCCTCTGGCAAGCGTGATAG	LSRLPVDRPYLYIPHGTYLNLPAHTRAVSCSVKVTPHGLRTPWKTGSSVVQPVNSDMLVYGLSSVGLNHYLDTGMCRVKKGETNNPMKPQSYLPFQEKDHSDLAKSYWG	LSRLPEDRPYLYIPHGTYLNLPYHTRAVSCSVKVTHGLSTPWKTGSWVVQPVNSDMLVYGLSSLGLNHYLDTGVCHLRQDETNNTMKAQSYLPFKDKDHSDLAKSYWG	Eukaryota_Arthropoda_Arachnida_Ixodida_Ixodidae_Rhipicephalus_Rhipicephalus sanguineus	uncharacterized protein LOC119375396, partial [Rhipicephalus sanguineus]
Dermacentor_silvarum_NC051164.1:119981429-119983000	EUK	QTE18654.1	69.3	414	126	1	275	1516	8	420	3.43e-205	591	2	GATCGAGGCGTGGTCGAGCTATCAGGAACAGACGCTGGGCAACCAGGAACATCACGAAGAGGAGTATCAGAAGATTTACAATCCCCTCCGGTGTGGGCACTGCAATTACAAGACATTCCAAAACGAAGAAGAATTGTGCATGATGTGTTTCCCGCCAGAGACGACGGAGAAGCTCAGGACATTTGTAATGAAATTATTAGAAGATTTGAACTCGGACCAACACAGTACGGAGTCGCGGCAGTCTCTGTCCACACACGAGACACTAGCATCCCACACGTCCACGTTGTCCACGACTGCAGCTGGAGCAACGGGAGCTGCCGATGTGTATCATTCTCTGGCTTTGTGCGACGACCAAACCGCTCATCTGTTTGGACTACAAGCGCAACAGCATGGGACTTC…	DRGLDELSVSMFEQPGTSHGRSEQNLQPAPGWALQLRRIPKRRRIVHDVFPARDRGEAEAICNEIIKRFEFGNTTYSLAAVALHTADTSLPHVHTLHDCSWSNGSCRCNTFAGFVRRPNRASVWASAATEWDFANLIAYLNREPRSLEYFKVGGKDWGGDCAHQTVGQFGHPGQQQSRTLEILQKELPCPTVRDDSDRGVECSGYAEPLRARESPKGGKKREGRHTEESIYNWLRENPVSPLTSIVRTPKWLASPSLRFIRLDDKRLQRAIQVFNDEMCTYTTLDFIELYQNTNPLFDAPNGDLHGFYMTVEESFAAMLELLDFQFGNEQDEVSNFVNNLYNLIEKLVPKKNCLEVVSPPSAGKNFFFDPFLSFYINRGTIRNFNRFSNFPLQDTVGRR…	DRGVVELSGTDAGQPGTSRRGVSEDLQSPPVWALQLQDIPKRRRIVHDVFPARDDGEAQDICNEIIRRFELGPTQYGVAAVSVHTRDTSIPHVHVVHDCSWSNGSCRCVSFSGFVRRPNRSSVWTTSATAWDFFHLIQYLYSHPRVLEYFKVGGADWGRDCRAQVVGQYGHSGHESSRVLEVLHSQFACPVACNDTIGSSSGHSNGDSLCKREGGKAKARKCSKRKAEEPLYDWLRENPVSPLTNIVRTPKWLADPNFRFIRLDDKHLQRAIQVFNDEMCSYTTLDFIELYKNTQPLFDAPQGDLSAYYMSIEESFDAVLELLSFQFDDNQPEISDFVNNLYMLVEKLVPKKNCLEVVSPPSAGKNFFFDAVLSFYINRGTIRNFNRYSNFPLQDTVGR…	Viruses_Cossaviricota_Quintoviricetes_Piccovirales_Parvoviridae_NA_Densovirinae sp.	NS1, partial [Densovirinae sp.]	XP_037515558.1	81	510	97	0	254	1783	1	510	1.03e-314	873	2	TTGGAGGAGTTTGAGACAATTGATCGAGGCGTGGTCGAGCTATCAGGAACAGACGCTGGGCAACCAGGAACATCACGAAGAGGAGTATCAGAAGATTTACAATCCCCTCCGGTGTGGGCACTGCAATTACAAGACATTCCAAAACGAAGAAGAATTGTGCATGATGTGTTTCCCGCCAGAGACGACGGAGAAGCTCAGGACATTTGTAATGAAATTATTAGAAGATTTGAACTCGGACCAACACAGTACGGAGTCGCGGCAGTCTCTGTCCACACACGAGACACTAGCATCCCACACGTCCACGTTGTCCACGACTGCAGCTGGAGCAACGGGAGCTGCCGATGTGTATCATTCTCTGGCTTTGTGCGACGACCAAACCGCTCATCTGTTTGGACTACA…	MEESQTTYRSVDTVSRADNEQPGTSRGRVTENIQSPPLWALQLQDIPKRRRIVHDVFPARNDREAQDICLEIIKRFELGSTQYAVTAISVHTDGTSIPHVHVIHDCSWSNGSCRCVAFSGFARRPNRSSIWSTNATAWDFFHLIQYLYSHPRVLEYFKVGRADWAADCRAQDMGQRGHSGHESSRVLEILYTQPACATPCNDASGSSASNPNDHSLCAREGNQAKARKRQKRAAEEPLYDWLRENPVSPLTNTVRTPKWLSDPHMRFIRLDDKHLQRAIQVFNDEMCTYTTLDFIEMYKNTQPLFDAPHGDLSSFYMTVEDSYKAVIELLNFQFDENQNEISDFVNNLYMLVEKIVPKKNCMEVVSPPSAGKNFFFDAVLSFYINRGTIRNFNRFSNFP…	LEEFETIDRGVVELSGTDAGQPGTSRRGVSEDLQSPPVWALQLQDIPKRRRIVHDVFPARDDGEAQDICNEIIRRFELGPTQYGVAAVSVHTRDTSIPHVHVVHDCSWSNGSCRCVSFSGFVRRPNRSSVWTTSATAWDFFHLIQYLYSHPRVLEYFKVGGADWGRDCRAQVVGQYGHSGHESSRVLEVLHSQFACPVACNDTIGSSSGHSNGDSLCKREGGKAKARKCSKRKAEEPLYDWLRENPVSPLTNIVRTPKWLADPNFRFIRLDDKHLQRAIQVFNDEMCSYTTLDFIELYKNTQPLFDAPQGDLSAYYMSIEESFDAVLELLSFQFDDNQPEISDFVNNLYMLVEKLVPKKNCLEVVSPPSAGKNFFFDAVLSFYINRGTIRNFNRYSNFP…	Eukaryota_Arthropoda_Arachnida_Ixodida_Ixodidae_Rhipicephalus_Rhipicephalus sanguineus	uncharacterized protein LOC119391994 [Rhipicephalus sanguineus]
Rhipicephalus_sanguineus_CM023523.1:203217428-203221844	EUK	QTE18654.1	65.8	421	143	1	3120	4382	1	420	2.11e-185	569	3	ATGGAGGAGTCTCAGACAACTTATAGAAGCGTGGACACTGTTTCAAGAGCAGACAATGAACAACCAGGAACATCACGAGGAAGAGTTACAGAAAATATACAATCCCCTCCGCTGTGGGCACTGCAACTACAAGACATTCCAAAGAGAAGAAGAATTGTGCACGATGTCTTTCCCGCCAGAAATGACAGAGAAGCTCAGGACATTTGTCTTGAAATTATTAAACGATTCGAACTCGGATCAACACAATACGCAGTCACAGCAATCTCTGTACACACTGACGGAACCAGCATCCCACACGTCCACGTCATTCACGACTGTAGCTGGAGCAACGGAAGCTGCAGATGTGTTGCATTCAGTGGCTTCGCTAGAAGACCAAACCGCTCGTCTATTTGGTCTACA…	MAETQEGDRGLDELSVSMFEQPGTSHGRSEQNLQPAPGWALQLRRIPKRRRIVHDVFPARDRGEAEAICNEIIKRFEFGNTTYSLAAVALHTADTSLPHVHTLHDCSWSNGSCRCNTFAGFVRRPNRASVWASAATEWDFANLIAYLNREPRSLEYFKVGGKDWGGDCAHQTVGQFGHPGQQQSRTLEILQKELPCPTVRDDSDRGVECSGYAEPLRARESPKGGKKREGRHTEESIYNWLRENPVSPLTSIVRTPKWLASPSLRFIRLDDKRLQRAIQVFNDEMCTYTTLDFIELYQNTNPLFDAPNGDLHGFYMTVEESFAAMLELLDFQFGNEQDEVSNFVNNLYNLIEKLVPKKNCLEVVSPPSAGKNFFFDPFLSFYINRGTIRNFNRFSNFPL…	MEESQTTYRSVDTVSRADNEQPGTSRGRVTENIQSPPLWALQLQDIPKRRRIVHDVFPARNDREAQDICLEIIKRFELGSTQYAVTAISVHTDGTSIPHVHVIHDCSWSNGSCRCVAFSGFARRPNRSSIWSTNATAWDFFHLIQYLYSHPRVLEYFKVGRADWAADCRAQDMGQRGHSGHESSRVLEILYTQPACATPCNDASGSSASNPNDHSLCAREGNQAKARKRQKRAAEEPLYDWLRENPVSPLTNTVRTPKWLSDPHMRFIRLDDKHLQRAIQVFNDEMCTYTTLDFIEMYKNTQPLFDAPHGDLSSFYMTVEDSYKAVIELLNFQFDENQNEISDFVNNLYMLVEKIVPKKNCMEVVSPPSAGKNFFFDAVLSFYINRGTIRNFNRFSNFP…	Viruses_Cossaviricota_Quintoviricetes_Piccovirales_Parvoviridae_NA_Densovirinae sp.	NS1, partial [Densovirinae sp.]	XP_037515558.1	100	516	0	0	3120	4667	1	516	0	1064	3	ATGGAGGAGTCTCAGACAACTTATAGAAGCGTGGACACTGTTTCAAGAGCAGACAATGAACAACCAGGAACATCACGAGGAAGAGTTACAGAAAATATACAATCCCCTCCGCTGTGGGCACTGCAACTACAAGACATTCCAAAGAGAAGAAGAATTGTGCACGATGTCTTTCCCGCCAGAAATGACAGAGAAGCTCAGGACATTTGTCTTGAAATTATTAAACGATTCGAACTCGGATCAACACAATACGCAGTCACAGCAATCTCTGTACACACTGACGGAACCAGCATCCCACACGTCCACGTCATTCACGACTGTAGCTGGAGCAACGGAAGCTGCAGATGTGTTGCATTCAGTGGCTTCGCTAGAAGACCAAACCGCTCGTCTATTTGGTCTACA…	MEESQTTYRSVDTVSRADNEQPGTSRGRVTENIQSPPLWALQLQDIPKRRRIVHDVFPARNDREAQDICLEIIKRFELGSTQYAVTAISVHTDGTSIPHVHVIHDCSWSNGSCRCVAFSGFARRPNRSSIWSTNATAWDFFHLIQYLYSHPRVLEYFKVGRADWAADCRAQDMGQRGHSGHESSRVLEILYTQPACATPCNDASGSSASNPNDHSLCAREGNQAKARKRQKRAAEEPLYDWLRENPVSPLTNTVRTPKWLSDPHMRFIRLDDKHLQRAIQVFNDEMCTYTTLDFIEMYKNTQPLFDAPHGDLSSFYMTVEDSYKAVIELLNFQFDENQNEISDFVNNLYMLVEKIVPKKNCMEVVSPPSAGKNFFFDAVLSFYINRGTIRNFNRFSNFP…	MEESQTTYRSVDTVSRADNEQPGTSRGRVTENIQSPPLWALQLQDIPKRRRIVHDVFPARNDREAQDICLEIIKRFELGSTQYAVTAISVHTDGTSIPHVHVIHDCSWSNGSCRCVAFSGFARRPNRSSIWSTNATAWDFFHLIQYLYSHPRVLEYFKVGRADWAADCRAQDMGQRGHSGHESSRVLEILYTQPACATPCNDASGSSASNPNDHSLCAREGNQAKARKRQKRAAEEPLYDWLRENPVSPLTNTVRTPKWLSDPHMRFIRLDDKHLQRAIQVFNDEMCTYTTLDFIEMYKNTQPLFDAPHGDLSSFYMTVEDSYKAVIELLNFQFDENQNEISDFVNNLYMLVEKIVPKKNCMEVVSPPSAGKNFFFDAVLSFYINRGTIRNFNRFSNFP…	Eukaryota_Arthropoda_Arachnida_Ixodida_Ixodidae_Rhipicephalus_Rhipicephalus sanguineus	uncharacterized protein LOC119391994 [Rhipicephalus sanguineus]
Rhipicephalus_annulatus_WOVY01011960.1:2694-3173	EUK	QTE18655.1	68.1	160	51	0	200	679	66	225	1.46e-75	241	2	CCGTATCATTACATTCCTCACGGCACCTACCTTAACTTACCAGCTCACACAAGAGCCGTGCGTTGCACTGTCAAGGTTACTCCCCACGGTCTACGCACCCCTCGGAAGACTGGCTGTTCGGTTGTCCAACCTGTCAACTCTGTCATGCTAGTTTATGGTCTTAGCTCTGTCGGATTAAACCAATCCTTGGATACAGGCATGTGCCACGTTAAGAAAGGCGAGACAAACAACCCGATGAAACCGCAGTCTTACACTCCGTTTCAGGAAAAGGACCACGCCGATCTGGCTAAGAGCTACTGGGGGTCTAAAATCACGCCGGGAAACGAGGAGCAAAATGGCGACGACAAGAAGAGCATACCTGCATGCATGGGCGTGCCGCGACACAACTTTGCCTACGAC…	PYLYIPHGTFLALPPHTKAIECSIKVTPHGLRTPWKTGSSVVQPVNSDMLVYGVSSVGLNQNLDTGMCRITQGTTHNAMKPATVQPFSSQDHTDLCKSYWGLDINATTGAQSNDDSSSIPTCMGAPRHNFAYDFIHVENTSPRLTKFVNQYPFKGQVGTP	PYHYIPHGTYLNLPAHTRAVRCTVKVTPHGLRTPRKTGCSVVQPVNSVMLVYGLSSVGLNQSLDTGMCHVKKGETNNPMKPQSYTPFQEKDHADLAKSYWGSKITPGNEEQNGDDKKSIPACMGVPRHNFAYDFIYIDKASPRLTKFVNQFPFKGHVGTP	Viruses_Cossaviricota_Quintoviricetes_Piccovirales_Parvoviridae_NA_Densovirinae sp.	structural protein VP1, partial [Densovirinae sp.]	XP_037501505.1	88.8	160	18	0	200	679	9	168	1.13e-96	301	2	CCGTATCATTACATTCCTCACGGCACCTACCTTAACTTACCAGCTCACACAAGAGCCGTGCGTTGCACTGTCAAGGTTACTCCCCACGGTCTACGCACCCCTCGGAAGACTGGCTGTTCGGTTGTCCAACCTGTCAACTCTGTCATGCTAGTTTATGGTCTTAGCTCTGTCGGATTAAACCAATCCTTGGATACAGGCATGTGCCACGTTAAGAAAGGCGAGACAAACAACCCGATGAAACCGCAGTCTTACACTCCGTTTCAGGAAAAGGACCACGCCGATCTGGCTAAGAGCTACTGGGGGTCTAAAATCACGCCGGGAAACGAGGAGCAAAATGGCGACGACAAGAAGAGCATACCTGCATGCATGGGCGTGCCGCGACACAACTTTGCCTACGAC…	PYLYIPHGTYLNLPAHTRAVSCSVKVTPHGLRTPWKTGSSVVQPVNSDMLVYGLSSVGLNHYLDTGMCRVKKGETNNPMKPQSYLPFQEKDHSDLAKSYWGLKITPGNEDDDGDDEKSIPACMGVPRHNFAYDFIHIHKASPRLTKFVNQFPFKGHVGTP	PYHYIPHGTYLNLPAHTRAVRCTVKVTPHGLRTPRKTGCSVVQPVNSVMLVYGLSSVGLNQSLDTGMCHVKKGETNNPMKPQSYTPFQEKDHADLAKSYWGSKITPGNEEQNGDDKKSIPACMGVPRHNFAYDFIYIDKASPRLTKFVNQFPFKGHVGTP	Eukaryota_Arthropoda_Arachnida_Ixodida_Ixodidae_Rhipicephalus_Rhipicephalus sanguineus	uncharacterized protein LOC119375396, partial [Rhipicephalus sanguineus]
Rhipicephalus_annulatus_WOVY01012262.1:55175-55570	EUK	QTE18655.1	64.7	119	42	0	595	239	47	165	5.63e-46	164	-3	CCAGTAGCTCTTAGCGAGATCAGCGTGGTCCTTCTCCTAAAATGGAGTTTAAGACTGTGTTTTTATCGGGTTGTTTGTCTCGACTCGTTTAACGCAGCACATTCCTGTATCCAAGGAGTGGTTCAATCTGGCGTTGCTAAGATCATATACCAGCATGTCAGAGTTGGCAGGTTGAACAACCGAAGAGCCAGTCTAACCTGGGGTGCGTAGACCATGAGGAGTAACCTTGACTGTGCAACTCACAGCTCTTGTGTGAGGTGGTAAGTTGAGGTAGGTGCCGTGAGAGATGCAAAGATACGGCCAGTCCACTGGCAAGCGTGAGAGGCTAGTTAGAACTCCTGGAAACGTTTTTCTTGA	SDKTFPGIITSLSRLPVDRPYLYIPHGTFLALPPHTKAIECSIKVTPHGLRTPWKTGSSVVQPVNSDMLVYGVSSVGLNQNLDTGMCRITQGTTHNAMKPATVQPFSSQDHTDLCKSYW	SRKTFPGVLTSLSRLPVDWPYLCISHGTYLNLPPHTRAVSCTVKVTPHGLRTPG*TGSSVVQPANSDMLVYDLSNARLNHSLDTGMCCVKRVETNNPIKTQS*TPF*EKDHADLAKSYW	Viruses_Cossaviricota_Quintoviricetes_Piccovirales_Parvoviridae_NA_Densovirinae sp.	structural protein VP1, partial [Densovirinae sp.]	XP_037505500.1	73.7	137	36	0	595	185	102	238	4.41e-58	203	-3	TGCTCTTTTCGTCGTCGCAGCTTGCTCCTCGTTTCCCTGTGTGATTTTATGATCCCAGTAGCTCTTAGCGAGATCAGCGTGGTCCTTCTCCTAAAATGGAGTTTAAGACTGTGTTTTTATCGGGTTGTTTGTCTCGACTCGTTTAACGCAGCACATTCCTGTATCCAAGGAGTGGTTCAATCTGGCGTTGCTAAGATCATATACCAGCATGTCAGAGTTGGCAGGTTGAACAACCGAAGAGCCAGTCTAACCTGGGGTGCGTAGACCATGAGGAGTAACCTTGACTGTGCAACTCACAGCTCTTGTGTGAGGTGGTAAGTTGAGGTAGGTGCCGTGAGAGATGCAAAGATACGGCCAGTCCACTGGCAAGCGTGAGAGGCTAGTTAGAACTCCTGGAAA…	TEKTFPGVLTSLSRLPVDRPYLYIPHGTYLNLPAHTRAVSCSVKVTPHGLRTPWKTGSSVVQPVNSDMLVYGLSSVGLNHYLDTGMCRVKKGETNNPMKPQSYLPFQEKDHSDLAKSYWGLKITPGNEDDDSDDEKS	SRKTFPGVLTSLSRLPVDWPYLCISHGTYLNLPPHTRAVSCTVKVTPHGLRTPG*TGSSVVQPANSDMLVYDLSNARLNHSLDTGMCCVKRVETNNPIKTQS*TPF*EKDHADLAKSYWDHKITQGNEEQAATTKRA	Eukaryota_Arthropoda_Arachnida_Ixodida_Ixodidae_Rhipicephalus_Rhipicephalus sanguineus	uncharacterized protein LOC119381815 [Rhipicephalus sanguineus]
Rhipicephalus_annulatus_WOVY01013986.1:28464-28682	EUK	QTE18655.1	47.8	92	45	1	466	200	2	93	2.15e-17	88.2	-3	AGGCTTCGTTCTGTTAGTGCAAGTCACAGCTCTTGTGCGAGATGGTAAGTTTAAGTATACGCCATGAGGAATGTAAAGATACGGCTGGTCCACTGGCAAGGGCCAGAGGCTAGTTAACACTTCTGAAAATGCTTTCTCGGTGTCATAAACTAAATTCGTCTTCAGCATTGCATAGACCCATGTGGGAAGTATTTTGCTGTCACTGACCAGGAAGTGGTCAGTCTCCGTTGCGCAGTGGATTTCAGGAACCCAGGTACCGATGGCGTG	HPASSEVVQQILRVPRDHGVVTVFRDSKILTTWGYAMIKTSLKYDSDKTFPGIITSLSRLPVDRPYLYIPHGTFLALPPHTKAIECSIKVTP	HAIGTWVPEIHCATETDHFLVSDSKILPTWVYAMLKTNLVYDTEKAFSEVLTSLWPLPVDQPYLYIPHGVYLNLPSRTRAVTCTNRTKP	Viruses_Cossaviricota_Quintoviricetes_Piccovirales_Parvoviridae_NA_Densovirinae sp.	structural protein VP1, partial [Densovirinae sp.]	XP_037505500.1	69.7	76	20	1	418	200	73	148	1.86e-22	105	-3	AGGCTTCGTTCTGTTAGTGCAAGTCACAGCTCTTGTGCGAGATGGTAAGTTTAAGTATACGCCATGAGGAATGTAAAGATACGGCTGGTCCACTGGCAAGGGCCAGAGGCTAGTTAACACTTCTGAAAATGCTTTCTCGGTGTCATAAACTAAATTCGTCTTCAGCATTGCATAGACCCATGTGGGAAGTATTTTGCTGTCACTGACCAGGAAGTGGTC	DHGVVTVFRDSKILTTWAYAMLKTNLVYDTEKTFPGVLTSLSRLPVDRPYLYIPHGTYLNLPAHTRAVSCSVKVTP	DHFLVSDSKILPTWVYAMLKTNLVYDTEKAFSEVLTSLWPLPVDQPYLYIPHGVYLNLPSRTRAVTCTNRTKP	Eukaryota_Arthropoda_Arachnida_Ixodida_Ixodidae_Rhipicephalus_Rhipicephalus sanguineus	uncharacterized protein LOC119381815 [Rhipicephalus sanguineus]
Rhipicephalus_sanguineus_CM023526.1:29169678-29170340	EUK	QTE18655.1	61.5	221	84	1	200	862	23	242	3.15e-95	293	2	TCAGTCTTCCATGACAGCAAAATACTCACCACATGGGCCTACGCAATGCTGAAGACCAATTTAGTTTATGACACCGAGAAAACGTTTTCTGGAGTTCTGACTAGCCTGTCATGCTTGCCAGTGGACCGGCCGTATCTTTACATTCCTCACGGCCCCAACCTTAACCTACCAGCTCACACAGGAGCTGTGAGTTGCTGTGTCACGGTAACCACTGATGAGTTACGCACCCCTTGGAAGACTGGCTCTTCGGCTGTTCAACCCGTCAACTCTGACATGCTAGTTTATGGTCTTAGCTCCGTCGGACTGAACCACTACTTGGATACCGGCATGTGCCACGTGAAGAAAGGCGAGACAAACAACCCGGTGAAGCCACAGTCTTACTTACCATTTCAAGGGAAG…	TVFRDSKILTTWGYAMIKTSLKYDSDKTFPGIITSLSRLPVDRPYLYIPHGTFLALPPHTKAIECSIKVTPHGLRTPWKTGSSVVQPVNSDMLVYGVSSVGLNQNLDTGMCRITQGTTHNAMKPATVQPFSSQDHTDLCKSYWGLDINATTGAQSNDDSSSIPTCMGAPRHNFAYDFIHVENTSPRLTKFVNQYPFKGQVGTPIVNYNHKFNNAWLRLGP	SVFHDSKILTTWAYAMLKTNLVYDTEKTFSGVLTSLSCLPVDRPYLYIPHGPNLNLPAHTGAVSCCVTVTTDELRTPWKTGSSAVQPVNSDMLVYGLSSVGLNHYLDTGMCHVKKGETNNPVKPQSYLPFQGKDHSDGAKSYWGLKVTPGKGVHDSGDQKSIPACIELPRDNFAYDFIHIDKVCPRLTKFANQFPFKGHVRTPLINYDYQFRSDALLKMGP	Viruses_Cossaviricota_Quintoviricetes_Piccovirales_Parvoviridae_NA_Densovirinae sp.	structural protein VP1, partial [Densovirinae sp.]	XP_037505500.1	82.9	246	42	0	200	937	78	323	6.63e-141	420	2	TCAGTCTTCCATGACAGCAAAATACTCACCACATGGGCCTACGCAATGCTGAAGACCAATTTAGTTTATGACACCGAGAAAACGTTTTCTGGAGTTCTGACTAGCCTGTCATGCTTGCCAGTGGACCGGCCGTATCTTTACATTCCTCACGGCCCCAACCTTAACCTACCAGCTCACACAGGAGCTGTGAGTTGCTGTGTCACGGTAACCACTGATGAGTTACGCACCCCTTGGAAGACTGGCTCTTCGGCTGTTCAACCCGTCAACTCTGACATGCTAGTTTATGGTCTTAGCTCCGTCGGACTGAACCACTACTTGGATACCGGCATGTGCCACGTGAAGAAAGGCGAGACAAACAACCCGGTGAAGCCACAGTCTTACTTACCATTTCAAGGGAAG…	TVFRDSKILTTWAYAMLKTNLVYDTEKTFPGVLTSLSRLPVDRPYLYIPHGTYLNLPAHTRAVSCSVKVTPHGLRTPWKTGSSVVQPVNSDMLVYGLSSVGLNHYLDTGMCRVKKGETNNPMKPQSYLPFQEKDHSDLAKSYWGLKITPGNEDDDSDDEKSIPACMGVPRHNFAYDFIHIHKASPRLTKFVNQFPFKGHVGTPIVNYEYQFGSDAWLKMGPTYNAGNELLTRTHLGLPADVVSYTT	SVFHDSKILTTWAYAMLKTNLVYDTEKTFSGVLTSLSCLPVDRPYLYIPHGPNLNLPAHTGAVSCCVTVTTDELRTPWKTGSSAVQPVNSDMLVYGLSSVGLNHYLDTGMCHVKKGETNNPVKPQSYLPFQGKDHSDGAKSYWGLKVTPGKGVHDSGDQKSIPACIELPRDNFAYDFIHIDKVCPRLTKFANQFPFKGHVRTPLINYDYQFRSDALLKMGPTYHAGNELLTRTHLGLPASVVYYVT	Eukaryota_Arthropoda_Arachnida_Ixodida_Ixodidae_Rhipicephalus_Rhipicephalus sanguineus	uncharacterized protein LOC119381815 [Rhipicephalus sanguineus]
Rhipicephalus_annulatus_WOVY01002381.1:106886-108367	EUK	QTE18654.1	60.7	422	157	3	1681	437	1	420	1.35e-174	512	-3	AAAGGCGGCAGATTCGCAGTTGGGTTCGTTCCACAACAGTATACGGCGACCCACTGGGTCTTGAAGGGGAAAGTTAGAGAAGCGGTTAAAGTTTCGGATAGTTCCTCTGTTTATATAGAAAGAGAGCACAGCATCAAAGAAAAAGTTTTTGCCACCACTAGGAGGGGACACCACTTCCATACAGTTTTTTTTGGGCACAATCTTTTCGACGAGCTTATAGAGGTTGTTTACAAAGTCGGAAATTTCATTTTGGTTTTCATCGAATTGAAAGTTTAACAGTTCGAGCACGGCTTTATACGAGTCCTCCACGGTCATATAATAAGAACTTAAGTCACCGTGCGGAGCATCAAAGAGTGGCTGAGTATTTTTATACATTTCGATAAAGTCCAATGTTGTATA…	MAETQEGDRGLDELSVSMFEQPGTSHGRSEQNLQPAPGWALQLRRIPKRRRIVHDVFPARDRGEAEAICNEIIKRFEFGNTTYSLAAVALHTADTSLPHVHTLHDCSWSNGSCRCNTFAGFVRRPNRASVWASAATEWDFANLIAYLNREPRSLEYFKVGGKDWGGDCAHQTVGQFGHPGQQQSRTLEILQKELPCPTVRDDSDRGVECSGYAEPLRARESPKGGKKREGRHTEESIYNWLRENPVSPLTSIVRTPKWLASPSLRFIRLDDKRLQRAIQVFNDEMCTYTTLDFIELYQNTNPLFDAPNGDLHGFYMTVEESFAAMLELLDFQFGNEQDEVSNFVNNLYNLIEKLVPKKNCLEVVSPPSAGKNFFFDPFLSFYINRGTIRNFNRFSNFPL…	MEESETTYRSVDSISRAHYEQPGTSRGRVTEDIQSPPLWALQLQDIPKRRRIVHDVFPARNDREAQDICIEIIKRFELGSTQYAVTAISVHTDGTSIPHVHVIHDCSWSNGSCRCVAFSGFARRPNRSSIWSTNATPWHFFHLIQYLYSHPRVLEYFKVGRTDRAADCRAQDMGQRRHSGHESSRVLEILYTQPACANPCNDASGSSASYPNDHSLCSREGNQAKTRKRQKRAAEEPLYDWLRQNPVSPLTNIVRTPKWLSDIYSTR*QALAKGRFNDEMCTYTTLDFIEMYKNTQPLFDAPHGDLSSYYMTVEDSYKAVLELLNFQFDENQNEISDFVNNLYKLVEKIVPKKNCMEVVSPPSGGKNFFFDAVLSFYINRGTIRNFNRFSNFPLQDPVG…	Viruses_Cossaviricota_Quintoviricetes_Piccovirales_Parvoviridae_NA_Densovirinae sp.	NS1, partial [Densovirinae sp.]	XP_037515558.1	91.1	505	38	2	1681	188	1	505	0	942	-3	GTAGTTTGCATCGAGTACAAAGTTGTCATACAAGTGTATCAAAGACATGGGGTGCACTTTCTTGTTGTGGCGTTTCAGCAAGGGACAAGCCTTCCACTTGTATCTCCACATGCGGTGATTGAAGGCTTCGTCGTTCGGGAACACCTCGTTGTTGGACAGCACAATGACGGGTGTCCTTGTAATGGTCTGGTCGGGAGAGTACTTGACAGCCACAGAGTCTACATCGCCACCGAAGATCTTTACTGTGTCAAAGGCGGCAGATTCGCAGTTGGGTTCGTTCCACAACAGTATACGGCGACCCACTGGGTCTTGAAGGGGAAAGTTAGAGAAGCGGTTAAAGTTTCGGATAGTTCCTCTGTTTATATAGAAAGAGAGCACAGCATCAAAGAAAAAGTTTTT…	MEESQTTYRSVDTVSRADNEQPGTSRGRVTENIQSPPLWALQLQDIPKRRRIVHDVFPARNDREAQDICLEIIKRFELGSTQYAVTAISVHTDGTSIPHVHVIHDCSWSNGSCRCVAFSGFARRPNRSSIWSTNATAWDFFHLIQYLYSHPRVLEYFKVGRADWAADCRAQDMGQRGHSGHESSRVLEILYTQPACATPCNDASGSSASNPNDHSLCAREGNQAKARKRQKRAAEEPLYDWLRENPVSPLTNTVRTPKWLSDPHMRFIRLDDKHLQRAIQVFNDEMCTYTTLDFIEMYKNTQPLFDAPHGDLSSFYMTVEDSYKAVIELLNFQFDENQNEISDFVNNLYMLVEKIVPKKNCMEVVSPPSAGKNFFFDAVLSFYINRGTIRNFNRFSNFP…	MEESETTYRSVDSISRAHYEQPGTSRGRVTEDIQSPPLWALQLQDIPKRRRIVHDVFPARNDREAQDICIEIIKRFELGSTQYAVTAISVHTDGTSIPHVHVIHDCSWSNGSCRCVAFSGFARRPNRSSIWSTNATPWHFFHLIQYLYSHPRVLEYFKVGRTDRAADCRAQDMGQRRHSGHESSRVLEILYTQPACANPCNDASGSSASYPNDHSLCSREGNQAKTRKRQKRAAEEPLYDWLRQNPVSPLTNIVRTPKWLSDIYSTR*QALAKGRFNDEMCTYTTLDFIEMYKNTQPLFDAPHGDLSSYYMTVEDSYKAVLELLNFQFDENQNEISDFVNNLYKLVEKIVPKKNCMEVVSPPSGGKNFFFDAVLSFYINRGTIRNFNRFSNFPLQDPVG…	Eukaryota_Arthropoda_Arachnida_Ixodida_Ixodidae_Rhipicephalus_Rhipicephalus sanguineus	uncharacterized protein LOC119391994 [Rhipicephalus sanguineus]
Rhipicephalus_microplus_NC051170.1:54739798-54740292	EUK	QTE18655.1	75.8	165	40	0	694	200	5	169	1.65e-88	274	-3	GATTTTAAGACCCCAGTAGCTCTTAGCCAGATCGGCGTGGTCCTTCACCTGAAGCGGAGTGTAAGACTGCGGTTTCATCGGGTTGTTTGTCTCGCCTTTCTTAACGCGGCACATGCCTGTATCCAAGGAGTGGTTCAATCCGACGGAGCTAAGACCATAAACTAGCATGTCAGAGTTGACAGGTTGGACAACCGAAGAGCCAGTGTTCCAAGGGGTGCGTAGACCATGGGGAGTAACCTTGACAGTGCAACGCACTGCTCTTGTGTGAGACGGTAAGTTAAGGTAGGTGCCGTGAGGAATGTAAAGATACGGTCGGTGCACTGGCAAGCGTGAGAGGCTAGTTAAAACTCCTGGAAACGTTTTCTCGGTGTCATACACTAAATTCGTCTTCAGCATTGC…	SSEVVQQILRVPRDHGVVTVFRDSKILTTWGYAMIKTSLKYDSDKTFPGIITSLSRLPVDRPYLYIPHGTFLALPPHTKAIECSIKVTPHGLRTPWKTGSSVVQPVNSDMLVYGVSSVGLNQNLDTGMCRITQGTTHNAMKPATVQPFSSQDHTDLCKSYWGLDI	SAELVQQILRVPRDHGVVTVFRDSKILTTWAYAMLKTNLVYDTEKTFPGVLTSLSRLPVHRPYLYIPHGTYLNLPSHTRAVRCTVKVTPHGLRTPWNTGSSVVQPVNSDMLVYGLSSVGLNHSLDTGMCRVKKGETNNPMKPQSYTPLQVKDHADLAKSYWGLKI	Viruses_Cossaviricota_Quintoviricetes_Piccovirales_Parvoviridae_NA_Densovirinae sp.	structural protein VP1, partial [Densovirinae sp.]	XP_037505500.1	93.2	176	12	0	718	191	52	227	2.24e-112	345	-3	CCCCGGCGTGATTTTAAGACCCCAGTAGCTCTTAGCCAGATCGGCGTGGTCCTTCACCTGAAGCGGAGTGTAAGACTGCGGTTTCATCGGGTTGTTTGTCTCGCCTTTCTTAACGCGGCACATGCCTGTATCCAAGGAGTGGTTCAATCCGACGGAGCTAAGACCATAAACTAGCATGTCAGAGTTGACAGGTTGGACAACCGAAGAGCCAGTGTTCCAAGGGGTGCGTAGACCATGGGGAGTAACCTTGACAGTGCAACGCACTGCTCTTGTGTGAGACGGTAAGTTAAGGTAGGTGCCGTGAGGAATGTAAAGATACGGTCGGTGCACTGGCAAGCGTGAGAGGCTAGTTAAAACTCCTGGAAACGTTTTCTCGGTGTCATACACTAAATTCGTCTT…	GVGGDGENSTELVQQILRVPRDHGVVTVFRDSKILTTWAYAMLKTNLVYDTEKTFPGVLTSLSRLPVDRPYLYIPHGTYLNLPAHTRAVSCSVKVTPHGLRTPWKTGSSVVQPVNSDMLVYGLSSVGLNHYLDTGMCRVKKGETNNPMKPQSYLPFQEKDHSDLAKSYWGLKITPG	GIGGDGENSAELVQQILRVPRDHGVVTVFRDSKILTTWAYAMLKTNLVYDTEKTFPGVLTSLSRLPVHRPYLYIPHGTYLNLPSHTRAVRCTVKVTPHGLRTPWNTGSSVVQPVNSDMLVYGLSSVGLNHSLDTGMCRVKKGETNNPMKPQSYTPLQVKDHADLAKSYWGLKITPG	Eukaryota_Arthropoda_Arachnida_Ixodida_Ixodidae_Rhipicephalus_Rhipicephalus sanguineus	uncharacterized protein LOC119381815 [Rhipicephalus sanguineus]
Rhipicephalus_annulatus_WOVY01005587.1:2367-2816	EUK	QTE18655.1	43.3	150	36	5	200	649	6	106	2.3e-20	98.2	2	AGTGAACTCGTTCAGCACGTTTTGCGCGTACCTCGCGACCACGGAGTAGTCACAGTGTTCCGTGACAGCAAAATACTCACCACATGGGCCAATGCAATGCTGAAGACGAATTTAGTGTATGACACCGAGAAACACGTTTCCAGGAGTTCTAACTAAGCCTCTCAGGCTTGCCTGTGTCGAACGGACGCAATGGCATCAGAGCTACCAGAGACGCCTGGGTGGCGTTGTTCCTGCTTGAAAACAAAGTGTAGCGTTGCCCTCCGCATCAGCTCCAACAAGATTTCTTTCTCAGGCTGATTTCGCAGGCCACAAATGTAGTCTGACCACCGTATCTTAACATTCCTCACGACCACGTACCCTAATTTACCGTCTCACACAAGAGCTGTGAGTTGCACTGTC…	SEVVQQILRVPRDHGVVTVFRDSKILTTWGYAMIKTSLKYDSDKTFPGIITSLSRLPVDRPYLYIPHGTFLALPPHTKAIECSIKVTPHGLRTPWKTGSSV	SELVQHVLRVPRDHGVVTVFRDSKILTTWANAMLKTNLVYDTEKHVSRSSN*ASQACLCRTDAMASELPETPGWRCSCLKTKCSVALRISSNKISFSG*FRRPQM*SDHRILTFLTTTYPNLPSHTRAVSCTVKVTPHGLRTPGKTGSSV	Viruses_Cossaviricota_Quintoviricetes_Piccovirales_Parvoviridae_NA_Densovirinae sp.	structural protein VP1, partial [Densovirinae sp.]	XP_037509617.1	59.3	221	35	7	2	649	90	260	1.02e-60	212	2	GTAGAACAATACGTTTTGGGACGCAGCCTCTATGGAATGCCAGGAGATAGACGGAAACGTGCTCATAACGGGCAATCAGATACAGCAGACGCAAAGCGATACCAGCCTGACTCAAGCACCGGCGACGCCGAAATGTCGGTGCAGATGCATTCGGGCTACGCCCCCGTCCGTCCAGGTGGAGCAAGAATTTGAGGTGACAGTGAACTCGTTCAGCACGTTTTGCGCGTACCTCGCGACCACGGAGTAGTCACAGTGTTCCGTGACAGCAAAATACTCACCACATGGGCCAATGCAATGCTGAAGACGAATTTAGTGTATGACACCGAGAAACACGTTTCCAGGAGTTCTAACTAAGCCTCTCAGGCTTGCCTGTGTCGAACGGACGCAATGGCATCAGAG…	VEQYVLGRSLYGMPGDRRKRAHNGESDTADAKRYQPDSNTGDTQGMSQQMHSDAPTRPGGAGVGGDGENSTELVQQILRVPRDHGVVTVFRDSKILTTWAYAMLKTNLVYDTEKTFPGVLTSLSRLPVDRPYLYIPHGTYLNLPAHTRAVSCSVKVTPHGLRTPWKTGSSV	VEQYVLGRSLYGMPGDRRKRAHNGQSDTADAKRYQPDSSTGDAEMSVQMHSGYAPVRPGGARI*GDSELVQHVLRVPRDHGVVTVFRDSKILTTWANAMLKTNLVYDTEKHVSRSSN*ASQACLCRTDAMASELPETPGWRCSCLKTKCSVALRISSNKISFSG*FRRPQM*SDHRILTFLTTTYPNLPSHTRAVSCTVKVTPHGLRTPGKTGSSV	Eukaryota_Arthropoda_Arachnida_Ixodida_Ixodidae_Rhipicephalus_Rhipicephalus sanguineus	LOW QUALITY PROTEIN: uncharacterized protein LOC119386374 [Rhipicephalus sanguineus]
Rhipicephalus_sanguineus_JABSTV010002269.1:15619-18514	EUK	QTE18655.1	59.3	241	91	3	200	913	5	241	2.51e-84	284	2	TCGACAGAGCTCGTTCAGCAGATTTTGCGCGTACCTCGCGACCACGGAGTGGTCACAGTCTTCCGTGACAGCAAAATACTCACCACATGGGCCTACGCAATGCTGAAGACCACTTTAGTTTATGACACCGAGAAAACGTTTCCAGGAGTTCTGACTAGCCTGTCACGCTTGCCAGTGGACCGGCCGTATCTTTACATTCCTCACGGCACCTACCTTAACCTACCAGCTCACACAAGAGCTGTTAGCTGCTCTGTCAAGGTAACCCCTCATGGTTTACGCACGCCATGGAAGACTGGCTCTTCGGTTGTTCAAACCCGTCAACTCTGACATGCTAGTTTATGGCCTTAGCTCCGTCGGACTGAACCACTACTTGGATAACCGGCATGTGTCGTGTGAAGA…	SSEVVQQILRVPRDHGVVTVFRDSKILTTWGYAMIKTSLKYDSDKTFPGIITSLSRLPVDRPYLYIPHGTFLALPPHTKAIECSIKVTPHGLRTPWKTGSSVVQPVNSDMLVYGVSSVGLNQNLDTGMCRITQGTTHNAMKPATVQPFSSQDHTDLCKSYWGLDINATTGAQSNDDSSSIPTCMGAPRHNFAYDFIHVENTSPRLTKFVNQYPFKGQVGTPIVNYNHKFNNAWLRLG	STELVQQILRVPRDHGVVTVFRDSKILTTWAYAMLKTTLVYDTEKTFPGVLTSLSRLPVDRPYLYIPHGTYLNLPAHTRAVSCSVKVTPHGLRTPWKTGSSVVQTRQL*HASLWP*LRRTEPLLG*PACVV*RKARQTTR*SHSLITISGEGPLGSG*SYWGLKITPGNEDHDGDDEKSIPACMGVPRHNFAYDFIHIDKASPRLTKFVNQFPFKGHVGTPIVNYEYQFGSDAWAKDG	Viruses_Cossaviricota_Quintoviricetes_Piccovirales_Parvoviridae_NA_Densovirinae sp.	structural protein VP1, partial [Densovirinae sp.]	XP_037509617.1	78.3	313	66	1	2	940	95	405	1.38e-151	474	2	TTGGGCCGTAGTCTCTATGGAATGCCAGGAGATAGACGGAAACGTGCACATAACGGGGAATCAGATACAGCAGACGCAAAGCGATACCAGCCTGACTCAACTACCGGCGACGCCCAAGGTGCGCAGATGTCCCAGCAGATTCACTCAGACGCCCCCACCCGTCCAGGCGGAGCAGGAGTTGGAGGTGACGGTGAAAATTCGACAGAGCTCGTTCAGCAGATTTTGCGCGTACCTCGCGACCACGGAGTGGTCACAGTCTTCCGTGACAGCAAAATACTCACCACATGGGCCTACGCAATGCTGAAGACCACTTTAGTTTATGACACCGAGAAAACGTTTCCAGGAGTTCTGACTAGCCTGTCACGCTTGCCAGTGGACCGGCCGTATCTTTACATTCCT…	LGRSLYGMPGDRRKRAHNGESDTADAKRYQPDSNTGDTQGMSQQMHSDAPTRPGGAGVGGDGENSTELVQQILRVPRDHGVVTVFRDSKILTTWAYAMLKTNLVYDTEKTFPGVLTSLSRLPVDRPYLYIPHGTYLNLPAHTRAVSCSVKVTPHGLRTPWKTGSSVVQPVNSDMLVYGLSSVGLNHYLDTGMCRVKKGETNNPMKPQSYLPFQEKDHSDLAKSYWGLKITPGNEDDDGDDEKSIPACMGVPRHNFAYDFIHIHKASPRLTKFVNQFPFKGHVGTPIVNYEYQFGSDAWLKMGPTYNAGNEL	LGRSLYGMPGDRRKRAHNGESDTADAKRYQPDSTTGDAQGAQMSQQIHSDAPTRPGGAGVGGDGENSTELVQQILRVPRDHGVVTVFRDSKILTTWAYAMLKTTLVYDTEKTFPGVLTSLSRLPVDRPYLYIPHGTYLNLPAHTRAVSCSVKVTPHGLRTPWKTGSSVVQTRQL*HASLWP*LRRTEPLLG*PACVV*RKARQTTR*SHSLITISGEGPLGSG*SYWGLKITPGNEDHDGDDEKSIPACMGVPRHNFAYDFIHIDKASPRLTKFVNQFPFKGHVGTPIVNYEYQFGSDAWAKDGSNL*RGKRV	Eukaryota_Arthropoda_Arachnida_Ixodida_Ixodidae_Rhipicephalus_Rhipicephalus sanguineus	LOW QUALITY PROTEIN: uncharacterized protein LOC119386374 [Rhipicephalus sanguineus]
Rhipicephalus_annulatus_WOVY01010590.1:1147415-1148560	EUK	QTE18655.1	67.4	239	77	1	629	1345	5	242	1.2e-116	353	2	TCCGCAGAACTCGTTTAACAGATTTTGCGCGTACCTCGTGACCACGGAGTGGTCACAGTGTTCCGGGACAGCAAAGTACTCACGACATGGGCCTATGCAATGCTGAAGACGAATTTAGTGTATGACACCGAGAAAACGTTTCCAGGAGTTTTAACTAGCTTCTCACGCTTGCCAGTGAACCGGCCGTATGTTTACATTCCTCACGGCACCTACCTTAACTTACCGTCTCACACAAGAGCCGTGCGTTGCACTGTCAAGGTTGCTCCCCATTGTCTTCGCACCCCTTGGAAGACTGGCTCTTCGGTTGTCCAACCTGTAAACTCTGACATGCTAGTTGATGGTCTTAGCTCCGTCGGATTAAACCATTCTTTGGATAAAGGCATGTGCCACGTTAAGAAA…	SSEVVQQILRVPRDHGVVTVFRDSKILTTWGYAMIKTSLKYDSDKTFPGIITSLSRLPVDRPYLYIPHGTFLALPPHTKAIECSIKVTPHGLRTPWKTGSSVVQPVNSDMLVYGVSSVGLNQNLDTGMCRITQGTTHNAMKPATVQPFSSQDHTDLCKSYWGLDINATTGAQSNDDSSSIPTCMGAPRHNFAYDFIHVENTSPRLTKFVNQYPFKGQVGTPIVNYNHKFNNAWLRLGP	SAELV*QILRVPRDHGVVTVFRDSKVLTTWAYAMLKTNLVYDTEKTFPGVLTSFSRLPVNRPYVYIPHGTYLNLPSHTRAVRCTVKVAPHCLRTPWKTGSSVVQPVNSDMLVDGLSSVGLNHSLDKGMCHVKKGGTNNPMKPQSYAPFQEKDHVDLAKSYWGLKITPGKEEQNGDDEKSIPACMGVPQHNFAYDFIHIDKASPRLTKFVN*FPFKGHVDTPIGYYEYQFGGDAWLKMGP	Viruses_Cossaviricota_Quintoviricetes_Piccovirales_Parvoviridae_NA_Densovirinae sp.	structural protein VP1, partial [Densovirinae sp.]	XP_037509617.1	86.1	402	55	1	158	1360	1	402	4.25e-248	700	2	ATATGTATATCGTCTAACCTGAATAGTAAGCCTTCGTTCTCCGGCCCCCGGTACCTGGGTCCCGGGAACCCACTGCGCAACGGAGATCCGGTGGACGAGGACGACGGCATAGCCAAGTCACACGACGAAGCCTACGAGCGAGCCACAAGTGACGAGGACGTCTTTGCGGCGGACCAAGCATCTGCAGCTCTCTTCTTGAACGACTCTACACGCACTGGTAACTGGCATTCTGCATTAGGTGCAGTCGGTCTTGGCACGAAGAATATTGTAGAACAATACGTTCTGGGCCGCAGCTTCTATGGAATGCCAGGAGATAGACGGAAACGTGCACATAACGGGCAATCAGATACAGCAGACGCAAAGCGATACCAGCCTGACTCAAGCACCGGCGACGACGAA…	MCISPNQSSMPLFPGHRYLGPGNLQRNGAPVDEDDGIAKSHDEAYERARSHEDVFAADQASAALFLNDFRRTGNWHSALGAVGLGTKNIVEQYVLGRSLYGMPGDRRKRAHNGESDTADAKRYQPDSNTGDTQGMSQQMHSDAPTRPGGAGVGGDGENSTELVQQILRVPRDHGVVTVFRDSKILTTWAYAMLKTNLVYDTEKTFPGVLTSLSRLPVDRPYLYIPHGTYLNLPAHTRAVSCSVKVTPHGLRTPWKTGSSVVQPVNSDMLVYGLSSVGLNHYLDTGMCRVKKGETNNPMKPQSYLPFQEKDHSDLAKSYWGLKITPGNEDDDGDDEKSIPACMGVPRHNFAYDFIHIHKASPRLTKFVNQFPFKGHVGTPIVNYEYQFGSDAWLKMGPTY…	ICISSNLNSKPSFSGPRYLGPGNPLRNGDPVDEDDGIAKSHDEAYERATSDEDVFAADQASAALFLNDSTRTGNWHSALGAVGLGTKNIVEQYVLGRSFYGMPGDRRKRAHNGQSDTADAKRYQPDSSTGDDEMSAQMQLDAPVRPGGAGIGRDGENSAELV*QILRVPRDHGVVTVFRDSKVLTTWAYAMLKTNLVYDTEKTFPGVLTSFSRLPVNRPYVYIPHGTYLNLPSHTRAVRCTVKVAPHCLRTPWKTGSSVVQPVNSDMLVDGLSSVGLNHSLDKGMCHVKKGGTNNPMKPQSYAPFQEKDHVDLAKSYWGLKITPGKEEQNGDDEKSIPACMGVPQHNFAYDFIHIDKASPRLTKFVN*FPFKGHVDTPIGYYEYQFGGDAWLKMGPTYN…	Eukaryota_Arthropoda_Arachnida_Ixodida_Ixodidae_Rhipicephalus_Rhipicephalus sanguineus	LOW QUALITY PROTEIN: uncharacterized protein LOC119386374 [Rhipicephalus sanguineus]
Ixodes_scapularis_PKSA02013704.1:115474-116412	EUK	QTE18654.1	56.9	299	124	3	233	1117	123	420	6.73e-110	340	2	CGTCGACCAAATCGCGCTTCGATTTGGACTAGTAATGCCACCGGGTGGGACTGGCGTCTCGTCGTGTATCTTGCTACAAACCCCCGTCGGCTCAAGCACTTTGCGGTGGCAGGAGCCGATTGGCGCGAATACCTTGGAGCTGCGCCTGTGGAACACGGAGGACATACTGGATGTGGAAGCTCACGAACAGTGGAAACATTACTTGGAGCATTTCCGAGTACAAGTGCCTGTGAAGACTGCTCCAGAAATACAGGAGGCGATCAAGACGCTGTGTCGCTACGCCCAGGAACGAGTACTGCAGGTCAAACCAGAAGACGTCAAAACGCACATACAGAAGAATCGCTGTACCGAGTCATCATCCAAAATCCGGTTTCGCCGCTAAACAGTATAATCCGAACG…	RRPNRASVWASAATEWDFANLIAYLNREPRSLEYFKVGGKDWGGDCAHQTVGQFGHPGQQQSRTLEILQKELPCPTVRDDSDRGVECSGYAEPLRARESPKGGKKREGRHTEESIYNWLRENPVSPLTSIVRTPKWLASPSLRFIRLDDKRLQRAIQVFNDEMCTYTTLDFIELYQNTNPLFDAPNGDLHGFYMTVEESFAAMLELLDFQFGNEQDEVSNFVNNLYNLIEKLVPKKNCLEVVSPPSAGKNFFFDPFLSFYINRGTIRNFNRFSNFPLQDTVGRRILVWNEPNCESSAF	RRPNRASIWTSNATGWDWRLVVYLATNPRRLKHFAVAGADWREYLGAAPVEHGGHTGCGSSRTVETLLGAFPSTSACEDCSRNTGGDQDAVSLRPGTSTAGQTRRRQNAHTEESLYRVIIQNPVSPLNSIIRTPVWLDSSDLRFIRLDDKRLERAIKVLNEQLCNWTTLDYIELYSTTNPLFDAPHGNISAYYMAVSASYDAMLRLLEYQLGEEVQEFVHDLYNLLERRVPKKNCMEVVSPPSAGKNFFFDAVVSFYINRGTIHNFNRYSNFPLQDAVGKRVLIWNEPNCESAAY	Viruses_Cossaviricota_Quintoviricetes_Piccovirales_Parvoviridae_NA_Densovirinae sp.	NS1, partial [Densovirinae sp.]	XP_029823087.3	90.7	386	24	5	2	1138	72	452	3.54e-247	694	2	GGGTTCCGAAGAGACGAAGAATTGTGCACGATGTTATTCCCGTTGGAAGTCTTGGAGAAGCTGAGAGCCTGTATCAAACGCTCTCGCGAAGCTTTGAGGTCCCCCGGTCAGGATTCGCATTCACAGCCGTCTCTTTTCACCTCGACGGATGCCGAAAACCCCACGTGCACGTGGTCCACGACTGCGCATGGTCAAACGGAGCGTGCCGATGCGTGGCCTTCTATGGGATACCGTCGACCAAATCGCGCTTCGATTTGGACTAGTAATGCCACCGGGTGGGACTGGCGTCTCGTCGTGTATCTTGCTACAAACCCCCGTCGGCTCAAGCACTTTGCGGTGGCAGGAGCCGATTGGCGCGAATACCTTGGAGCTGCGCCTGTGGAACACGGAGGACATACT…	GFRRDEELCTMLFPLEVLEKLRACIKRSREALRTPGQDSHSQPSLFTSTDAENPHVHVVHDCAWSNGSCRCVAFYGIHRRPNRASIWTSNATGWDYWRLDVYLATNPRRLKHFAVAGADWREYLGAAPVEHGGHTGCGSSRTVETLLGGFPSTSACEDCSRSTGGDQDAVSLRPGTSTAGQTRRRQNAHTEESLYRVIIQNPVSPLNSIIRTPVWLDSPDLRFIRLDDKRLQRAIQVLNEQLCNWTTLDYIQLYSTTNPLFDAPHGNISAYYMDVSASYDAMVRLLEYQLGEEVQEFVHDLYNLLERRVPKKNCMEVVSPPSAGKNFFFDAVVSFYINRGTIHNFNRYSNFPLQDAVGKRVLIWNEPNCESAAYETIKKIF	GFRRDEELCTMLFPLEVLEKLRACIKRSREALRSPGQDSHSQPSLFTSTDAENPTCTWSTTAHGQTERADAWPSMGYRRPNRASIWTSNATGWDWRLVVYLATNPRRLKHFAVAGADWREYLGAAPVEHGGHTGCGSSRTVETLLGAFPSTSACEDCSRNTGGDQDAVSLRPGTSTAGQTRRRQNAHTEESLYRVIIQNPVSPLNSIIRTPVWLDSSDLRFIRLDDKRLERAIKVLNEQLCNWTTLDYIELYSTTNPLFDAPHGNISAYYMAVSASYDAMLRLLEYQLGEEVQEFVHDLYNLLERRVPKKNCMEVVSPPSAGKNFFFDAVVSFYINRGTIHNFNRYSNFPLQDAVGKRVLIWNEPNCESAAYETINKNF	Eukaryota_Arthropoda_Arachnida_Ixodida_Ixodidae_Ixodes_Ixodes scapularis	uncharacterized protein LOC115309059 [Ixodes scapularis]
Ixodes_scapularis_NW021920955.1:252-1136	EUK	QTE18654.1	48.2	218	107	2	437	1084	98	311	4.56e-54	196	2	CCCCACGTGCACGTGGTCCACGACTGCGCATGGTCAAACGGATCGTGCCGATGCGTTGCCTTCTATGGGATCCACCGTCGACCAAATCGCGCTTCGATTTGGACTAGTAATGCCACCGGGTGGGACTACTGGCGTCTCGTCGTGTATCTTGCTACAAACCCCCGTCGGCTCAAGCACTTTGCGGTGGCAGGAGCCGATTGGCGCGAATACCTTGGAGCTGCGCTGTGGGAACACGGAGGACATACTGGATGTGGAAGCTCACGAACAGTGGAAACATTACTTGGAGCATTTCCGAGTACAAGTGCCTGTGAAGACTGCTCCAGAAGTACAGGAGGCGATCAAGACGCTGTGTCGCTAGTGCCCAGGAACGAGTACTCCAGGTTCAAAACCAGAAGACGT…	PHVHTLHDCSWSNGSCRCNTFAGFVRRPNRASVWASAATEWDFANLIAYLNREPRSLEYFKVGGKDWGGDCAHQTVGQFGHPGQQQSRTLEILQKELPCPTVRDDSDRGVECSGYAEPLRARESPKGGKKREGRHTEESIYNWLRENPVSPLTSIVRTPKWLASPSLRFIRLDDKRLQRAIQVFNDEMCTYTTLDFIELYQNTNPLFDAPNGDL	PHVHVVHDCAWSNGSCRCVAFYGIHRRPNRASIWTSNATGWDYWRLVVYLATNPRRLKHFAVAGADWREYLGAALWEHGGHTGCGSSRTVETLLGAFPSTSACEDCSRSTGGDQDAVSLVPRNEYSRFKTRRRQTHILKNRCTESSSKIRFSPLNSIIRTPVWLESPDLRFIRLDDNRLQRAIQVLNEALCNWTTL*LIQLYSTTNPLFDAPHGNI	Viruses_Cossaviricota_Quintoviricetes_Piccovirales_Parvoviridae_NA_Densovirinae sp.	NS1, partial [Densovirinae sp.]	XP_029823087.3	85.5	276	39	1	257	1084	65	339	5.56e-164	482	2	AATGGGCAGAGGAGTTACGACGGGTTCCGAAGAGACGAAGAATTGTGCACGATGTTATTCCCGTTGGAAGTCTTGGAGAAGCTGAGAGCCTGTATCAAACGCTCACGCGAAGCTTTGAGGACCCCCGGTCAGGATTCGCATTCACAGCCGTCTCTTTTCACCTCGAAGGAATGCCGAAACCCCCACGTGCACGTGGTCCACGACTGCGCATGGTCAAACGGATCGTGCCGATGCGTTGCCTTCTATGGGATCCACCGTCGACCAAATCGCGCTTCGATTTGGACTAGTAATGCCACCGGGTGGGACTACTGGCGTCTCGTCGTGTATCTTGCTACAAACCCCCGTCGGCTCAAGCACTTTGCGGTGGCAGGAGCCGATTGGCGCGAATACCTTGGAGCT…	DGQRSYDGFRRDEELCTMLFPLEVLEKLRACIKRSREALRTPGQDSHSQPSLFTSTDAENPHVHVVHDCAWSNGSCRCVAFYGIHRRPNRASIWTSNATGWDYWRLDVYLATNPRRLKHFAVAGADWREYLGAAPVEHGGHTGCGSSRTVETLLGGFPSTSACEDCSRSTGGDQDAVSLRPGTSTAGQTRRRQNAHTEESLYRVIIQNPVSPLNSIIRTPVWLDSPDLRFIRLDDKRLQRAIQVLNEQLCNWTTLDYIQLYSTTNPLFDAPHGNI	NGQRSYDGFRRDEELCTMLFPLEVLEKLRACIKRSREALRTPGQDSHSQPSLFTSKECRNPHVHVVHDCAWSNGSCRCVAFYGIHRRPNRASIWTSNATGWDYWRLVVYLATNPRRLKHFAVAGADWREYLGAALWEHGGHTGCGSSRTVETLLGAFPSTSACEDCSRSTGGDQDAVSLVPRNEYSRFKTRRRQTHILKNRCTESSSKIRFSPLNSIIRTPVWLESPDLRFIRLDDNRLQRAIQVLNEALCNWTTL*LIQLYSTTNPLFDAPHGNI	Eukaryota_Arthropoda_Arachnida_Ixodida_Ixodidae_Ixodes_Ixodes scapularis	uncharacterized protein LOC115309059 [Ixodes scapularis]
Ixodes_scapularis_PKSA02006687.1:302558-302806	EUK	QTE18654.1	44.6	83	46	0	200	448	49	131	8.92e-18	92	2	AAAAGAAGAAATGTCCACGATGTCATACCCGTTGGAAGTTTCGGACAGGCTCAGGACTTGTGTCAAGCTATCACGCGCCGCTTTGAAGATGCACGAGCAGGATATGGATTCACAGCCATTTCTATGCACTTTGAAAACTGTAGACAACCCCACTTGCACGTGGTACATGAATGTGCCTGGTCAAATGGAACCTGCAGATGCGTCGCCTTCTATGGGATCGTCCACGGACCAAATCACTCTTCGGTTTGG	RRRIVHDVFPARDRGEAEAICNEIIKRFEFGNTTYSLAAVALHTADTSLPHVHTLHDCSWSNGSCRCNTFAGFVRRPNRASVW	KRRNVHDVIPVGSFGQAQDLCQAITRRFEDARAGYGFTAISMHFENCRQPHLHVVHECAWSNGTCRCVAFYGIVHGPNHSSVW	Viruses_Cossaviricota_Quintoviricetes_Piccovirales_Parvoviridae_NA_Densovirinae sp.	NS1, partial [Densovirinae sp.]	XP_040064340.2	63.3	90	33	0	200	469	49	138	1.08e-33	136	2	AAAAGAAGAAATGTCCACGATGTCATACCCGTTGGAAGTTTCGGACAGGCTCAGGACTTGTGTCAAGCTATCACGCGCCGCTTTGAAGATGCACGAGCAGGATATGGATTCACAGCCATTTCTATGCACTTTGAAAACTGTAGACAACCCCACTTGCACGTGGTACATGAATGTGCCTGGTCAAATGGAACCTGCAGATGCGTCGCCTTCTATGGGATCGTCCACGGACCAAATCACTCTTCGGTTTGGACTTGTCGCACAACAGGGTAT	RRRIVHDVIPVGSLGEAESLYQTLTRSFEDPRSGFAFTAVSFHLDGCRKPHVHVVHDCAWSNGSCRCVAFYGIHRRPNRASIWTSNATGW	KRRNVHDVIPVGSFGQAQDLCQAITRRFEDARAGYGFTAISMHFENCRQPHLHVVHECAWSNGTCRCVAFYGIVHGPNHSSVWTCRTTGY	Eukaryota_Arthropoda_Arachnida_Ixodida_Ixodidae_Ixodes_Ixodes scapularis	uncharacterized protein LOC115312284 [Ixodes scapularis]
Ixodes_scapularis_NW021918586.1:17113-18942	EUK	QTE18654.1	50.2	303	146	3	2044	1145	83	383	6.88e-92	303	-3	TAAGTAAAAGCTGGCGACGGCATCAAAGAAAAAGTTTTTACCTGCACTAGGGGGTGACATCACTTCCATGCAGTTTTTCTTGGGCACGCGACGTTCTAGTAAATTGTACAAGTCGTGTACAAATTCGGGCACGTCCTCTCCTAGTTGATACTCGAGCAAACGCACCATTGCTTCCCCGTACGAGGTGCTCACGTCTATATAATAAGCACTAATGTTGCCGTGAGGCGCGTCAAAAAGTGTGTTAGTTGTGGAATAGAGCTGAATGTAATCTAGCGTAGTCCAGTTGCACAGCTGCTCGTTAAGCACCTGAATCGCGCGTTGCAAGCGTTTATCGTCTAGTTGTATAAATCGCAAGTCTGGAATGTCTAGCCATACTGGCGTTCGGATTATACTGTTTAG…	YSLAAVALHTADTSLPHVHTLHDCSWSNGSCRCNTFAGFVRRPNRASVWASAATEWDFANLIAYLNREPRSLEYFKVGGKDWGGDCAHQTVGQFGHPGQQQSRTLEILQKELPCPTVRDDSDRGVECSGYAEPLRARESPKGGKKREGRHTEESIYNWLRENPVSPLTSIVRTPKWLASPSLRFIRLDDKRLQRAIQVFNDEMCTYTTLDFIELYQNTNPLFDAPNGDLHGFYMTVEESFAAMLELLDFQFGNEQDEVSNFVNNLYNLIEKLVPKKNCLEVVSPPSAGKNFFFDPFLSFYI	FAFTAISFHLDGCRKPHVHMVHDCARSNGSCRCVAFYGIHRRPNRASIWTSNATGWDYWRLVVYFATNPRRLKHFAVAGADWREHLETAPVEHGGHTGCGGSRTVETLLGAFPSTTACEDCFRSIGGNQDAVSLRPGTSTAGQTRGRQNAHTEELMYRVIVQNPVSPLNSIIRTPVWLDIPDLRFIQLDDKRLQRAIQVLNEQLCNWTTLDYIQLYSTTNTLFDAPHGNISAYYIDVSTSYGEAMVRLLEYQLGEDVPEFVHDLYNLLERRVPKKNCMEVMSPPSAGKNFFFDAVASFYL	Viruses_Cossaviricota_Quintoviricetes_Piccovirales_Parvoviridae_NA_Densovirinae sp.	NS1, partial [Densovirinae sp.]	XP_040064340.2	90.1	304	29	1	2056	1145	79	381	3.84e-198	580	-3	TAAGTAAAAGCTGGCGACGGCATCAAAGAAAAAGTTTTTACCTGCACTAGGGGGTGACATCACTTCCATGCAGTTTTTCTTGGGCACGCGACGTTCTAGTAAATTGTACAAGTCGTGTACAAATTCGGGCACGTCCTCTCCTAGTTGATACTCGAGCAAACGCACCATTGCTTCCCCGTACGAGGTGCTCACGTCTATATAATAAGCACTAATGTTGCCGTGAGGCGCGTCAAAAAGTGTGTTAGTTGTGGAATAGAGCTGAATGTAATCTAGCGTAGTCCAGTTGCACAGCTGCTCGTTAAGCACCTGAATCGCGCGTTGCAAGCGTTTATCGTCTAGTTGTATAAATCGCAAGTCTGGAATGTCTAGCCATACTGGCGTTCGGATTATACTGTTTAG…	PRSGFAFTAVSFHLDGCRKPHVHVVHDCAWSNGSCRCVAFYGIHRRPNRASIWTSNATGWDYWRLVVYLATNPRRLKHFAVAGADWREYLGAAPVEHGGHTGCGSSRTVETLLGAFPSTSACEDCSRNTGGDQDAVSLRPGTSTAGQTRRRQNAHTEESLYRVIIQNPVSPLNSIIRTPVWLDSPDLRFIRLDDKRLQRAIQVLNEQLCNWTTLDYIQLYSTTNPLFDAPHGNISAYYMDVTASYDAMVRLLEYQLGEEVQEFVHDLYNLLERRVPKKNCMEVVSPPSAGKNFFFDAVISFYI	PRSGFAFTAISFHLDGCRKPHVHMVHDCARSNGSCRCVAFYGIHRRPNRASIWTSNATGWDYWRLVVYFATNPRRLKHFAVAGADWREHLETAPVEHGGHTGCGGSRTVETLLGAFPSTTACEDCFRSIGGNQDAVSLRPGTSTAGQTRGRQNAHTEELMYRVIVQNPVSPLNSIIRTPVWLDIPDLRFIQLDDKRLQRAIQVLNEQLCNWTTLDYIQLYSTTNTLFDAPHGNISAYYIDVSTSYGEAMVRLLEYQLGEDVPEFVHDLYNLLERRVPKKNCMEVMSPPSAGKNFFFDAVASFYL	Eukaryota_Arthropoda_Arachnida_Ixodida_Ixodidae_Ixodes_Ixodes scapularis	uncharacterized protein LOC115312284 [Ixodes scapularis]
Ixodes_scapularis_PKSA02007378.1:190897-191958	EUK	QTE18654.1	49.6	343	168	3	1240	221	35	375	5.87e-108	337	-3	AAAAAACAAAGTTTTACCTGCACTGGGGGGTGACACCACTTCCATGCAGTTTTTCTTGGGCACGCGACGTTCTAGTAAATTGTACAAGTCGTCTACAAAGTCGGGCACGTCCTCTCCGAGTTGATACTCGAGCAAACGTACCATGGCGTCGTACGACGCGCTCACGTCCATGTAATAAGCACTAATGTTGCCGTGAGGCGCGTCAAAAAGCGGGTTGGTTGTGGAATAGAGCTGAATGTAAAATAGGGTAGTTGAGTTGCACAGCTGCTCGTTAAGCAGCTGAATCGCGCGTTGCAAGCGTTTATCGTTTAGTCGTATAAAGCGCACGTCTGGACTGTCTAGCCATACCGGCGTTCGGATTATACTGTTTAGCGGCGAAACCGGATTTCGGAGGATGAC…	PAPGWALQLRRIPKRRRIVHDVFPARDRGEAEAICNEIIKRFEFGNTTYSLAAVALHTADTSLPHVHTLHDCSWSNGSCRCNTFAGFVRRPNRASVWASAATEWDFANLIAYLNREPRSLEYFKVGGKDWGGDCAHQTVGQFGHPGQQQSRTLEILQKELPCPTVRDDSDRGVECSGYAEPLRARESPKGGKKREGRHTEESIYNWLRENPVSPLTSIVRTPKWLASPSLRFIRLDDKRLQRAIQVFNDEMCTYTTLDFIELYQNTNPLFDAPNGDLHGFYMTVEESFAAMLELLDFQFGNEQDEVSNFVNNLYNLIEKLVPKKNCLEVVSPPSAGKNFFF	PVPARWAEELRRVPKRRKIVHGVIPVGSLGEAESLYQTLTRSFEDPRSEFAFTAVSFHLDGCRKPHVHVVHDCAWSNGSCRCVAFYGIHRRPNRASIWTSNATGWDCWRLVVYRATNPRRLKHFAVAGADWREYLGAAPVEHGGHTGSGGSRTMETLLGAFPSTSACEDCSRSTGGDQDAVSLRPGTSTAGQTRRRQNAHTEESPH*VILRNPVSPLNSIIRTPVWLDSPDVRFIRLNDKRLQRAIQLLNEQLCNSTTLFYIQLYSTTNPLFDAPHGNISAYYMDVSASYDAMVRLLEYQLGEDVPDFVDDLYNLLERRVPKKNCMEVVSPPSAGKTLFF	Viruses_Cossaviricota_Quintoviricetes_Piccovirales_Parvoviridae_NA_Densovirinae sp.	NS1, partial [Densovirinae sp.]	XP_040064340.2	92.5	346	26	0	1258	221	28	373	4.1e-236	666	-3	AAAAAACAAAGTTTTACCTGCACTGGGGGGTGACACCACTTCCATGCAGTTTTTCTTGGGCACGCGACGTTCTAGTAAATTGTACAAGTCGTCTACAAAGTCGGGCACGTCCTCTCCGAGTTGATACTCGAGCAAACGTACCATGGCGTCGTACGACGCGCTCACGTCCATGTAATAAGCACTAATGTTGCCGTGAGGCGCGTCAAAAAGCGGGTTGGTTGTGGAATAGAGCTGAATGTAAAATAGGGTAGTTGAGTTGCACAGCTGCTCGTTAAGCAGCTGAATCGCGCGTTGCAAGCGTTTATCGTTTAGTCGTATAAAGCGCACGTCTGGACTGTCTAGCCATACCGGCGTTCGGATTATACTGTTTAGCGGCGAAACCGGATTTCGGAGGATGAC…	EDYQSPPVPARWAEELRRVPKRRRIVHDVIPVGSLGEAESLYQTLTRSFEDPRSGFAFTAVSFHLDGCRKPHVHVVHDCAWSNGSCRCVAFYGIHRRPNRASIWTSNATGWDYWRLVVYLATNPRRLKHFAVAGADWREYLGAAPVEHGGHTGCGSSRTVETLLGAFPSTSACEDCSRNTGGDQDAVSLRPGTSTAGQTRRRQNAHTEESLYRVIIQNPVSPLNSIIRTPVWLDSPDLRFIRLDDKRLQRAIQVLNEQLCNWTTLDYIQLYSTTNPLFDAPHGNISAYYMDVTASYDAMVRLLEYQLGEEVQEFVHDLYNLLERRVPKKNCMEVVSPPSAGKNFFF	EDYQSPPVPARWAEELRRVPKRRKIVHGVIPVGSLGEAESLYQTLTRSFEDPRSEFAFTAVSFHLDGCRKPHVHVVHDCAWSNGSCRCVAFYGIHRRPNRASIWTSNATGWDCWRLVVYRATNPRRLKHFAVAGADWREYLGAAPVEHGGHTGSGGSRTMETLLGAFPSTSACEDCSRSTGGDQDAVSLRPGTSTAGQTRRRQNAHTEESPH*VILRNPVSPLNSIIRTPVWLDSPDVRFIRLNDKRLQRAIQLLNEQLCNSTTLFYIQLYSTTNPLFDAPHGNISAYYMDVSASYDAMVRLLEYQLGEDVPDFVDDLYNLLERRVPKKNCMEVVSPPSAGKTLFF	Eukaryota_Arthropoda_Arachnida_Ixodida_Ixodidae_Ixodes_Ixodes scapularis	uncharacterized protein LOC115312284 [Ixodes scapularis]
Ixodes_scapularis_NW021920450.1:899861-900643	EUK	QTE18654.1	51.1	264	125	2	982	200	112	374	1.33e-80	263	-3	AAAAAAAGTTTTACCTGCACTGGGAGGTGACACCACTTCCATGCAGTTTTTCTTGGGCACGCGACGTTCTAGTAAATTGTACAAGTCGTGTACACAGTCGGGCACGTCCTCTCCGAGTTGATACTCGAGCAAACGTACCATGGCGTCGTACGATGCGCTCACGTCCATGTAATAAGCACTAATGTTGCCGTGAGGCGCGTCAAAAAGTGGGTTAGTTGTGGAATAGAGCTGAATGTAATCTAGGGTAGTTGAGTTGCACAGCTGCTCGTTAAGCACCTGAATCGCGCGTTGCAAGCGTTTATCGTCTAGTCGTATAAAGCGCACGTCTGGACTGTCTAGCCATACCGGCGTTCGGATTATACTGTTTAGCGGCGAAACCGGATTTTGGAGGATGACTCA…	SCRCNTFAGFVRRPNRASVWASAATEWDFANLIAYLNREPRSLEYFKVGGKDWGGDCAHQTVGQFGHPGQQQSRTLEILQKELPCPTVRDDSDRGVECSGYAEPLRARESPKGGKKREGRHTEESIYNWLRENPVSPLTSIVRTPKWLASPSLRFIRLDDKRLQRAIQVFNDEMCTYTTLDFIELYQNTNPLFDAPNGDLHGFYMTVEESFAAMLELLDFQFGNEQDEVSNFVNNLYNLIEKLVPKKNCLEVVSPPSAGKNFF	SCRCVAFSGIHRRPNRASIWTSYATGWDYWRLVVYRATNPRRLKHFAVAGADWREYLGAAPVEHGGHTGCGISRTMQTLLGAFPSTSACEDCSRSTGGDQDAVSLRPGTSTAGQTRRRQNPHTEESPH*VILQNPVSPLNSIIRTPVWLDSPDVRFIRLDDKRLQRAIQVLNEQLCNSTTLDYIQLYSTTNPLFDAPHGNISAYYMDVSASYDAMVRLLEYQLGEDVPDCVHDLYNLLERRVPKKNCMEVVSPPSAGKTFF	Viruses_Cossaviricota_Quintoviricetes_Piccovirales_Parvoviridae_NA_Densovirinae sp.	NS1, partial [Densovirinae sp.]	XP_040064340.2	92.3	261	20	0	982	200	112	372	3.32e-172	500	-3	AAAAAAAGTTTTACCTGCACTGGGAGGTGACACCACTTCCATGCAGTTTTTCTTGGGCACGCGACGTTCTAGTAAATTGTACAAGTCGTGTACACAGTCGGGCACGTCCTCTCCGAGTTGATACTCGAGCAAACGTACCATGGCGTCGTACGATGCGCTCACGTCCATGTAATAAGCACTAATGTTGCCGTGAGGCGCGTCAAAAAGTGGGTTAGTTGTGGAATAGAGCTGAATGTAATCTAGGGTAGTTGAGTTGCACAGCTGCTCGTTAAGCACCTGAATCGCGCGTTGCAAGCGTTTATCGTCTAGTCGTATAAAGCGCACGTCTGGACTGTCTAGCCATACCGGCGTTCGGATTATACTGTTTAGCGGCGAAACCGGATTTTGGAGGATGACTCA…	SCRCVAFYGIHRRPNRASIWTSNATGWDYWRLVVYLATNPRRLKHFAVAGADWREYLGAAPVEHGGHTGCGSSRTVETLLGAFPSTSACEDCSRNTGGDQDAVSLRPGTSTAGQTRRRQNAHTEESLYRVIIQNPVSPLNSIIRTPVWLDSPDLRFIRLDDKRLQRAIQVLNEQLCNWTTLDYIQLYSTTNPLFDAPHGNISAYYMDVTASYDAMVRLLEYQLGEEVQEFVHDLYNLLERRVPKKNCMEVVSPPSAGKNFF	SCRCVAFSGIHRRPNRASIWTSYATGWDYWRLVVYRATNPRRLKHFAVAGADWREYLGAAPVEHGGHTGCGISRTMQTLLGAFPSTSACEDCSRSTGGDQDAVSLRPGTSTAGQTRRRQNPHTEESPH*VILQNPVSPLNSIIRTPVWLDSPDVRFIRLDDKRLQRAIQVLNEQLCNSTTLDYIQLYSTTNPLFDAPHGNISAYYMDVSASYDAMVRLLEYQLGEDVPDCVHDLYNLLERRVPKKNCMEVVSPPSAGKTFF	Eukaryota_Arthropoda_Arachnida_Ixodida_Ixodidae_Ixodes_Ixodes scapularis	uncharacterized protein LOC115312284 [Ixodes scapularis]
Ixodes_scapularis_NW021921604.1:18222-19460	EUK	QTE18654.1	50	380	183	4	269	1399	9	384	1.03e-118	367	2	AGAGCGCTGGACCAAATACCAGGAGACGATATATCCCAATCAGGAGCAGCACGAACGGGAATGGATGAAGATTACCAATCCCTTCCGGTTCCAGCCAGATGGGCAGAGGAGTTACGACGGGTTCCGAAGAGACGAAGAATTGTGCACGATGTTATTCCCGTTGGAAGTCTTGGAGAAGCTGAGAGCCTGTATCAAACGCTCTCGCGAAGCTTTGAGGACCCCCGGTCAGGATTCGCATTCACAGCCGTCTCTTTTCACCTCGACGGATGCCGAAAACCCCACGTGCACGTGGTCCACGACTGCGCATGGTCAAACGGATCGTGCCGATGCGTTGCCTTCTATGGGATCCACCGTCGACCAAATCGCGCTTCGATTTGGACTAGTAATGCCACCGGGTGG…	RGLDELSVSMFEQPGTSHGRSEQNLQPAPGWALQLRRIPKRRRIVHDVFPARDRGEAEAICNEIIKRFEFGNTTYSLAAVALHTADTSLPHVHTLHDCSWSNGSCRCNTFAGFVRRPNRASVWASAATEWDFANLIAYLNREPRSLEYFKVGGKDWGGDCAHQTVGQFGHPGQQQSRTLEILQKELPCPTVRDDSDRGVECSGYAEPLRARESPKGGKKREGRHTEESIYNWLRENPVSPLTSIVRTPKWLASPSLRFIRLDDKRLQRAIQVFNDEMCTYTTLDFIELYQNTNPLFDAPNGDLHGFYMTVEESFAAMLELLDFQFGNEQDEVSNFVNNLYNLIEKLVPKKNCLEVVSPPSAGKNFFFDPFLSFYIN	RALDQIPGDDISQSGAARTGMDEDYQSLPVPARWAEELRRVPKRRRIVHDVIPVGSLGEAESLYQTLSRSFEDPRSGFAFTAVSFHLDGCRKPHVHVVHDCAWSNGSCRCVAFYGIHRRPNRASIWTSNATGWDYWRLVVYLATNPRRLKHFAVAGADWREYLGAAPVEHGGHTGCGSSRTVETLLGAFPSTSACEDCSRSTGGDQDAVSLCPGTSTAGQTRRRQNAHTEGSLYRVIIQNPVSPLNSIIRTPVWLNSPELRFIRLDDKRLQRAIQVLNEQLCNWTTLDYIQLYSTTNPLFDAPHGNISAYYMDVSASYDAMVRLLEYQLGEEVQEFVHDLYNLLERRVPKKNCMEVVSPLSAGKNFFFDAVVSFYIN	Viruses_Cossaviricota_Quintoviricetes_Piccovirales_Parvoviridae_NA_Densovirinae sp.	NS1, partial [Densovirinae sp.]	XP_040064340.2	97.2	362	10	0	314	1399	21	382	1.31e-259	728	2	GCAGCACGAACGGGAATGGATGAAGATTACCAATCCCTTCCGGTTCCAGCCAGATGGGCAGAGGAGTTACGACGGGTTCCGAAGAGACGAAGAATTGTGCACGATGTTATTCCCGTTGGAAGTCTTGGAGAAGCTGAGAGCCTGTATCAAACGCTCTCGCGAAGCTTTGAGGACCCCCGGTCAGGATTCGCATTCACAGCCGTCTCTTTTCACCTCGACGGATGCCGAAAACCCCACGTGCACGTGGTCCACGACTGCGCATGGTCAAACGGATCGTGCCGATGCGTTGCCTTCTATGGGATCCACCGTCGACCAAATCGCGCTTCGATTTGGACTAGTAATGCCACCGGGTGGGACTACTGGCGTCTCGTCGTGTATCTTGCTACAAACCCCCGTCGG…	AARTGMDEDYQSPPVPARWAEELRRVPKRRRIVHDVIPVGSLGEAESLYQTLTRSFEDPRSGFAFTAVSFHLDGCRKPHVHVVHDCAWSNGSCRCVAFYGIHRRPNRASIWTSNATGWDYWRLVVYLATNPRRLKHFAVAGADWREYLGAAPVEHGGHTGCGSSRTVETLLGAFPSTSACEDCSRNTGGDQDAVSLRPGTSTAGQTRRRQNAHTEESLYRVIIQNPVSPLNSIIRTPVWLDSPDLRFIRLDDKRLQRAIQVLNEQLCNWTTLDYIQLYSTTNPLFDAPHGNISAYYMDVTASYDAMVRLLEYQLGEEVQEFVHDLYNLLERRVPKKNCMEVVSPPSAGKNFFFDAVISFYIN	AARTGMDEDYQSLPVPARWAEELRRVPKRRRIVHDVIPVGSLGEAESLYQTLSRSFEDPRSGFAFTAVSFHLDGCRKPHVHVVHDCAWSNGSCRCVAFYGIHRRPNRASIWTSNATGWDYWRLVVYLATNPRRLKHFAVAGADWREYLGAAPVEHGGHTGCGSSRTVETLLGAFPSTSACEDCSRSTGGDQDAVSLCPGTSTAGQTRRRQNAHTEGSLYRVIIQNPVSPLNSIIRTPVWLNSPELRFIRLDDKRLQRAIQVLNEQLCNWTTLDYIQLYSTTNPLFDAPHGNISAYYMDVSASYDAMVRLLEYQLGEEVQEFVHDLYNLLERRVPKKNCMEVVSPLSAGKNFFFDAVVSFYIN	Eukaryota_Arthropoda_Arachnida_Ixodida_Ixodidae_Ixodes_Ixodes scapularis	uncharacterized protein LOC115312284 [Ixodes scapularis]
Ixodes_scapularis_PKSA02010374.1:442444-443367	EUK	QTE18654.1	33.2	322	181	9	1123	200	9	310	7.39e-30	131	-3	ATCCCCGTGAGGCGCATCAAAAAGCGGGTTAATGGCAGAATAGAGCTGAATGTAATCGAGCGTAGTCCAGTTGCAAAGCTGTTCGTTAAAAACCTGAATTGCGCATTGCAGGCGTTTATCATCTATGCGTATAAATCTCAAGTCTGGACTGTCTAGCCATATTGGCGTGCGGGTAATAAATACTCTTTAGCGGCGATAACGGGTTCTGGACAATGACTCGGTAGAGCGATTCTTCTGTGTGTGTGTTTTGACGTCCTCGGGCTTGGCTTGCAGGACTCCGTCCTGGGTGTAGCGACACAGCGTCTTGATCGCCTTCTGCACTTCTGGAGCAGTCTTCGCAGGCAGTTGTACTCGGAAATGCTCCAAGTAGTGTCTCCACTGTGCGTGAGCCTCCACTTC…	RGLDELSVSMFEQPGTSHGRSEQNLQPAPGWALQLRRIPKRRRIVHDVFPARDRGEAEAICNEIIKRFEFGNTTYSLAAVALHTADTSLPHVHTLHDCSWSNGSCRCNTFAGFVRRPNRASVWASAATEWDFANLIAYLNREPRSLEYFKVGGKDWGGDCAHQTVGQFGHPGQQQSRTLEILQKELPCPTVRDDSDRGVECSGYAEPLRARESPKGGKKREGRHTEESIYNWLRENPVSPLTSIVRTPKWLASPSLRFIRLDDKRLQRAIQVFNDEMCTYTTLDFIELYQNTNPLFDAPNGD	RMLDQVPGNNIFEPGTARTGMDEDYQPPPVPSRWAEELRRVPKRRRIVHDVIPVGSLGEAESLYQALTRSFEDLRSGFAFTALSFHIDGCRKPHMHVGFSTVHGQTDRADALPSMGSTVDQIALRFGLAMPPGGTTAVSSCILLQTPVGSSTLRWXXXXXXXXLELRLWNTDNVLEVEAHAQWRHYLEHFRVQLPAKTAPEVQKAIKTLCRYTQDGVLQAKPEDVKTHTQKNRSTESLSRTRYRR*RVFITRTPIWLDSPDLRFIRIDDKRLQCAIQVFNEQLCNWTTLDYIQLYSAINPLFDAPHGD	Viruses_Cossaviricota_Quintoviricetes_Piccovirales_Parvoviridae_NA_Densovirinae sp.	NS1, partial [Densovirinae sp.]	XP_040064340.2	78.5	158	34	0	851	378	96	253	2.59e-78	262	-2	AATACTCTTTAGCGGCGATAACGGGTTCTGGACAATGACTCGGTAGAGCGATTCTTCTGTGTGTGTGTTTTGACGTCCTCGGGCTTGGCTTGCAGGACTCCGTCCTGGGTGTAGCGACACAGCGTCTTGATCGCCTTCTGCACTTCTGGAGCAGTCTTCGCAGGCAGTTGTACTCGGAAATGCTCCAAGTAGTGTCTCCACTGTGCGTGAGCCTCCACTTCCAAAACATTGTCAGTGTTCCACAGGCGCAGCTCCAAGGTATTCGCGCCAATCGGCTCCTGCCACCGCAAAGTGCTTGAGCCGACGGGGGTTTGTAGCAAAATACATGATGAGACGGCAGTAGTCCCACCCGGTGGCATTGCAAGTCCAAACCGAAGCGCGATTTGGTCGACGGTTGAT…	RKPHVHVVHDCAWSNGSCRCVAFYGIHRRPNRASIWTSNATGWDYWRLVVYLATNPRRLKHFAVAGADWREYLGAAPVEHGGHTGCGSSRTVETLLGAFPSTSACEDCSRNTGGDQDAVSLRPGTSTAGQTRRRQNAHTEESLYRVIIQNPVSPLNSI	KTPHACGVFDCAWSNGSC*CVAFYGINRRPNRASVWTCNATGWDYCRLIMYFATNPRRLKHFAVAGADWREYLGAAPVEH*QCFGSGGSRTVETLLGAFPSTTACEDCSRSAEGDQDAVSLHPGRSPASQARGRQNTHTEESLYRVIVQNPLSPLKSI	Eukaryota_Arthropoda_Arachnida_Ixodida_Ixodidae_Ixodes_Ixodes scapularis	uncharacterized protein LOC115312284 [Ixodes scapularis]
Ixodes_scapularis_PKSA02014089.1:21229-22257	EUK	QTE18654.1	45.5	323	172	2	1228	269	54	375	5.13e-88	285	-3	AAAAAAAAGTTTTTACCGGCACTGGGGGGGTGACATCACTTCCATGCAGTTTTTCTTGGGCACGCGACGTTCTAGTAAATTGTGCAAGTCGTGTACGAACTCGGGCACCTCCTCTCCGAGTTGATACTCGAGCGAACGCACCATGGCGGCGTACGATGCGCTCAAGTCCATGTAATAAGCACTAATGTTGCCGTGAGGCGCGTCAAAAAGCTGGTTAGTTGTGGAATAGAGCTGAGTGTAATCTAGGGTAGTCCAGTTGCACAGCTGCTCGTTAAGCACCTGAATCACGCGTTGCAAGCGTTTATCGTCTAGTCGTATAAAGCGCAAGTCTGGACTGTCTAGCCATACAGGCATTCGGATTATACTTCTTAGTGGTGAAACCGGATTTCGGAGGATGAC…	HDVFPARDRGEAEAICNEIIKRFEFGNTTYSLAAVALHTADTSLPHVHTLHDCSWSNGSCRCNTFAGFVRRPNRASVWASAATEWDFANLIAYLNREPRSLEYFKVGGKDWGGDCAHQTVGQFGHPGQQQSRTLEILQKELPCPTVRDDSDRGVECSGYAEPLRARESPKGGKKREGRHTEESIYNWLRENPVSPLTSIVRTPKWLASPSLRFIRLDDKRLQRAIQVFNDEMCTYTTLDFIELYQNTNPLFDAPNGDLHGFYMTVEESFAAMLELLDFQFGNEQDEVSNFVNNLYNLIEKLVPKKNCLEVVSPPSAGKNFFF	HSLPSARESGGSLQQMWLLMRSFEDPRSGFAFTAISFHLDGCRKPHVHVVHDCAWSNGSCQCVAFYRIYRRPNRASIWTSNATGWDYWHLVVYLATNPCRLKHFAVSGVDWREYLGAAPVEHGGHTGCGSSRTMETLLGAFPSTTACEDCSRSTGGDQDAVSLRPGTSTAGQTRRRQNAHTEESLYRVILRNPVSPLRSIIRMPVWLDSPDLRFIRLDDKRLQRVIQVLNEQLCNWTTLDYTQLYSTTNQLFDAPHGNISAYYMDLSASYAAMVRSLEYQLGEEVPEFVHDLHNLLERRVPKKNCMEVMSPPQCR*KLFF	Viruses_Cossaviricota_Quintoviricetes_Piccovirales_Parvoviridae_NA_Densovirinae sp.	NS1, partial [Densovirinae sp.]	XP_040064340.2	89.4	302	32	0	1174	269	72	373	2.07e-197	568	-3	AAAAAAAAGTTTTTACCGGCACTGGGGGGGTGACATCACTTCCATGCAGTTTTTCTTGGGCACGCGACGTTCTAGTAAATTGTGCAAGTCGTGTACGAACTCGGGCACCTCCTCTCCGAGTTGATACTCGAGCGAACGCACCATGGCGGCGTACGATGCGCTCAAGTCCATGTAATAAGCACTAATGTTGCCGTGAGGCGCGTCAAAAAGCTGGTTAGTTGTGGAATAGAGCTGAGTGTAATCTAGGGTAGTCCAGTTGCACAGCTGCTCGTTAAGCACCTGAATCACGCGTTGCAAGCGTTTATCGTCTAGTCGTATAAAGCGCAAGTCTGGACTGTCTAGCCATACAGGCATTCGGATTATACTTCTTAGTGGTGAAACCGGATTTCGGAGGATGAC…	LTRSFEDPRSGFAFTAVSFHLDGCRKPHVHVVHDCAWSNGSCRCVAFYGIHRRPNRASIWTSNATGWDYWRLVVYLATNPRRLKHFAVAGADWREYLGAAPVEHGGHTGCGSSRTVETLLGAFPSTSACEDCSRNTGGDQDAVSLRPGTSTAGQTRRRQNAHTEESLYRVIIQNPVSPLNSIIRTPVWLDSPDLRFIRLDDKRLQRAIQVLNEQLCNWTTLDYIQLYSTTNPLFDAPHGNISAYYMDVTASYDAMVRLLEYQLGEEVQEFVHDLYNLLERRVPKKNCMEVVSPPSAGKNFFF	LMRSFEDPRSGFAFTAISFHLDGCRKPHVHVVHDCAWSNGSCQCVAFYRIYRRPNRASIWTSNATGWDYWHLVVYLATNPCRLKHFAVSGVDWREYLGAAPVEHGGHTGCGSSRTMETLLGAFPSTTACEDCSRSTGGDQDAVSLRPGTSTAGQTRRRQNAHTEESLYRVILRNPVSPLRSIIRMPVWLDSPDLRFIRLDDKRLQRVIQVLNEQLCNWTTLDYTQLYSTTNQLFDAPHGNISAYYMDLSASYAAMVRSLEYQLGEEVPEFVHDLHNLLERRVPKKNCMEVMSPPQCR*KLFF	Eukaryota_Arthropoda_Arachnida_Ixodida_Ixodidae_Ixodes_Ixodes scapularis	uncharacterized protein LOC115312284 [Ixodes scapularis]
Ixodes_scapularis_NW021920338.1:9153782-9154810	EUK	QTE18654.1	46.1	323	170	2	200	1159	54	375	4.61e-89	288	2	CACTCCCTTCTATCCGCCAGGGAATCTGGCGGTTCACTGCAACAGATGTGGTTGCTCACGCGAAGCTTTGAGGACCCCCGGTCAGGATTCGCATTCACAGCCATCTCTTTTCACCTCGACTGATGCCGAAAACGCCACGTGCACGTGGTCCACGACTGCGCATGGTCAAACGGATCGCGCCAATGCGTTGCCTTCTATGTAATCTACCATAGACCAAATCGCGCTTCGATTTGGACTAGTAATGCCACCGGGTGGGACTACTGGCGTCTCGTCGTGTATCTTGCTACAAACCCCTGTCGGCTCAAGCACTTTGCGGTGTCAGGAGCCGATTGGCGCGAATGCCTTGGAGCTGCGCCTGTGGAACACGGAGGATATACTGGATGTGGAAGCTCATGAACA…	HDVFPARDRGEAEAICNEIIKRFEFGNTTYSLAAVALHTADTSLPHVHTLHDCSWSNGSCRCNTFAGFVRRPNRASVWASAATEWDFANLIAYLNREPRSLEYFKVGGKDWGGDCAHQTVGQFGHPGQQQSRTLEILQKELPCPTVRDDSDRGVECSGYAEPLRARESPKGGKKREGRHTEESIYNWLRENPVSPLTSIVRTPKWLASPSLRFIRLDDKRLQRAIQVFNDEMCTYTTLDFIELYQNTNPLFDAPNGDLHGFYMTVEESFAAMLELLDFQFGNEQDEVSNFVNNLYNLIEKLVPKKNCLEVVSPPSAGKNFFF	HSLLSARESGGSLQQMWLLTRSFEDPRSGFAFTAISFHLD*CRKRHVHVVHDCAWSNGSRQCVAFYVIYHRPNRASIWTSNATGWDYWRLVVYLATNPCRLKHFAVSGADWRECLGAAPVEHGGYTGCGSS*TMETLLGAFPSTTACEDCSRSTGGDQDAVSLRPGTSTAGQTRRRQNAHTEESLYRVIL*NPVSPLRSIIRMPVWLDSPDLRFIRLDDKRLQRAIRVLNEQLCNWTTLDYTQLYSTTNQLFDAPHGNISAYYMDLSASYAAMVRSLEYQLGEEVPEFVHDLYNLLERRVPKKNCMEVMSPPSAGKNFFF	Viruses_Cossaviricota_Quintoviricetes_Piccovirales_Parvoviridae_NA_Densovirinae sp.	NS1, partial [Densovirinae sp.]	XP_040064340.2	85.9	320	45	0	200	1159	54	373	3.61e-198	570	2	CACTCCCTTCTATCCGCCAGGGAATCTGGCGGTTCACTGCAACAGATGTGGTTGCTCACGCGAAGCTTTGAGGACCCCCGGTCAGGATTCGCATTCACAGCCATCTCTTTTCACCTCGACTGATGCCGAAAACGCCACGTGCACGTGGTCCACGACTGCGCATGGTCAAACGGATCGCGCCAATGCGTTGCCTTCTATGTAATCTACCATAGACCAAATCGCGCTTCGATTTGGACTAGTAATGCCACCGGGTGGGACTACTGGCGTCTCGTCGTGTATCTTGCTACAAACCCCTGTCGGCTCAAGCACTTTGCGGTGTCAGGAGCCGATTGGCGCGAATGCCTTGGAGCTGCGCCTGTGGAACACGGAGGATATACTGGATGTGGAAGCTCATGAACA…	HDVIPVGSLGEAESLYQTLTRSFEDPRSGFAFTAVSFHLDGCRKPHVHVVHDCAWSNGSCRCVAFYGIHRRPNRASIWTSNATGWDYWRLVVYLATNPRRLKHFAVAGADWREYLGAAPVEHGGHTGCGSSRTVETLLGAFPSTSACEDCSRNTGGDQDAVSLRPGTSTAGQTRRRQNAHTEESLYRVIIQNPVSPLNSIIRTPVWLDSPDLRFIRLDDKRLQRAIQVLNEQLCNWTTLDYIQLYSTTNPLFDAPHGNISAYYMDVTASYDAMVRLLEYQLGEEVQEFVHDLYNLLERRVPKKNCMEVVSPPSAGKNFFF	HSLLSARESGGSLQQMWLLTRSFEDPRSGFAFTAISFHLD*CRKRHVHVVHDCAWSNGSRQCVAFYVIYHRPNRASIWTSNATGWDYWRLVVYLATNPCRLKHFAVSGADWRECLGAAPVEHGGYTGCGSS*TMETLLGAFPSTTACEDCSRSTGGDQDAVSLRPGTSTAGQTRRRQNAHTEESLYRVIL*NPVSPLRSIIRMPVWLDSPDLRFIRLDDKRLQRAIRVLNEQLCNWTTLDYTQLYSTTNQLFDAPHGNISAYYMDLSASYAAMVRSLEYQLGEEVPEFVHDLYNLLERRVPKKNCMEVMSPPSAGKNFFF	Eukaryota_Arthropoda_Arachnida_Ixodida_Ixodidae_Ixodes_Ixodes scapularis	uncharacterized protein LOC115312284 [Ixodes scapularis]
Ixodes_persulcatus_JABSTQ010005466.1:54939-55337	EUK	QTE18654.1	48.1	133	66	1	200	598	9	138	7.46e-34	137	2	CGAGCGCTGGATCAGGTACCAGGAGACAGTGTATCCGAACCAGGAGCAGCACGAGCAGGAGTGGATGAAGATTTCCAATCCCCTCCTGTTCCAGCCGGATGGGCAGAGGAGTTACGACGGGTTCCGAAGAGGCGAAGAATTGTGCACGATGTTATTCCCGTTGGAAGTCTTGGAGAAGCTGAGAGCTTGCATCAAACGCTCACGCGACGCTTTGAAGAACCCCGCTCAGGATTCGCACTCACAGCCGTCTCTTTTCATATCGACGGATGCCGGAAACCCCACCTGCACGTGGTCCACGACTGCGCATGGTCAAACGGATCGTGCCGATGCGTTGCCTTCTATGGGATCAACCGTCGACCAAATCGCGCTTCGGTTTGGTCTAGTAATGCCACCGGGTGG	RGLDELSVSMFEQPGTSHGRSEQNLQPAPGWALQLRRIPKRRRIVHDVFPARDRGEAEAICNEIIKRFEFGNTTYSLAAVALHTADTSLPHVHTLHDCSWSNGSCRCNTFAGFVRRPNRASVWASAATEW	RALDQVPGDSVSEPGAARAGVDEDFQSPPVPAGWAEELRRVPKRRRIVHDVIPVGSLGEAESLHQTLTRRFEEPRSGFALTAVSFHIDGCRKPHLHVVHDCAWSNGSCRCVAFYGINRRPNRASVWSSNATGW	Viruses_Cossaviricota_Quintoviricetes_Piccovirales_Parvoviridae_NA_Densovirinae sp.	NS1, partial [Densovirinae sp.]	XP_040357056.1	87.9	199	24	0	6	602	1	199	1.68e-122	361	3	ATGGAGCGAGAATCGCCCGAACCAAAACGTCAAAAGGTGGATCAACACGACCAGGTACCACTACACATTCTGCTAGAATATCTGTTTGACGGTCCACATGTCTATAGGGACAGCATGGACGAACTCGTCGAGAAGGTGACTCAGGACTTGCCACTCAATATGTCGAACCATTGGACTTCGCTGCGTACCTTACTCGAGCGCTGGATCAGGTACCAGGAGACAGTGTATCCGAACCAGGAGCAGCACGAGCAGGAGTGGATGAAGATTTCCAATCCCCTCCTGTTCCAGCCGGATGGGCAGAGGAGTTACGACGGGTTCCGAAGAGGCGAAGAATTGTGCACGATGTTATTCCCGTTGGAAGTCTTGGAGAAGCTGAGAGCTTGCATCAAACGCTCACGC…	MERDSPEPKRQKVDHHDQVPLHILLEYMFDGPHVYRDSMDELVEKVTQDLPLSMSNHWISLHTLLERWTKYQETIYPNQEQREREWMKITNPLRFHPDGQRSYDGFRRDEELCTMLLPLEVLEKLRACIKRSREALRTPGQDSHSQPSLFTSTDAENPTCTWSTTAHGQTDRADALPSMGSTVDQIALRFGLVMPPRGT	MERESPEPKRQKVDQHDQVPLHILLEYLFDGPHVYRDSMDELVEKVTQDLPLNMSNHWTSLRTLLERWIRYQETVYPNQEQHEQEWMKISNPLLFQPDGQRSYDGFRRGEELCTMLFPLEVLEKLRACIKRSRDALKNPAQDSHSQPSLFISTDAGNPTCTWSTTAHGQTDRADALPSMGSTVDQIALRFGLVMPPGGS	Eukaryota_Arthropoda_Arachnida_Ixodida_Ixodidae_Ixodes_Ixodes scapularis	uncharacterized protein LOC121046646 [Ixodes scapularis]
Ixodes_ricinus_JXMZ02200310.1:24-824	EUK	QTE18654.1	39.8	186	109	1	580	23	8	190	2.64e-38	151	-3	TAGTGTTTCCATTGTTCGTGAGCCTCCGCTTCCAGAATGTTCTGTGTATTCCAGAGGCGTAGTTCCAACGTGTTCGAGCCAATCGGCTCCTCCCACCGTAAAGTGCTTTAGCCTACGTGAGCTTGTACCAAGATACACGACGAGACGCCAGTAGTCCGACACTGTAACGTGGCGAGTCCAAACCGAAGCGCGATTTGGTCGGCGGGAGATGCCATAGAAGGCGACGCATCGGCAGGTTCTGTTTGACCACGAGCAGTCGTGGAACACGTGCAAGTGGGGTTGTCTGCATCCTTCGAGGTGCAAAGAGATGGCAGTGAGTCCATACCTTGCTCGTGGGTCCTCAAAGCGGCGCGTGAGTGTTTGATACAGGGCCTGAGCTTCCCCATAACTTTCAACGGA…	DRGLDELSVSMFEQPGTSHGRSEQNLQPAPGWALQLRRIPKRRRIVHDVFPARDRGEAEAICNEIIKRFEFGNTTYSLAAVALHTADTSLPHVHTLHDCSWSNGSCRCNTFAGFVRRPNRASVWASAATEWDFANLIAYLNREPRSLEYFKVGGKDWGGDCAHQTVGQFGHPGQQQSRTLEIL	NQGMGHVPGQYISEPGEVRSGMNRDCQSSTLHIGWAEELQRVPKKRRIVHDVISVESYGEAQALYQTLTRRFEDPRARYGLTAISLHLEGCRQPHLHVFHDCSWSNRTCRCVAFYGISRRPNRASVWTRHVTVSDYWRLVVYLGTSSRRLKHFTVGGADWLEHVGTTPLEYTEHSGSGGSRTMETL	Viruses_Cossaviricota_Quintoviricetes_Piccovirales_Parvoviridae_NA_Densovirinae sp.	NS1, partial [Densovirinae sp.]	XP_040357056.1	63	230	85	0	690	1	28	257	2.34e-90	283	-1	TTGTATTCTGAAATGTTCCAAATAGTGTTTCCATTGTTCGTGAGCCTCCGCTTCCAGAATGTTCTGTGTATTCCAGAGGCGTAGTTCCAACGTGTTCGAGCCAATCGGCTCCTCCCACCGTAAAGTGCTTTAGCCTACGTGAGCTTGTACCAAGATACACGACGAGACGCCAGTAGTCCGACACTGTAACGTGGCGAGTCCAAACCGAAGCGCGATTTGGTCGGCGGGAGATGCCATAGAAGGCGACGCATCGGCAGGTTCTGTTTGACCACGAGCAGTCGTGGAACACGTGCAAGTGGGGTTGTCTGCATCCTTCGAGGTGCAAAGAGATGGCAGTGAGTCCATACCTTGCTCGTGGGTCCTCAAAGCGGCGCGTGAGTGTTTGATACAGGGCCTGAG…	MFDGPHVYRDSMDELVEKVTQDLPLSMSNHWISLHTLLERWTKYQETIYPNQEQREREWMKITNPLRFHPDGQRSYDGFRRDEELCTMLLPLEVLEKLRACIKRSREALRTPGQDSHSQPSLFTSTDAENPTCTWSTTAHGQTDRADALPSMGSTVDQIALRFGLVMPPRGTTGVSSCILLQTPVGSSTLRWQEPTGANTLELRLWNTEDILDVEAHEQWKHYLEHFRVQ	MFHGAFFCRDTMNDLLKKVPMNFPLTLSNHWIFLRT*IRGWATYQDNIYPNQEKYEAE*IAIANPLLFTSGGRRSYNAFRRNEELSTMSFPLKVMGKLRPCIKHSRAALRTHEQGMDSLPSLCTSKDADNPTCTCSTTARGQTEPADASPSMASPADQIALRFGLATLQCRTTGVSSCILVQAHVG*STLRWEEPIGSNTLELRLWNTQNILEAEAHEQWKHYLEHFRIQ	Eukaryota_Arthropoda_Arachnida_Ixodida_Ixodidae_Ixodes_Ixodes scapularis	uncharacterized protein LOC121046646 [Ixodes scapularis]
Ixodes_scapularis_PKSA02012514.1:91561-91947	EUK	QTE18654.1	39.5	129	75	1	200	586	11	136	2.04e-21	103	2	GTGGACGACGTATTAGGAGACCATATATTCCAACCAGGAACATCATGAGAGGGAGTGGAACAAGATTACGAGCCCTCTGCACTTCCGGCCAGATGGGCAGAGGAGTTACGACGCGTTCCGAAGAGAAGAAAAATTGTCCACGATGTCATACCCGTTGTAAGTTTTGGACAAGCTCAGGACTTGTATCAAACAATCACGCGCTGCTTTAAGGATGCACGAGCAGGATATCGATTCAAAGCCATCTCTATGCACTTTGAAAACTGTAGACAACACCATTTGCACGTGGTCCACAAATGCGCCTGGTCAAATGGAACATGCAGATGCGTCGCTTCCTATAGGATCGCCCGCAGACCAAATCGCGCTTTGGTATGGACTTGTCACACAACA	LDELSVSMFEQPGTSHGRSEQNLQPAPGWALQLRRIPKRRRIVHDVFPARDRGEAEAICNEIIKRFEFGNTTYSLAAVALHTADTSLPHVHTLHDCSWSNGSCRCNTFAGFVRRPNRASVWASAAT	VDDVLGDHIFQPGTS*EGVEQDYEPSALPARWAEELRRVPKRRKIVHDVIPVVSFGQAQDLYQTITRCFKDARAGYRFKAISMHFENCRQHHLHVVHKCAWSNGTCRCVASYRIARRPNRALVWTCHTT	Viruses_Cossaviricota_Quintoviricetes_Piccovirales_Parvoviridae_NA_Densovirinae sp.	NS1, partial [Densovirinae sp.]	XP_040357056.1	53.7	231	104	1	3	695	2	229	1.38e-70	229	3	GAACGCGAATCTCCCAATTCCAAAAGACCAAGAATGGACCAGACTGAGCAGGTACCGCTAAATATACTGCTGGAATATATGTTTGACGGTGCCTATGTCTGTAGGGACACCATGAACAAACTTGTTTAGAAGGCATCGATGGACTGGTCACCGACGCTCTCGAACCATTGGATCTCTCTGCGTAACTTGCCGGAGCGGTGGACGACGTATTAGGAGACCATATATTCCAACCAGGAACATCATGAGAGGGAGTGGAACAAGATTACGAGCCCTCTGCACTTCCGGCCAGATGGGCAGAGGAGTTACGACGCGTTCCGAAGAGAAGAAAAATTGTCCACGATGTCATACCCGTTGTAAGTTTTGGACAAGCTCAGGACTTGTATCAAACAATCACGCGCT…	ERDSPEPKRQKVDHHDQVPLHILLEYMFDGPHVYRDSMDELVEKVTQDLPLSMSNHWISLHTLLERWTKYQETIYPNQEQREREWMKITNPLRFHPDGQRSYDGFRRDEELCTMLLPLEVLEKLRACIKRSREALRTPGQDSHSQPSLFTSTDAENPTCTWSTTAHGQTDRADALPSMGSTVDQIALRFGLVMPPRGTTGVSSCILLQTPVGSSTLRWQEPTGANTLE	ERESPNSKRPRMDQTEQVPLNILLEYMFDGAYVCRDTMNKLV*KASMDWSPTLSNHWISLRNLPERWTTY*ETIYSNQEHHEREWNKITSPLHFRPDGQRSYDAFRREEKLSTMSYPL*VLDKLRTCIKQSRAALRMHEQDIDSKPSLCTLKTVDNTICTWSTNAPGQMEHADASLPIGSPADQIALWYGLVTQQGGLLASHHLSKYPRRLKHFTLAGADWRKLVGTATVE	Eukaryota_Arthropoda_Arachnida_Ixodida_Ixodidae_Ixodes_Ixodes scapularis	uncharacterized protein LOC121046646 [Ixodes scapularis]
Ixodes_persulcatus_JABSTQ010002997.1:14603-15007	EUK	QTE18654.1	45.6	136	70	3	604	200	19	151	2.96e-26	117	-3	GGGGTATGTACTAAGATAGCTGATGAGACGCCAGTAGTCCAACCCTGTCGTGTGAGAAGTCCAAACCGAAGCGCGATTTGGTCTGCGGGCGATTCCATAGAAGGCGACGCATCTGCATGTTGCATTTGACCAGGCGCAGTCGTGGACCACGTGCAAGTGGGGTTGTCTACAGTTTTCAAAGTGCATAGAGATGGCTGTGCATTCATATGCTGCTCGTGCATCCTCAAAGCGGCGCGTGATTGTTTGATACAAGTCCTGAGCTTGTCCAAAACGTCCAACGGTTATGACATCGTGGACAATTCTTCTCTTCGGAACGCGTCGTAGCTCATCTGCTCATCTGGCCGGAAGTGCAGGGGGCTCATAATATTGTTCCACCCACTCTCGTGATGTTCCTGGTTG…	FEQPGTSHGRSEQNLQPAPGWALQLRRIPKRRRIVHDVFPARDRGEAEAICNEIIKRFEFGNTTYSLAAVALHTADTSLPHVHTLHDCSWSNGSCRCNTFAGFVRRPNRASVWASAATEWDFANLIAYLNREP	LSQPGTSREWVEQYYEPPALPAR*ADELRRVPKRRIVHDVITVGRFGQAQDLYQTITRRFEDARAAYECTAISMHFENCRQPHLHVVHDCAWSNATCRCVAFYGIARRPNRASVWTSHTTGLDYWRLISYLSTYP	Viruses_Cossaviricota_Quintoviricetes_Piccovirales_Parvoviridae_NA_Densovirinae sp.	NS1, partial [Densovirinae sp.]	XP_040357056.1	59.1	225	87	2	804	133	9	229	2.02e-77	247	-1	TTCCATAGACGCAGCTCCAACGTGTTCGCGCCAATCTGCTCCTGCCACGGTAAAGCGCTTGAGCCGGGGGGTATGTACTAAGATAGCTGATGAGACGCCAGTAGTCCAACCCTGTCGTGTGAGAAGTCCAAACCGAAGCGCGATTTGGTCTGCGGGCGATTCCATAGAAGGCGACGCATCTGCATGTTGCATTTGACCAGGCGCAGTCGTGGACCACGTGCAAGTGGGGTTGTCTACAGTTTTCAAAGTGCATAGAGATGGCTGTGCATTCATATGCTGCTCGTGCATCCTCAAAGCGGCGCGTGATTGTTTGATACAAGTCCTGAGCTTGTCCAAAACGTCCAACGGTTATGACATCGTGGACAATTCTTCTCTTCGGAACGCGTCGTAGCTCATCTG…	KRQKVDHHDQVPLHILLEYMFDGPHVYRDSMDELVEKVTQDLPLSMSNHWISLHTLLERWTKYQETIYPNQEQREREWMKITNPLRFHPDGQRSYDGFRRDEELCTMLLPLEVLEKLRACIKRSREALRTPGQDSHSQPSLFTSTDAENPTCTWSTTAHGQTDRADALPSMGSTVDQIALRFGLVMPPRGTTGVSSCILLQTPVGSSTLRWQEPTGANTLE	KRPRMDQTEQVPPHILLEYMLNGDYVCRDTTNELVEKVSMDLPLTLLNHWISLRTLLERWAAYQETIYPNQEHHESGWNNIMSPLHFRPDEQMSYDAFRREELSTMS*PLDVLDKLRTCIKQSRAALRMHEQHMNAQPSLCTLKTVDNPTCTWSTTAPGQMQHADASPSMESPADQIALRFGLLTRQGWTTGVSSAILVHTPRLKRFTVAGADWREHVGAASME	Eukaryota_Arthropoda_Arachnida_Ixodida_Ixodidae_Ixodes_Ixodes scapularis	uncharacterized protein LOC121046646 [Ixodes scapularis]
Haemaphysalis_longicornis_CM023450.1:217958077-217959597	VIRAL	QTE18654.1	96.7	394	13	0	299	1480	27	420	1.34e-284	792	2	GGACGAAGCGAGCAAGATTTACAACCCGCTCCGAGCTGGGCATTGCAATTACGAAGAATTCCTAAGCGACGAAGAATTGTCCACGACGTTTTTCCCGCAAGAGACCGCGGAGAGGCTCAGGCAATTTGTAACGAAATTATTAAGCGATTTGAGCTCGGAAACACCACTTACAGCCTCGCAGCAGTTGCACTCCACACAACCGACACCAGCATCCCGCATGTCCACACCCTACACGACTGCAGTTGGTCTAACGGAAGCTGCCGATGCAACACCTTTGCAGGCTTCGTACGAAGACCAAACCGCGCTTCAGTTTGGGCTTCTGCCGCAACAGAGTGGGATTTTGCCAATCTCATCGCATATCTTAATCGTCAACCAAGAAGTCTCGAGTACTTTAAAGTG…	GRSEQNLQPAPGWALQLRRIPKRRRIVHDVFPARDRGEAEAICNEIIKRFEFGNTTYSLAAVALHTADTSLPHVHTLHDCSWSNGSCRCNTFAGFVRRPNRASVWASAATEWDFANLIAYLNREPRSLEYFKVGGKDWGGDCAHQTVGQFGHPGQQQSRTLEILQKELPCPTVRDDSDRGVECSGYAEPLRARESPKGGKKREGRHTEESIYNWLRENPVSPLTSIVRTPKWLASPSLRFIRLDDKRLQRAIQVFNDEMCTYTTLDFIELYQNTNPLFDAPNGDLHGFYMTVEESFAAMLELLDFQFGNEQDEVSNFVNNLYNLIEKLVPKKNCLEVVSPPSAGKNFFFDPFLSFYINRGTIRNFNRFSNFPLQDTVGRRILVWNEPNCESSAF	GRSEQDLQPAPSWALQLRRIPKRRRIVHDVFPARDRGEAQAICNEIIKRFELGNTTYSLAAVALHTTDTSIPHVHTLHDCSWSNGSCRCNTFAGFVRRPNRASVWASAATEWDFANLIAYLNRQPRSLEYFKVGRTDWGSDCAHQTVGQFGHPGQQQSRTLEILQKELPCPTVRDDSDRGVECSGYAEPLRARESPKGGKKREGRHTEESIYNWLRENPVSPLTSIVRTPKWLASPSLRFIRLDDKRLQRAIQVFNDEMCTYTTLDFIELYQNTNPLFDAPNGDLHGFYMTVEESFAAMLELLDFQFGNEQDEVSNFVNNLYNLIEKRVPKKNCLEVVSPPSAGKNFFFDPFLSFYINRGTIRTFNRFSNFPLQDTVGCRILVWNEPNCESSAF	Viruses_Cossaviricota_Quintoviricetes_Piccovirales_Parvoviridae_NA_Densovirinae sp.	NS1, partial [Densovirinae sp.]
Rhipicephalus_annulatus_WOVY01001422.1:121973-122485	VIRAL	QTE18655.1	33	182	87	5	200	712	11	168	6.1e-15	84	2	CAATTGGTCCAGGTGGAGCGGGAATTTGAGGTGACAGGGAAAATTCCACAAAGATAATTCAGCAAACTTTGTGCATCACAGCCTTTCGCGACAGAAAAATTCTCATTTATGCTGAAGATGAATTTAGCTTATGACACTTAGAAAACGTTTTCAGTTCTGAGTGGACTGTCGCACTCCCCAGTGCTCTGGCCGTATCATTACATTCTTCACACCACCTACCTTCACCTACCATCTCACACAAAAGCTGTGAGTAGCTCTGTCAAGGTAACTTCTCCTAGTTTACGCATGCCTTGGAATCCTGGGTGTTTGTCGTTCAACCTGTCAACTCTGACATGATAGCTTATGTGCTGATCTTCATCTAAATCAACCACTCCTTAGACATCGGCATCTGCCGCGTTA…	QILRVPRDHGVVTVFRDSKILTTWGYAMIKTSLKYDSDKTFPGIITSLSRLPVDRPYLYIPHGTFLALPPHTKAIECSIKVTPHGLRTPWKTGSSVVQPVNSDMLVYGVSSVGLNQNLDTGMCRITQGTTHNAMKPATVQPFSSQDHTDLCKSYWGLD	QLVQVEREFEVTGKIPQR*FSKLCASQPFATEKFSFMLKMNLAYDT*KTFSVLSGLSHSPVLWPYHYILHTTYLHLPSHTKAVSSSVKVTSPSLRMPWNPGCLSFNLSTLT**LMC*SSSKSTTP*TSASAALGKVRQTMG*THTKVWLPPFHTISGEDHADLYKSYWGID	Viruses_Cossaviricota_Quintoviricetes_Piccovirales_Parvoviridae_NA_Densovirinae sp.	structural protein VP1, partial [Densovirinae sp.]
Haemaphysalis_longicornis_JABSTR010000976.1:1028981-1029112	VIRAL	QTE18654.1	63.6	44	16	0	200	331	118	161	3.71e-11	72	2	TTCGCTGGCCATGTACGACGACCAAACCGCTCGTCAATTTGGTCATCAAGCACAAACGAGTGGGACTTCACCCATCTTGTCGAGTATCTGTATCGTAAGCCCCGAACACTGGAATACCTTAAATTGGGAGGA	FAGFVRRPNRASVWASAATEWDFANLIAYLNREPRSLEYFKVGG	FAGHVRRPNRSSIWSSSTNEWDFTHLVEYLYRKPRTLEYLKLGG	Viruses_Cossaviricota_Quintoviricetes_Piccovirales_Parvoviridae_NA_Densovirinae sp.	NS1, partial [Densovirinae sp.]
Ixodes_ricinus_JXMZ02030000.1:9377-10174	EUK	ASU47551.1	32.7	208	131	4	823	200	87	285	6.07e-24	115	-3	GGAACACACATGCGAATTCGAGACCGCTGCCAGCGGTCCGAGATCGGTGACTTGTTCCAGTTTTCCTTCGTCCAAAGTTCCATTTTGAGAACGTGGGAATAGGACGGGGGATCCCGCGACCTCACAATAGAGCAATCTCCGTGGTTGTCGCAAAAGATATTCCAGGAGGTTGTGCCAGTGGATTTTAGTGATGTCGTTGATGTTGTAGGCACGTTGTGTTCGTCGTTTAATGCTGATCCCTTTGAGGGCATGACACTTGCAGTATCTTCCTGTCCGTGGACAGAGGTGTACGATGTGCAAATGACGCCACTCACCGGGCTGCAACTTCTTCGCCGCTTCGATCGTTCTGTTGATGGCAACTTGTCTGTTGCTGGCGTACTCTCCTCCTCGCTCGATATG…	SFFEAGPMRGPNANELLRILRGMVPGQFRLLHDIVPDPTGEACRQIASNLGRIRGGRGFFCIFEHDPNKTSFGNRGQSNREEGIKVLQSCAECGGRWRHLHIVHTCSFSGRQCRCAILDAVAVKHRNGRAETISKTTEARFVNLLVYLLQNSKWYLYGELLGNSLVFPLAGNQNVFKRRFPKVSCERALETCSGQGECA	SLWQHGPEYGESFQSLLRRVRRLCAPNFQILHDVLPDPSGANTVRFLEQLLSARGSRGLWICTHHQDRGLPRDTLHIERGGEYASNRQVAINRTIEAAKKLQPGEWRHLHIVHLCPRTGRYCKCHALKGISIKRRTQRAYNINDITKIHWHNLLEYLLRQPRRLLYCEVAGSPVLFPRSQNGTLDEGKLEQVTDLGPLAAVSNSHVCS	Viruses_Cossaviricota_Quintoviricetes_Piccovirales_Parvoviridae_NA_Lone star tick densovirus 1	ORF1 [Lone star tick densovirus 1]	KAG0420072.1	99	303	3	0	990	82	1	303	1.24e-220	615	-1	ATACTTTCGAAATTTATGCATCTTTGTGTCGGGACACAACTCGAAGAGGTTCCTCAGTATTATCTCCTTTAACTGGAGCACGAGGTCCATCGATGTCTTCTCGCCCACTATCCCCAGTGGAACACACATGCGAATTCGAGACCGCTGCCAGCGGTCCGAGATCGGTGACTTGTTCCAGTTTTCCTTCGTCCAAAGTTCCATTTTGAGAACGTGGGAATAGGACGGGGGATCCCGCGACCTCACAATAGAGCAATCTCCGTGGTTGTCGCAAAAGATATTCCAGGAGGTTGTGCCAGTGGATTTTAGTGATGTCGTTGATGTTGTAGGCACGTTGTGTTCGTCGTTTAATGCTGATCCCTTTGAGGGCATGACACTTGCAGTATCTTCCTGTCCGTGGAC…	MEVQPKRLLDFLRIAHHPTWIHIYHSTKKFLEEYGNLKTYNQVGQFVINLLEAMLDRSGSTVLNMESPFKVFCDECDAFAHQTFKYSTTCFPIPAVQTLFDFWNSYLVPEDREDYGSALTIKIEDSPETLCISSEEESTPATDKLPSTERSKRRRSCSPVSGVICTSYTSVHGQEDTASVMPSKGSALNDEHNVPTTSTTSLKSTGTTSWNIFCDNHGDCSIVRSRDPPSYSHVLKMELWTKENWNKSPISDRWQRSQIRMCVPLGIVGEKTSMDLVLQLKEKILKNLFELCPDTKMHKFRKY	MEVQPKRLLDFLRIAHHPTWIHIYHSTKKFLEEYGNLKTYNQVGQFVINLLEAMLDRSGSTVLNMESPFKVFCDECDAFAHQTFKYSTTCFPIPAVQTLFDFWNSYLVPEDREDYGSALTIKIEDSPETLCISSEEESTPATDKLPSTERSKRRRSCSPVSGVICTSYTSVHGQEDTASVMPSKGSALNDEHNVPTTSTTSLKSTGTTSWNIFCDNHGDCSIVRSRDPPSYSHVLKMELWTKENWNKSPISDRWQRSRIRMCVPLGIVGEKTSMDLVLQLKEIILRNLFELCPDTKMHKFRKY	Eukaryota_Arthropoda_Arachnida_Ixodida_Ixodidae_Ixodes_Ixodes persulcatus	hypothetical protein HPB47_003701 [Ixodes persulcatus]
Ixodes_persulcatus_JABSTQ010010548.1:449139-449936	EUK	ASU47551.1	32.4	207	131	4	820	200	88	285	2.04e-23	114	-3	GGAACACACATGCGAATTTGAGACCGCTGCCAGCGGTCCGAGATCGGTGACTTGTTCCAGTTTTCCTTCGTCCAAAGTTCCATTTTGAGAACGTGGGAATAGGACGGGGGATCCCGCGACCTCACAATAGAGCAATCTCCGTGGTTGTCGCAAAAGATATTCCAGGAGGTTGTGCCAGTGGATTTTAGTGATGTCGTTGATGTTGTAGGCACGTTGTGTTCGTCGTTTAATGCTGATCCCTTTGAGGGCATGACACTTGCAGTATCTTCCTGTCCGTGGACAGAGGTGTACGATGTGCAAATGACGCCACTCACCGGGCTGCAACTTCTTCGCCGCTTCGATCGTTCTGTTGATGGCAACTTGTCTGTTGCTGGCGTACTCTCCTCCTCGCTCGATATG…	FFEAGPMRGPNANELLRILRGMVPGQFRLLHDIVPDPTGEACRQIASNLGRIRGGRGFFCIFEHDPNKTSFGNRGQSNREEGIKVLQSCAECGGRWRHLHIVHTCSFSGRQCRCAILDAVAVKHRNGRAETISKTTEARFVNLLVYLLQNSKWYLYGELLGNSLVFPLAGNQNVFKRRFPKVSCERALETCSGQGECA	LWQHGPEYGESFQSLLRRVRRLCAPNFQILHDVLPDPSGANTVRFLEQLLSARGSRGLWICTHHQDRGLPRDTLHIERGGEYASNRQVAINRTIEAAKKLQPGEWRHLHIVHLCPRTGRYCKCHALKGISIKRRTQRAYNINDITKIHWHNLLEYLLRQPRRLLYCEVAGSPVLFPRSQNGTLDEGKLEQVTDLGPLAAVSNSHVCS	Viruses_Cossaviricota_Quintoviricetes_Piccovirales_Parvoviridae_NA_Lone star tick densovirus 1	ORF1 [Lone star tick densovirus 1]	KAG0420072.1	100	303	0	0	990	82	1	303	3.19e-223	622	-1	ATACTTTCGAAATTTATGCATCTTTGTGTCGGGACACAACTCGAAGAGGTTCTTCAGTATTTTCTCCTTTAACTGGAGCACGAGGTCCATCGATGTCTTCTCGCCCACTATCCCCAGTGGAACACACATGCGAATTTGAGACCGCTGCCAGCGGTCCGAGATCGGTGACTTGTTCCAGTTTTCCTTCGTCCAAAGTTCCATTTTGAGAACGTGGGAATAGGACGGGGGATCCCGCGACCTCACAATAGAGCAATCTCCGTGGTTGTCGCAAAAGATATTCCAGGAGGTTGTGCCAGTGGATTTTAGTGATGTCGTTGATGTTGTAGGCACGTTGTGTTCGTCGTTTAATGCTGATCCCTTTGAGGGCATGACACTTGCAGTATCTTCCTGTCCGTGGAC…	MEVQPKRLLDFLRIAHHPTWIHIYHSTKKFLEEYGNLKTYNQVGQFVINLLEAMLDRSGSTVLNMESPFKVFCDECDAFAHQTFKYSTTCFPIPAVQTLFDFWNSYLVPEDREDYGSALTIKIEDSPETLCISSEEESTPATDKLPSTERSKRRRSCSPVSGVICTSYTSVHGQEDTASVMPSKGSALNDEHNVPTTSTTSLKSTGTTSWNIFCDNHGDCSIVRSRDPPSYSHVLKMELWTKENWNKSPISDRWQRSQIRMCVPLGIVGEKTSMDLVLQLKEKILKNLFELCPDTKMHKFRKY	MEVQPKRLLDFLRIAHHPTWIHIYHSTKKFLEEYGNLKTYNQVGQFVINLLEAMLDRSGSTVLNMESPFKVFCDECDAFAHQTFKYSTTCFPIPAVQTLFDFWNSYLVPEDREDYGSALTIKIEDSPETLCISSEEESTPATDKLPSTERSKRRRSCSPVSGVICTSYTSVHGQEDTASVMPSKGSALNDEHNVPTTSTTSLKSTGTTSWNIFCDNHGDCSIVRSRDPPSYSHVLKMELWTKENWNKSPISDRWQRSQIRMCVPLGIVGEKTSMDLVLQLKEKILKNLFELCPDTKMHKFRKY	Eukaryota_Arthropoda_Arachnida_Ixodida_Ixodidae_Ixodes_Ixodes persulcatus	hypothetical protein HPB47_003701 [Ixodes persulcatus]
Haemaphysalis_longicornis_CM023451.1:200342360-200340762	VIRAL	ASU47551.1	33.1	486	294	9	1696	245	92	548	5.75e-78	270	-3	AAATAAACTATCCCTCCACACAGGGTCTCGGTTGAGAACTTCATTGTTAGTTAGCATGATAATAGGAGTCCTGTAGATTTCTACATAGTCCTCGTACTTTTTGTTCACTGACAGTGTGTCTCCTCCTAACAGCATTTTCACTGTTTCATATGCACTGGGTTCAATGTTAGGTTCGTTCCAAAGAATGACTCTCCGAGAGTCACAATCTTGAAAGGGAAACGAGGTGTTCCGATTAAAATTCCCCATCTGTCCAGTGTTAAGGTAAAATGTCCTGATTGCATCAAATACATAATTCTTTCCTGAACTGGGAGCAGAAATTACATAAATGCAATTTTTCTTTGGCAAGGTTTTCTCCATCACAGCATACACCTCTTTTACAAACTGCTGAACATTCCCGTC…	GPMRGPNANELLRILRGMVPGQFRLLHDIVPDPTGEACRQIASNLGRIRGGRGFFCIFEHDPNKTSFGNRGQSNREEGIKVLQSCAECGGRWRHLHIVHTCSFSGRQCRCAILDAVAVKHRNGRAETISKTTEARFVNLLVYLLQNSKWYLYGELLGNSLVFPLAGNQNVFKRRFPKVSCERALETCSGQGECADWIEEQQRGCNENRGSCDQTVEKTSPLLQQPRGAAHNEALLQKIMHLNVCPPRATCDSKYWLLDKEARWWNASHEEYKAAVHAWEVTTSQWDFATFEAHYSEHQPVFKPNVAYMNLQDSITVLEQLLYAQVGNVETAVWEIFQIMEKMIPKKNAIYCVSPPGGGKNFFFDCVADWYLNVGYLGNFNKYTSFPFQDCRDRRVIIFN…	GVFCGRTPGDLYRHCNGIVSHSQRFIHDIIPDPDGRGVSQLLEQLSSTRKSNGLWVVAIHRRDGSPNHMELPGSLPSRSEAIQAAQLLNSDYGPGPDRHAHVIHVCPWASNYCRCRPLQSINIKRRTRPSRPWRLISEEHFINLILYLLRHPRQLRLFEIGGSPVDISFGASKL**LFM*ECC**FFCAGENFGDLARPNDEWDPVWPAANQTVCTDWQHEKPTPTTVAVASNDFDDSERAPTQFVKRRPQDNTVDSIAQFLKLVCVSPPKSSCRTLEWVNGPVASYSAVDQEYNLAAVRKWKTELCYWTFDDFCHHYDYIQPNPVFVPMTTYLSVTESMEMIEKILEIQTDGNVQQFVKEVYAVMEKTLPKKNCIYVISAPSSGKNYVFDAIRTFYLN…	Viruses_Cossaviricota_Quintoviricetes_Piccovirales_Parvoviridae_NA_Lone star tick densovirus 1	ORF1 [Lone star tick densovirus 1]
Haemaphysalis_longicornis_CM023452.1:77606769-77607470	VIRAL	ASU47551.1	41.9	191	107	3	197	766	334	521	2.43e-40	160	2	GTGTCGCCTCTAAAGTCAAGTTGTCGTACTCTAGAATGGGTGAACGGCCCCGTGAGCAGTTATAATACAGCCGATAGTGAGTACAACTTGGCTGTTAGACGATGGAAAGCAGAGCTATCATATTGGAGTTTTGAAGACTTTTGTCACAATTATGACGTTGTGCAGCCTAACCCTGTTTTTGTGCCTATGACACGGTACCTGTCAGTACCAGAGAGTTTGGTAATTGTACAAAAAATCCTGGAAATCCAAACCGAAGGTAACACGGAACAGTTCGTTAAAGATGTTTATTCCGTAATGGAAAAAACATTGCTAAAGAAAAACTGCATTTATGTCATCTCTGCTCTCAGTTCTGGTAAAAATTATATATTTGACGCTGTCAGAACATTTTACTTGAACACT…	VCPPRATCDSKYWLLDKEARWWNASHEEYKAAVHAWEVTTSQWDFATFEAHYSEHQPVFKPNVAYMNLQDSITVLEQLLYAQVGNVETAVWEIFQIMEKMIPKKNAIYCVSPPGGGKNFFFDCVADWYLNVGYLGNFNKYTSFPFQDCRDRRVIIFNEPNIDPAGYETVKMIMGGDPVSANVKYKDAV	VSPLKSSCRTLEWVNGPVSSYNTADSEYNLAVRRWKAELSYWSFEDFCHNYDVVQPNPVFVPMTRYLSVPESLVIVQKILEIQTEGNTEQFVKDVYSVMEKTLLKKNCIYVISALSSGKNYIFDAVRTFYLNTGQIGNYNWNTSFLFRDCESRRVILWNEPNIETQSYETVKMLLGGDTLSVNKKYEDYV	Viruses_Cossaviricota_Quintoviricetes_Piccovirales_Parvoviridae_NA_Lone star tick densovirus 1	ORF1 [Lone star tick densovirus 1]
Ixodes_scapularis_PKSA02003422.1:121559-120570	VIRAL	ASU47551.1	26.9	335	228	9	1189	200	92	414	9.43e-26	122	-3	AGCGACGACTGCCGTTTCTACACTTTCTACACTTTCTGGAACAGAAAGGTAACTTGTCATGGGTACAAACACTGGGTTTGGCTGGACATAATCATAGTGGTGACAAAAGTCATCAAAAGACCAATAACAAAGTTGAGTTTTCCACTTACGCACAGCGAGGTTATACTCCTGGTCTACAGCACTATAACTAGACACTGGTCCGTTCATCCATTCAAGTGTTCTACAGCTTGATTTTGGTGGAGACACACACACTTGCTGAAGAAACTTGTATATACAGTCCACTGTATTGTCCTGTGATCGACGTTTCAGAGGTTGAGCGGACACTCCGTCACTAACATCGAACTCAGTATCTCAAGAAACAATTGACGGCGCTGCAGATTTCTCTTGTCTCCAATCGGT…	GPMRGPNANELLRILRGMVPGQFRLLHDIVPDPTGEACRQIASNLGRIRGGRGFFCIFEHDPNKTSFGNRGQSNREEGIKVLQSCAECGGRWRHLHIVHTCSFSGRQCRCAILDAVAVKHRNGRAETISKTTEARFVNLLVYLLQNSKWYLYGELLGNSLVFPLAGNQNVFKRRFPKVSCERALETCSGQGECADWIEEQQRGCNENRGSCDQTVEKTSPLLQQPRGAAHNEALLQKIMHLNVCPPRATCDSKYWLLDKEARWWNASHEEYKAAVHAWEVTTSQWDFATFEAHYSEHQPVFKPNVAYMNLQDSITVLEQLLYA	GVFFGRTSAEL*QHCNGILNDTHRFIHDVVPDSNGTRIDQLLEQLSSTRKSNGLWMVALHRSAGTSQHLELSRALPSRNEAIEAEKILNQSYGCGPDRHAHVVHLCPWASNYCRCRPLHGVPIKRRTRPTRPWRLITEQHFANLILYLLRDPRLLCIFEVGGSPVDVSLDPSEDLENEYRPNDSWEAVWPAAHQTYCTDWRQEKSAAPSIVS*DTEFDVSDGVSAQPLKRRSQDNTVDCIYKFLQQVCVSPPKSSCRTLEWMNGPVSSYSAVDQEYNLAVRKWKTQLCYWSFDDFCHHYDYVQPNPVFVPMTSYLSVPESVESVETAVVA	Viruses_Cossaviricota_Quintoviricetes_Piccovirales_Parvoviridae_NA_Lone star tick densovirus 1	ORF1 [Lone star tick densovirus 1]
Ixodes_scapularis_PKSA02009265.1:270648-270923	VIRAL	ASU47551.1	47.4	78	41	0	242	475	436	513	1.29e-13	80.9	2	AGAAGGAACTGTATCTACAGCATCAGTCCTGTAAGTGCAGGCAAACACGTTCTGTTCGGTACATTCTTAGCTTTCTACTTGAAAGTAGTAGTTTTAGCTAACTTCAGCAGAAATATGCAGTTTCCCTTCAATGACTGTGTCATGCGTCGAATTATTATTTTCAACGAGCCCAACATCTAACCTAATGCCTTCGAGACCATCAAAGTTATGTTAGGTGGTGTCATCATTAGTGCT	KKNAIYCVSPPGGGKNFFFDCVADWYLNVGYLGNFNKYTSFPFQDCRDRRVIIFNEPNIDPAGYETVKMIMGGDPVSA	RRNCIYSISPVSAGKHVLFGTFLAFYLKVVVLANFSRNMQFPFNDCVMRRIIIFNEPNI*PNAFETIKVMLGGVIISA	Viruses_Cossaviricota_Quintoviricetes_Piccovirales_Parvoviridae_NA_Lone star tick densovirus 1	ORF1 [Lone star tick densovirus 1]
Haemaphysalis_longicornis_CM023453.1:5246538-5247902	VIRAL	ASU47551.1	24.7	430	262	14	353	1564	185	578	4.67e-25	121	2	CACGCACATATTGTGCACATGTGCCCCGGGGCCAGCAGTTACTGTCGCTGCAAACTACACGGACTACCAATTAAGCGAAGAACAAAAGCAGAATCGTACTGGGGAGGCAACTCTGAAGAACACTTCAGAAACTTGCTTGAATATTTGCTCCTATGCCCCCGGAACTTGTGTCTGTTCGAGTTCGCGTGTTCCCCCGTCAGCAGCTCATATCATCCATGTATGTTATGGTATGTATATATATATATATAACTGCAGGTGAAAATATTGAAACTCGACACCAAGAATGCAGCAACGTATGGCCCTCTACTGTGCAAGCCGACTGCGGCGATCCGGGACAAACGCCACGTGATTCCTCTAACGAATGTCATCCGAGAGATGAACCAACTCATTCTGCTGTTC…	HLHIVHTCSFSGRQCRCAILDAVAVKHRNGRAETISKTTEARFVNLLVYLLQNSKWYLYGELLGNSLVFPLAGNQNVFKRRFPKVSCERALETCSGQGECADWIEEQQRGCNENRGSCDQTVEKTSPLLQQPRGAAHNEALLQKIMHLNVCPPRATCDSKYWLLDKEARWWNASHEEYKAAVHAWEVTTSQWDFATFEAHYSEHQPVFKPNVAYMNLQDSITVLEQLLYAQVGNVETAVWEIFQIMEKMIPKKNAIYCVSPPGGGKNFFFDCVADWYLNVGYLGNFNKYTSFPFQDCRDRRVIIFNEPNIDPAGYETVKMIMGGDPVSANVKYKDAVCIHRTPLLILSNNEVFSRTDVWTQRAFFYRWTAQPWLKDLTGKPHPSAWPALVHKHI	HAHIVHMCPGASSYCRCKLHGLPIKRRTKAESYWGGNSEEHFRNLLEYLLLCPRNLCLFEFACSPVSSSYHPCMLWYVYIYI*LQVKILKLDTKNAATYGPLLCKPTAAIRDKRHVIPLTNVIREMNQLILLF*T*NKRLSRGQGPIGNSIYKFIKQTCLSPPKSSCRTLEWTNGPVANYSA*DAEYNLAVRKWKPDLSCWTFEDCLIITIAFSQILPLFLWQGTFL*QKV*KLSNKSWK*ILMDKLNSLQQKYTMQSKRCCQRKTAFVISPPSSGRNFVFDAIRNFYLKTGRMASFNGHTPFPFQNYNSRRVIL*NEPNTAPASMSTVKMLLGGDTLGVNKCMQIFFTFTVHR*SC*QSEVLNRDCAWTERWYFYRLKRLSLWQDNVAKPPPFVPKEL…	Viruses_Cossaviricota_Quintoviricetes_Piccovirales_Parvoviridae_NA_Lone star tick densovirus 1	ORF1 [Lone star tick densovirus 1]
Ixodes_scapularis_PKSA02005796.1:70790-70446	VIRAL	ASU47551.1	50	78	39	0	433	200	436	513	4.24e-15	85.9	-3	AGCACTAATGATGACACCACCTAACATAACTTTGATGGTCTCGAAGGCATTAGGTTAGATGTTGGGCTCGTTGAAAATAATAATTCGACGCATGACACAGTCATTGAAGGGGAACTGCATATTTCTGCTGAAGTTAGCTAAAACTTCTACATTCAAGTAGAAAGTTAAGAATGTACCGAACAGAAAGTGTTTGCCTGCACTTACAGGACTGATGCTGTAGATACAGTTCCTTCT	KKNAIYCVSPPGGGKNFFFDCVADWYLNVGYLGNFNKYTSFPFQDCRDRRVIIFNEPNIDPAGYETVKMIMGGDPVSA	RRNCIYSISPVSAGKHFLFGTFLTFYLNVEVLANFSRNMQFPFNDCVMRRIIIFNEPNI*PNAFETIKVMLGGVIISA	Viruses_Cossaviricota_Quintoviricetes_Piccovirales_Parvoviridae_NA_Lone star tick densovirus 1	ORF1 [Lone star tick densovirus 1]
Haemaphysalis_longicornis_CM023448.1:124809219-124810134	VIRAL	ASU47552.1	56	91	40	0	1115	843	1	91	2.33e-21	108	-3	TGGATATTGAACACCAAATACAGTTTCAAATAAATATTTTCCGCCTATTCCAATGGTTCCTGACCAGGCGTGTGAATTTCTTTTGCCTTCTTCAAACGTGGGGCTTATAAATTGGAGGTCTGCTTGACGTACTATTGAAGGATCACCAGTTCGCTCAGCTTCTGCGTAAACAAGATCGTGTTCTCTGGCATAAGCATCGTCTTTATCAGTGGGAGGTCCGTTGGAGAGACCGTTTTCGGGACCGAAGTACTTGTGAACTCGTAGAGCAGGCAT	MPVLRGHKYFGPGNSLSNGSPVDEDDRIAYKHDLAYDKAVKEGNSDIVREADWDFIKDTYKEGFNAPHAWIGTVGIGLKYGVESITGVLYP	MPALRVHKYFGPENGLSNGPPTDKDDAYAREHDLVYAEAERTGDPSIVRQADLQFISPTFEEGKRNSHAWSGTIGIGGKYLFETVFGVQYP	Viruses_Cossaviricota_Quintoviricetes_Piccovirales_Parvoviridae_NA_Lone star tick densovirus 1	ORF2 [Lone star tick densovirus 1]
Ixodes_persulcatus_JABSTQ010010474.1:60643-63646	VIRAL	ASU47551.1	36.4	497	304	8	2996	1512	92	578	1.15e-90	314	-3	CACATACTTGTTCACCAACTCTCTCCATACAAATGGATGTGGTTTAGCAACGTTGTCTTGCCACAAGTTCAGTCGCTGCCACCGGTAAAAGAAACATCTGTCAGTCCACACAGCATCGCGGTTCAGCACTTCGTTGTTTGTGAGCATAATAATAGGAGTACGATAAATTTCTACATAATCCTCGTACTTCTTATTTACAGACAACGTGTCACCGCCAAGAAGCATTTTTACAGTCTCAAAGGCGTTTGGCTCAATGTTAGGTTCATTCCACAAGATTACTCTTCTTGAGTCGCAATCCTGGAATGGGAATGCAGTATTACGATTAAAGTTACCCATTTGACCGGTGTTCAGGTAAAACGTACGGATTGCATCAAACACATAGTTCTTCCCAGAACTTGG…	GPMRGPNANELLRILRGMVPGQFRLLHDIVPDPTGEACRQIASNLGRIRGGRGFFCIFEHDPNKTSFGNRGQSNREEGIKVLQSCAECGGRWRHLHIVHTCSFSGRQCRCAILDAVAVKHRNGRAETISKTTEARFVNLLVYLLQNSKWYLYGELLGNSLVFPLAGNQNVFKRRFPKVSCERALETCSGQGECADWIEEQQRGCNENRGSCDQTVEKTSPLLQQPRGAAHNEALLQKIMHLNVCPPRATCDSKYWLLDKEARWWNASHEEYKAAVHAWEVTTSQWDFATFEAHYSEHQPVFKPNVAYMNLQDSITVLEQLLYAQVGNVETAVWEIFQIMEKMIPKKNAIYCVSPPGGGKNFFFDCVADWYLNVGYLGNFNKYTSFPFQDCRDRRVIIFN…	GVFCGWTSSDLYSHCNGILSESHRFIHDIVPDPDGSRIDQLLDQLSSTRKSNGLWMIAVHRNNGSAKHIELPSTLPSRNEAIEAARILNREYGSGPDRHAHVVHLCPWASNYCRCRPLHGVPIKRRTRPSRPWRLITEQHFANLIMYLLRDPRLLCVFEIGGAPVDASLGPSEDLANEN*PSDSWEAVWPAAHQTMCADWKQQKLTVPAVATANDEFHDGDRIPPQSLKRRAQDNTVDTIYKFLQQICVSPPKSSCRTLEWVNGPVASYSAVDQEYNLAVRKWKTQLCYWTFDDFCHHHDYVQPNPVFVPMSTYLPVPESVAMVEQILEIQTNGNVEKFVREVFAVMEKSLPKKNCIYAISEPSSGKNYVFDAIRTFYLNTGQMGNFNRNTAFPFQDCD…	Viruses_Cossaviricota_Quintoviricetes_Piccovirales_Parvoviridae_NA_Lone star tick densovirus 1	ORF1 [Lone star tick densovirus 1]
Ixodes_scapularis_PKSA02002291.1:1084429-1085490	VIRAL	ASU47552.1	36.9	425	239	9	221	1447	161	572	1.97e-68	243	2	GGAGCAATGCAATTAAATCAAATAATACGAAATCCAAGTTTAAAATCTGAAATATATAAATTTAAGAATGTTTTTCAAGTTTATACCGGAGGATATAGGTTTGAATATGAAGCTGTAGATGATGTATTGAAACATTTTAACTATAAAGAGACATCTAAAAATTATTTTTTGAAAACACCTTTGGCTAGTTTGAATCCAAATTATTTATTTAATTATATGACTGAAGGTCAATGGAATGATATAGCAGATCATAGTTTTGCTAAAAGTTGTGATTTTAAAGTTACACCTTTAGGTTATAGATTACCTTTTGCAACAAATCAAACAAATACAGGTTATGCAAACTCACAATTAGTGGTTCAAATTGCATCTGGTGTAGGATTAGATACCAAATTTAATTGT…	GAGNTQQIIRQPHSGSNIMVFKKTFQFYTGGFRFKVEKAQEIMTKLKYTEYFNVNAQALLTPLCSFYVNALPSYLTPYEFHDLPKGTFARQCKVKVTPLGYRLPFATGTAQAGFANSQLVVQCCSAVGLNKLIPMLEGPYKVNQSDMTSPQYDETEEDLTLHYVQKLYGVDNNTVPSCVGVQRHYNNYTTICFPFKDTPRLLEWMSIQDINMTKGNPIINYEYNFKCAPLKDIANTTEAIADTGFYLYAGRNAESWRGRYFEEFKHDNQVGIPKRDELTYYHNIEKASSFCRELNHTTTPEMPPSVHFGIMPVQSNTPLAETAQFSPACGLFEVETELVVEYNFQSTCVNTYLPYGNDVWEQRVEAATKPSCRFTGRAVYGDGGLHFPLSKPAQAIKAS…	GAMQLNQIIRNPSLKSEIYKFKNVFQVYTGGYRFEYEAVDDVLKHFNYKETSKNYFLKTPLASLNPNYLFNYMTEGQWNDIADHSFAKSCDFKVTPLGYRLPFATNQTNTGYANSQLVVQIASGVGLDTKFNCFTVPYKWSPSDETKPVVDDTADIGSRMLSLLWGQQVSDDPTNIPCCIGVPRHYNHYTLILTPKDNTIRLNKHINVMDMNIEKGEPIVNYHHDFKFAPIKRWKIPPTYDSLWVPANFQTTSSALIAKDKISSNSPNDATMKEQEFNYMQSIEKAQ*SKHPLTNMMAPYCPPLIHFGVLPVQTNTPLSTTASWAAVCGIWEIECELEIEFHHSWDYVLHSTHSTKDTYFAPATGPSPGGEWTGRTQFGYGGIQSCLTKLSGEKSMEEI…	Viruses_Cossaviricota_Quintoviricetes_Piccovirales_Parvoviridae_NA_Lone star tick densovirus 1	ORF2 [Lone star tick densovirus 1]
Haemaphysalis_longicornis_JABSTR010001264.1:10146-11456	VIRAL	ASU47551.1	30.9	298	186	8	692	1543	267	558	9.08e-30	135	2	CCGGAGTTACGACACATCGAATGTTTGCGGCCCTCTAGTCTGCAAACACAGTGTGCAGATTGGCACCCAGGATCAACAAATGCACGTGAAGAATCTTCTAGCAGCCGTCAAACAGCTCACATTGAAACATCCATCTGTCAACTGATCCACCGATGACAGGATTCGATTGTAAATTGCATTAAAAATTTTTTGAAGCAACTTTGTGTATCTCCTCCGAAATGCAGTTGCAGAACTCTTGAATGGGTTAATGGCCCTGTTAAAAGTTATTCAGTATTTGACCATGAATATAACTTCGCAGTGAGAAAGTGGAAAACAGGGCTATCGTACTGGAACTTTGAGGACTTTTGCAACCACTATGACTGTGTACAACCTGATCCAACCTATGTGCCTAAGACCTGA…	PKVSCERALETCSGQGECADWIEEQQRGCNENRGSCDQTVEKTSPLLQQPRGAAHNEALLQKIMHLNVCPPRATCDSKYWLLDKEARWWNASHEEYKAAVHAWEVTTSQWDFATFEAHYSEHQPVFKPNVAYMNLQDSITVLEQLLYAQVGNVETAVWEIFQIMEKMIPKKNAIYCVSPPGGGKNFFFDCVADWYLNVGYLGNFNKYTSFPFQDCRDRRVIIFNEPNIDPAGYETVKMIMGGDPVSANVKYKDAVCIHRTPLLILSNNEVFSRTDVWTQRAFFYRWTAQPWL	PELRHIECLRPSSLQTQCADWHPGSTNAREESSSSRQTAHIETSICQLIHR*QDSIVNCIKNFLKQLCVSPPKCSCRTLEWVNGPVKSYSVFDHEYNFAVRKWKTGLSYWNFEDFCNHYDCVQPDPTYVPKT*ES*NS*KNSVYSNRWFCKKEFINEVFAVTKKT*PKKNCVYVISPSSSCKIYVFDAIRTSSSYLNTGQMGNFNRNTSSPFQNCHSHRVILWNEPNTETVKMLLDGDTPSVNKKYEDFGGIYRTPIIM*TNNDVLNRDCISTDVSSITGKDWI	Viruses_Cossaviricota_Quintoviricetes_Piccovirales_Parvoviridae_NA_Lone star tick densovirus 1	ORF1 [Lone star tick densovirus 1]
Dermacentor_silvarum_CM023472.1:119529281-119530031	VIRAL	ASU47551.1	51.6	62	30	0	765	950	437	498	5.87e-10	73.2	3	AAAAACTGTATTTATATTATTTCTGCTCCCAGTTCAAGCAAGAATTATGTTTTCGATGCCATTCGTACATTATATCTGAATACAGGACAGATGGGAAATTTTAACAGAAATACTTCATTTCCTTTCCAAGACTGTGACAGCAGAAGGGTCATTCCTTTTTCGAAAAAGGAAGAAAGTGTGGGCGGA	KNAIYCVSPPGGGKNFFFDCVADWYLNVGYLGNFNKYTSFPFQDCRDRRVIIFNEPNIDPAG	KNCIYIISAPSSSKNYVFDAIRTLYLNTGQMGNFNRNTSFPFQDCDSRRVIPFSKKEESVGG	Viruses_Cossaviricota_Quintoviricetes_Piccovirales_Parvoviridae_NA_Lone star tick densovirus 1	ORF1 [Lone star tick densovirus 1]
Dermacentor_silvarum_CM023476.1:54914169-54913831	VIRAL	ASU47551.1	58.6	99	40	1	535	242	454	552	3.86e-28	123	-3	CCAACGGTAGAACTGACATCAATCTGTCCAAACAAGTGCTCGTGTCAACACCTCAGTGTACGTTAACATAACAATAGGTGTCCTGTAAATGTCCACGTAGTCCTCATACTTTTTGTTTACAGACAACTTATCCCCTCCTAACATCTGGACCGTTTCATAGCAAGCCGGTTCAATGTTTGGCTCGTTCCACATTTTTACACGACGGGCATCACAATCTTGGAATGGGAAACTTGTATTTTTAATAAAGTTACCCATTTGCCCTGTGTTTAAATAGAACGATGTGATACAGTCAAA	FDCVADWYLNVGYLGNFNKYTSFPFQDCRDRRVIIFNEPNIDPAGYETVKMIMGGDPVSANVKYKDAVCIHRTPLLILSNNEVFSRTDVWTQRAFFYRW	FDCITSFYLNTGQMGNFIKNTSFPFQDCDARRVKMWNEPNIEPACYETVQMLGGDKLSVNKKYEDYVDIYRTPIVMLTYTEVLTRALVWTD*CQFYRW	Viruses_Cossaviricota_Quintoviricetes_Piccovirales_Parvoviridae_NA_Lone star tick densovirus 1	ORF1 [Lone star tick densovirus 1]
Ixodes_persulcatus_JABSTQ010010992.1:1133894-1133427	VIRAL	ASU47551.1	42.7	143	81	1	604	176	436	577	1.31e-31	134	-3	GTACTTGTAGGCAATTTTTCTTCAGCACAATGGGTGCGATTTCGGATGAACATAATTAAGACAAGGTTGACTTTGCCATTGGTAAATGAAGGACTGACCAATCCACACTTTTTTATAACTTAAGACATTCTGATTGGGCAGCACGATGGTTGGTGTACGGTAGATGACGATAGCAGTACTATTGCGCTTTATGTTAGCACTAATGATGCCACCACCTAGCACAAGTTTGATGGTCTCGAAGGCATTAGGTTCGATGTTTGGCTTATTGAACAGAATAATTCGACGCATGACACAGTCATTGAAGGGGAAATGCATATTTCTGCTGAAATTAGCTAAAACTTCTGCATACAAGTAGAAAGCTAAGATGGCATCGAACAGAAAGTTTTTGCCTGCACTTAC…	KKNAIYCVSPPGGGKNFFFDCVADWYLNVGYLGNFNKYTSFPFQDCRDRRVIIFNEPNIDPAGYETVKMIMGGDPVSANVKYKDAVCIHRTPLLILSNNEVFSRTDVWTQRAFFYRWTAQPWLKDLTGKPHPSAWPALVHKH	RKNCIYSISPVSAGKNFLFDAILAFYLYAEVLANFSRNMHFPFNDCVMRRIILFNKPNIEPNAFETIKLVLGGGIISANIKRNSTAIVIYRTPTIVLPNQNVLSYKKVWIGQSFIYQWQSQPCLNYVHPKSHPLC*RKIAYKY	Viruses_Cossaviricota_Quintoviricetes_Piccovirales_Parvoviridae_NA_Lone star tick densovirus 1	ORF1 [Lone star tick densovirus 1]
Ixodes_scapularis_PKSA02002291.1:1087598-1086261	VIRAL	ASU47551.1	32.6	402	257	9	1396	200	99	489	8.78e-55	206	-3	CCACAAAATGACTCTTCGAGAATCGCAATCTTGAAAAGGAAAGGACGTATTGCGATTAAAGTTACCCATCTGTCCAGTGTTTAGGTAAAACGTACGAATTGCATCAAACACATAGTTCTTGCCAGAACTTGGCTCAGAAATCACATATATACAGTTCTTTTTGGGCAACGATTTTTCCATCACAGCAAACACTTCTCTCACAAACTTTTCCACTTTGCCGTCTGTTTGAATTTCTAGAATTCTTTCTACCATTTCCACACTTTCAGGCACAGAAAGGTATGTAGTCATGGGCACAAACACTGGGTTTGGCTGAACATAGTCATAGTGGTGACAAAAATCATCAAAAGACCAATAGCAAAGTTGGGTCTTCCACTTACGAACAGCGAGGTTGTACTCTTG…	ANELLRILRGMVPGQFRLLHDIVPDPTGEACRQIASNLGRIRGGRGFFCIFEHDPNKTSFGNRGQSNREEGIKVLQSCAECGGRWRHLHIVHTCSFSGRQCRCAILDAVAVKHRNGRAETISKTTEARFVNLLVYLLQNSKWYLYGELLGNSLVFPLAGNQNVFKRRFPKVSCERALETCSGQGECADWIEEQQRGCNENRGSCDQTVEKTSPLLQQPRGAAHNEALLQKIMHLNVCPPRATCDSKYWLLDKEARWWNASHEEYKAAVHAWEVTTSQWDFATFEAHYSEHQPVFKPNVAYMNLQDSITVLEQLLYAQVGNVETAVWEIFQIMEKMIPKKNAIYCVSPPGGGKNFFFDCVADWYLNVGYLGNFNKYTSFPFQDCRDRRVIIF	SGELYQHCNGILNDTHRFIHDVVPDSNGSRIDQLLEQLSSTRKSNGLWLVAIHRSAGTSEHLELPRALPSRNEAIEAAKILNQSYGCGPDRHAHVVHLCPWASNYCHCRPLHGVPIKRRTRPTRPWRLITEQHFANLILYLLRHPRLLCIFEVGGSPVDIALDSSENLEDGNRPNDSWEAVWPAAHQTYCSDWKHEKCATPAVVPRGSEFDVSDGVSAQPLKRRSQDNTVHCIYKFLQQVCVSPPKSSCRTLEWMNGPVSSYSAVDQEYNLAVRKWKTQLCYWSFDDFCHHYDYVQPNPVFVPMTTYLSVPESVEMVERILEIQTDGKVEKFVREVFAVMEKSLPKKNCIYVISEPSSGKNYVFDAIRTFYLNTGQMGNFNRNTSFPFQDCDSRRVILW	Viruses_Cossaviricota_Quintoviricetes_Piccovirales_Parvoviridae_NA_Lone star tick densovirus 1	ORF1 [Lone star tick densovirus 1]
Ixodes_ricinus_JXMZ02175080.1:1468-4670	VIRAL	ASU47551.1	35.5	499	306	10	260	1744	92	578	1.81e-89	311	2	GGCGTATTTCGTGGATGGTCGACTGCCGATTTATACCAGCATTGTAATGGAATCGTTAGCGACTCGCATCGTTTTATACATGACATCATACCGGATCCCAATGGTGCAAGAGTTGATCAATTGCTGGACCAACTTTCCACTACTCGAAAATCCAATGGAATTTGGCTGGTTGCCATACACCGAGGTGATGGTTCTCCTCAACACCTGGAGCTACCTGGGACACTACCCTCAAGAAATGAGGCAATTGAAGCTGCCCGAATACTCAATCGAGAGTACGGAGGAGGACCAGACAGACATGCACATGTCATCCACCTGTGTCCCTGGGCTTCAAACTATTGCCGATGCAGACCTCTTCATGGTGTGCCCGTCAAAAGAAGAACCCGACCAAGTCGACCTTGG…	GPMRGPNANELLRILRGMVPGQFRLLHDIVPDPTGEACRQIASNLGRIRGGRGFFCIFEHDPNKTSFGNRGQSNREEGIKVLQSCAECGGRWRHLHIVHTCSFSGRQCRCAILDAVAVKHRNGRAETISKTTEARFVNLLVYLLQNSKWYLYGELLGNSLVFPLAGNQNVFKRRFPKVSCERALETCSGQGECADWIEEQQRGCNENRGSCDQTVEKTSPLLQQPRGAAHNEALLQKIMHLNVCPPRATCDSKYWLLDKEARWWNASHEEYKAAVHAWEVTTSQWDFATFEAHYSEHQPVFKPNVAYMNLQDSITVLEQLLYAQVGNVETAVWEIFQIMEKMIPKKNAIYCVSPPGGGKNFFFDCVADWYLNVGYLGNFNKYTSFPFQDCRDRRVIIFN…	GVFRGWSTADLYQHCNGIVSDSHRFIHDIIPDPNGARVDQLLDQLSTTRKSNGIWLVAIHRGDGSPQHLELPGTLPSRNEAIEAARILNREYGGGPDRHAHVIHLCPWASNYCRCRPLHGVPVKRRTRPSRPWRIVSEQHFANLVLYLLRHPRLLCLFEVGGAPVDIALSSSENLADENRPNDEWEAVWPAAHQAMCSDWKQQKSSTSTTASAIDELNDGDRVPPQSLKRRAQDNVVDTIYKFLQQVCVSPPKSSCRTLEWVNGPVASYSAVDSEYNLAVRKWKTQLCYWTFDDFCHHYDYVQPNPVFVPMTTYLSVPESVEMLEGILEIQTNGNVGKFVKEVFAVLEKTLPKKNTIYVISEPSSGKNYVFDAIRTFYLNTGQMGNFNRNTAFPFQDCD…	Viruses_Cossaviricota_Quintoviricetes_Piccovirales_Parvoviridae_NA_Lone star tick densovirus 1	ORF1 [Lone star tick densovirus 1]
Rhipicephalus_sanguineus_CM023528.1:73012164-73015036	VIRAL	ASU47552.1	42.5	407	185	9	200	1315	1	393	4.14e-80	288	2	ATGCCTCTCCTGCCAGAACACAAGTACGTCGGTCCAGGCAACGCTCTTGACAACGGTGACCCTGCTGATAAGGACGACGCCCTTGCGAGAGAGCACGACCGTGCATATCAAGAAGCCATCGAAAAAGGAGACCCCTCCATAGTACGAGAAGCTGACTGGCATTTTATTCAAGAGACTTTTAAAGAAGGCTTCAATCATCCGCACGCTTGGATTGGGACAGCCGGCATTGCAGGAAAATATATTGGTGAGTCTGTAGCTGGTGTACAGTATCCAAAGATCAACACGGCAGACATAAAGCAATTTTTCCCTAGCCGTAAGAGGGCACGTATGGAGCCAGAGCCATCGAAAATGACAAGTCATAATCGAGAAAACCTTGAGGGAATGGAAGTACAAAATGAA…	MPVLRGHKYFGPGNSLSNGSPVDEDDRIAYKHDLAYDKAVKEGNSDIVREADWDFIKDTYKEGFNAPHAWIGTVGIGLKYGVESITGVLYPKVAPKGEKRTLPEHFKQQKKRIIETPVSSGQGLSSSGGEPSVTAPPPNMPDEHMREVNNEEIATEGGGAGAGNTQQIIRQPHSGSNIMVFKKTFQFYTGGFRFKVEKAQEIMTKLKYTEYFNVNAQALLTPLCSFYVNALPSYLTPYEFHDLPKGTFARQCKVKVTPLGYRLPFATGTAQAGFANSQLVVQCCSAVGLNKLIPMLEGPYKVNQSDMTSPQYDETEEDLTLHYVQKLYGVDNNTVPSCVGVQRHYNNYTTICFPFKDTPRLLEWMSIQDINMTKGNPIINYEYNFKCAPLKDI	MPLLPEHKYVGPGNALDNGDPADKDDALAREHDRAYQEAIEKGDPSIVREADWHFIQETFKEGFNHPHAWIGTAGIAGKYIGESVAGVQYPKINTADIKQFFPSRKRARMEPEPSKMTSHNRENLEGMEVQNEEGYTTTGAMQVNQIIRNPTEKTQHMTIYNTFQVYTGGYRFEYEKITNVMRTLGFSVDSKDYFLKTPLVTLNPNYLFNFMSWGQFMTLPDRTFAKSCKMKVTPLGYRLPFATNQTTSGYANSQLVVQIGSCVGLDTTYNILSVPYAWTESDATKLVVTSEKTPTGIIQALWGGADLDRDSQIPAVVGIPRHYNTYTLIQTPQKEAVRLIKHLNITDMNVQKGEPIINYEHDYKFSPIKNV	Viruses_Cossaviricota_Quintoviricetes_Piccovirales_Parvoviridae_NA_Lone star tick densovirus 1	ORF2 [Lone star tick densovirus 1]
Ixodes_persulcatus_JABSTQ010010211.1:453903-453121	VIRAL	ASU47551.1	49.3	217	107	2	847	197	365	578	6.33e-66	230	-3	CACATACTTGTTCACCAACTCTCTCCATACAAATGGATGTGGTTTAGCAACATTGTCTTGCCACAAGTTCAGTCGCTGCCACCGGTAGAAAAAACATCTATCAGTCCACACTGCATCACGGTTCAGCACTTCGTTGTTTGTGAGCATAATAATGGGAGAACGATAAATTTCTACATAATCCTCGTACTTCTTATTTACAGACAAAGTATCACCGCCGAGAAGCATCTTTACAGTCTCAAAGGCGTTTGGCTCAATGTTAGGTTCATTCCACAAGATTACTCTCCTTGAATCGCAATCCTGAAATGGAAATGCAGTGTTACGATTAAAGTTACCCATTTGACCGGTGTTCAGATAGAACGTACGGATTGCATCAAACACATAGTTCTTCCCAGAACTTGG…	AVHAWEVTTSQWDFATFEAHYSEHQPVFKPNVAYMNLQDSITVLEQLLYAQVGNVETAVWEIFQIMEKMIPKKNAIYCVSPPGGGKNFFFDCVADWYLNVGYLGNFNKYTSFPFQDCRDRRVIIFNEPNIDPAGYETVKMIMGGDPVSANVKYKDAVCIHRTPLLILSNNEVFSRTDVWTQRAFFYRWTAQPWLKDLTGKPHPSAWPALVHKHI	AVRKWKTQLCYWTFDDFCHHYDYVQPNPVFVPMSTYLSVPESVVMVEQILEIQTNGNVEKFVREVFAVMEKSLPKKNCIYVISEPSSGKNYVFDAIRTFYLNTGQMGNFNRNTAFPFQDCDSRRVILWNEPNIEPNAFETVKMLLGGDTLSVNKKYEDYVEIYRSPIIMLTNNEVLNRDAVWTDRCFFYRWQRLNLWQDNVAKPHPFVWRELVNKYV	Viruses_Cossaviricota_Quintoviricetes_Piccovirales_Parvoviridae_NA_Lone star tick densovirus 1	ORF1 [Lone star tick densovirus 1]
Dermacentor_silvarum_CM023480.1:88535337-88536248	VIRAL	ASU47552.1	37.8	323	175	7	194	1126	2	310	1.26e-42	171	2	CCTCTGCTCCGAGGTAACAACTACTTCGGTCCCGGCAACGCTCTTGAAAACGAATCTCCACCAGATACGGACGACGCTTACGCTCAAGACCACGATAGCGCTTACGCTGTTGTTGAAGCCACTGGTGAACCTGAAATTGTACGTGCCGCAGACCTCCGGTTCATAAGCCGCACATTTGAAGAAGGCAAAAAGCATCCACACTCCTAGTTGGATACTATAGGAATTGGTGGTAAATATTTGTTTGAATCCATATTCGGTGCTAAATATTCTCAATTAAAGAGAGCTTTTATTACCACATCATATTCATCCGTTAAAACGACTAAAAGAAGTAAGGCAGCTAATAAGTCAAAAATTAAAAATCCACAATTAAAGAAATCGTTGCATCGCTTGAGTTCCACA…	PVLRGHKYFGPGNSLSNGSPVDEDDRIAYKHDLAYDKAVKEGNSDIVREADWDFIKDTYKEGFNAPHAWIGTVGIGLKYGVESITGVLYPKVAPKGEKRTLPEHFKQQKKRIIETPVSSGQGLSSSGGEPSVTAPPPNMPDEHMREVNNEEIATEGGGAGAGNTQQIIRQPHSGSNIMVFKKTFQFYTGGFRFKVEKAQEIMTKLKYTEYFNVNAQALLTPLCSFYVNALPSYLTPYEFHDLPKGTFARQCKVKVTPLGYRLPFATGTAQAGFANSQLVVQCCSAVGLNKLIPMLEGPYKVNQSDMTSP	PLLRGNNYFGPGNALENESPPDTDDAYAQDHDSAYAVVEATGEPEIVRAADLRFISRTFEEGKKHPHS*LDTIGIGGKYLFESIFGAKYSQLKRAFITTSYSSVKTTKRSKAANKSKIKNPQLKKSLHRLSSTLPTLHEIEMVKQEE*KMGIVQEAGYSTTGAMNETQIIRNAPLKNTTYALKCFCFF*VYTGGYRFEMNTVETVLHALNITDASQNYFLKTPLAAINRNYLFYYMSKRQFLDMPERSSAKSCKFKVTSLGYPLPFATDKYNTGYANSQLLVQIASAVGLDTVYNTFELPYKWTTADETKP	Viruses_Cossaviricota_Quintoviricetes_Piccovirales_Parvoviridae_NA_Lone star tick densovirus 1	ORF2 [Lone star tick densovirus 1]
Dermacentor_silvarum_CM023473.1:208547675-208549030	VIRAL	ASU47551.1	24.5	473	286	16	200	1555	96	518	9.61e-14	86.7	2	GGACGGAGCATACGGGAACTCTATAATCACTGTAATGCAGTTGTTAGCGACACAAACCGCATCATACACGATATCCTACCAGATCCAGATGGTAGAGGAGTTGATATGCTACTGGAGCAACTCTCAACAACTCGAAAGTCCAACGGAATGTGGATCATTAGCATACATGGACGCGACAGTTCTCCTAACGAGCTGGTCCTACCTGGGACATTACCCAGCAGAAGTGAAGCAATTCAGCGGGCTAAACTCATCAAGGAATACGGAAGAGGATCAGATAGACATGCTCACATCATCCATGTCTGCCCTTGGGCATCTAACTACTGCAGATGTAAACCATTGCAAGGACTTTCCATCAAGCGTAGAAACCGTCCACGCAAACCTTGGAGAGTGCTATCAGAA…	GPNANELLRILRGMVPGQFRLLHDIVPDPTGEACRQIASNLGRIRGGRGFFCIFEHDPNKTSFGNRGQSNREEGIKVLQSCAECGGRWRHLHIVHTCSFSGRQCRCAILDAVAVKHRNGRAETISKTTEARFVNLLVYLLQNSKWYLYGELLGNSLVFPLAGNQNVFKRRFPKVSCERALETCSGQGECADWIEEQQRGCNENRGSCDQTVEKTSPLLQQPRGAAHNEALLQKIMHLNVCPPRATCDSKYWLLDKEARWWNASHEEYKAAVHAWEVTTSQWDFATFEAHYSEHQPVFKPNVAYMNLQDSITVLEQLLYAQVGNVETAVWEIFQIMEKMIPKKNAIYCVSPPGGGKNFFFDCVADWYLNVGYLGNFNKYTSFPFQDCRDRRVIIFNEPNI…	GRSIRELYNHCNAVVSDTNRIIHDILPDPDGRGVDMLLEQLSTTRKSNGMWIISIHGRDSSPNELVLPGTLPSRSEAIQRAKLIKEYGRGSDRHAHIIHVCPWASNYCRCKPLQGLSIKRRNRPRKPWRVLSEHHFANLDYLMRNPRQLCLFEVGCAPVDITLPTGD*YNTVILYILCFVCCMYLFLFLL*VKMWRAQDPTIRGSQFGPLLLKYTVLISSSRSHLPLQVFLQTLNERALSTNPESNQKMCTRLYCE*HI*LPQTDLCFTAKIQLSHFRMG*WSCM*LSCCRQRI*LSCQKMEN*IITLVI*RLLSPL*CHSA*SSLCSYERMFVSTRKYGYD*KSSGDTDRWENRTNCK*SICSNGKDSTKEKLYMCYFCTKFRQKLCV*CYQDILNTG…	Viruses_Cossaviricota_Quintoviricetes_Piccovirales_Parvoviridae_NA_Lone star tick densovirus 1	ORF1 [Lone star tick densovirus 1]
Dermacentor_silvarum_CM023480.1:88102863-88101814	VIRAL	ASU47552.1	35.8	313	165	9	1075	185	219	511	5.34e-38	159	-3	TGAATTCACATAATCAAATGAATGATGATATTCTACTTCTATTTCACATTCTATCTCCCATATTCCACACACAGCCGCCCAACTAGCCGTAGGAGATAGAGGAGTCTTAGTTTGGACAGGCAATACACCAAAATGTATTAGTGGTGGAGCATAAGGAGCCATTTCGTTCATGAGGGGATGTTTTGAATAAGTCGCTTTCTCTATACAATACATATAAGCGAATACACAATCATCCATAGATGCATGTTCTGCATGTGTCTCTGGTTGATTAACCATAAGTTGTTTTCTGTATATATGAATAGTTTACAGTTTGGAAATTAGTAGGTCCCCATAATGAATCGTATACATGACTTTGATAATATGCTTTCAGTGGAGCAAATTCGAAATCGTGTGTATAGT…	LLTPLCSFYVNALPSYLTPYEFHDLPKGTFARQCKVKVTPLGYRLPFATGTAQAGFANSQLVVQCCSAVGLNKLIPMLEGPYKVNQSDMTSPQYDETEEDLTLHYVQKLYGVDNNTVPSCVGVQRHYNNYTTICFPFKDTPRLLEWMSIQDINMTKGNPIINYEYNFKCAPLKDIANTTEAIADTGFYLYAGRNAESWRGRYFEEFKHDNQVGIPKRDELTYYHNIEKASSFCRELNHTTTPEMPPSVHFGIMPVQSNTPLAETAQFSPACGLFEVETELVVEYNFQSTCVNT	LKTPLACVNPNYLFHYMSEGQWKDLPERTFAKSCKFKVTPLGYRLPFATNQTNTGYANSQLVVQIASAVGLDTVFNVLEMPYKWVSSDETKPETEDASDISNRLPKMIWGQKSKDDPSNIPCVVGVPRHYNNYTMIMVLKTTLSY*IDILILWI*T*KKVNL*STIHTISNLLH*KHIIKVMYTIHYGDLLISKL*TIHIYRKQLMVNQPETHAEHASMDDCVFAYMYCIEKATYSKHPLMNEMAPYAPPLIHFGVLPVQTKTPLSPTASWAAVCGIWEIECEIEVEYHHSFDYVNS	Viruses_Cossaviricota_Quintoviricetes_Piccovirales_Parvoviridae_NA_Lone star tick densovirus 1	ORF2 [Lone star tick densovirus 1]
Ixodes_persulcatus_JABSTQ010009484.1:296197-296568	EUK	QTE03713.1	65.2	92	32	0	272	547	1	92	2.14e-27	121	2	ATGCGCTTTCTCTTTCCAGGCCACCGCTACCTGGGACCCGGGAATCCTCTAGACAACGGCGAGCCGGTGGACGAGGACGACTCTATTGCCAGGGAGCACGACAGGCGGTACTCGGACGCAAACACCGACCGGGACGTGTTTGCTGCCGACAGGGACGCGATCCACGACTTTGCGAGCGACTGGGCCGACAGAGGATCTCTGCACTCGTTGGTCGGTGCTGCGGGCCTCGGCGTCAAGAATTTCGTCGAAGAAAAGTTACTCGGCCGTTCCCTCTAT	MRFLFPGHRYLGPGNKLDNGKPVDVDDEIAQEHDSAYHQAKSEADIFKADGVAISKFNHDFASNHNFHSLVGSAGLNVKNFVEESVLGRVLY	MRFLFPGHRYLGPGNPLDNGEPVDEDDSIAREHDRRYSDANTDRDVFAADRDAIHDFASDWADRGSLHSLVGAAGLGVKNFVEEKLLGRSLY	Viruses_Cossaviricota_Quintoviricetes_Piccovirales_Parvoviridae_NA_Periparus ater parvoviridae sp.	MAG: hypothetical protein [Periparus ater parvoviridae sp.]	KAG0428777.1	100	166	0	0	272	769	1	166	4.41e-106	328	2	ATGCGCTTTCTCTTTCCAGGCCACCGCTACCTGGGACCCGGGAATCCTCTAGACAACGGCGAGCCGGTGGACGAGGACGACTCTATTGCCAGGGAGCACGACAGGCGGTACTCGGACGCAAACACCGACCGGGACGTGTTTGCTGCCGACAGGGACGCGATCCACGACTTTGCGAGCGACTGGGCCGACAGAGGATCTCTGCACTCGTTGGTCGGTGCTGCGGGCCTCGGCGTCAAGAATTTCGTCGAAGAAAAGTTACTCGGCCGTTCCCTCTATGGACGAGCAATGTCCGGACGGAAACGTAGTCACGGTGAATGCAGCGGGAGCTCACCAGACTTTAAAAAGCTCTACGGTAGCGGCGTCGCAAATTTCGTCAACGAGGCCCTGTACTCCGGACAG…	MRFLFPGHRYLGPGNPLDNGEPVDEDDSIAREHDRRYSDANTDRDVFAADRDAIHDFASDWADRGSLHSLVGAAGLGVKNFVEEKLLGRSLYGRAMSGRKRSHGECSGSSPDFKKLYGSGVANFVNEALYSGQRARADSSTGNEEEDQSQALHNEGGTGIGSNAEN	MRFLFPGHRYLGPGNPLDNGEPVDEDDSIAREHDRRYSDANTDRDVFAADRDAIHDFASDWADRGSLHSLVGAAGLGVKNFVEEKLLGRSLYGRAMSGRKRSHGECSGSSPDFKKLYGSGVANFVNEALYSGQRARADSSTGNEEEDQSQALHNEGGTGIGSNAEN	Eukaryota_Arthropoda_Arachnida_Ixodida_Ixodidae_Ixodes_Ixodes persulcatus	hypothetical protein HPB47_024260 [Ixodes persulcatus]
Ixodes_scapularis_PKSA02004590.1:35753-36127	EUK	QTE03713.1	64.1	92	33	0	272	547	1	92	5.62e-27	120	2	ATGCGCTTTCTCTTTCCAGGCCACCGCTACCTGGGACCCGGGAATCCTCTAAACAACGGAGAGCCCGTGGACGAGGACGACTCTATTGCCCGGGAGCACGACAGGAGGTACTCGGACGCAAAGACCGACCAGGACGTGTTTGCAGCCGACAAGGACGCCATCCACGACTTTGTGGGCGACTGGGCCGACAGAGGATCTTTCCACTCGTTGATCGGTGCTGCGGGACTCGGTCTCAAGAATTTGGTGGAAGAAAAGGTACTCGGTCGTTCCCTCTAT	MRFLFPGHRYLGPGNKLDNGKPVDVDDEIAQEHDSAYHQAKSEADIFKADGVAISKFNHDFASNHNFHSLVGSAGLNVKNFVEESVLGRVLY	MRFLFPGHRYLGPGNPLNNGEPVDEDDSIAREHDRRYSDAKTDQDVFAADKDAIHDFVGDWADRGSFHSLIGAAGLGLKNLVEEKVLGRSLY	Viruses_Cossaviricota_Quintoviricetes_Piccovirales_Parvoviridae_NA_Periparus ater parvoviridae sp.	MAG: hypothetical protein [Periparus ater parvoviridae sp.]	XP_029844753.3	97	167	5	0	272	772	1	167	5.87e-101	315	2	ATGCGCTTTCTCTTTCCAGGCCACCGCTACCTGGGACCCGGGAATCCTCTAAACAACGGAGAGCCCGTGGACGAGGACGACTCTATTGCCCGGGAGCACGACAGGAGGTACTCGGACGCAAAGACCGACCAGGACGTGTTTGCAGCCGACAAGGACGCCATCCACGACTTTGTGGGCGACTGGGCCGACAGAGGATCTTTCCACTCGTTGATCGGTGCTGCGGGACTCGGTCTCAAGAATTTGGTGGAAGAAAAGGTACTCGGTCGTTCCCTCTATGGACGAAGTGGAGCAATGTCCGGATGGAAACGTGGTCACAGTGAATGCAGCGGGAGCTCACCAGAATTTAGAAAGCTCTACGGTAGCAGCGTCAAAAATTTCATCAACCAGGCCCTCTACTCC…	MRFLFPGHRYLGPGNPLNNGEPVDEDDSIAREHDRRYSDAKTDQDVFAADKDAIRDFVGDWADRGSFHSLVGAAGLGLKNLVEEKVLGRSLYGRSGAMSGRKRGHSECSGSSPEFKKLYGSSVENFINQALYSGERARADSTTGNEEEEQSQALRNEGGAGVGSNAA	MRFLFPGHRYLGPGNPLNNGEPVDEDDSIAREHDRRYSDAKTDQDVFAADKDAIHDFVGDWADRGSFHSLIGAAGLGLKNLVEEKVLGRSLYGRSGAMSGWKRGHSECSGSSPEFRKLYGSSVKNFINQALYSGERARADSTTGNEEEEQSQALRNEGGAGVGSNAA	Eukaryota_Arthropoda_Arachnida_Ixodida_Ixodidae_Ixodes_Ixodes scapularis	uncharacterized protein LOC115327829 [Ixodes scapularis]
Ixodes_scapularis_PKSA02003629.1:959610-959957	EUK	QTE03713.1	63	92	34	0	475	200	1	92	3.88e-26	117	-3	ATAGAGGGAACGACCGAGTATCTTTTCTTCCACCAAATTCTTGAGACCGAGTCCCGCAGCACCGACCAACGAGTGGAAAGATCCTCTGTCGGCCCAGTCGCCCACAAAGTCGTGGATGGCGTCCTTGTCGGCAGCAAACACGTCCTGGTCGGTCTTTGCGTCCGAGTACCTCCTGTCGTGCTCCCGGGCAATAGAGTCGTCCTCGTCCACCGGCTCTCCATTGTTTAGAGGATTCCCGGGTCCCAGGTAGCAGTGGCCTGGAAAGAGAAAGCGCAT	MRFLFPGHRYLGPGNKLDNGKPVDVDDEIAQEHDSAYHQAKSEADIFKADGVAISKFNHDFASNHNFHSLVGSAGLNVKNFVEESVLGRVLY	MRFLFPGHCYLGPGNPLNNGEPVDEDDSIAREHDRRYSDAKTDQDVFAADKDAIHDFVGDWADRGSFHSLVGAAGLGLKNLVEEKILGRSLY	Viruses_Cossaviricota_Quintoviricetes_Piccovirales_Parvoviridae_NA_Periparus ater parvoviridae sp.	MAG: hypothetical protein [Periparus ater parvoviridae sp.]	XP_029844753.3	96.8	158	5	0	475	2	1	158	2.09e-95	300	-3	TCCTTCGTTCCGCAAGGCTTGCGACTGCTCTTCTTCCTGGTTACTGGTGGTGCTATCTGCCCTGGCTCGCTCTCCGGAGTAGAGGGCCTGGTTGATGAAATTTTCGACGCTGCTACCGTAGAGCTTTTTAAATTCTGGTGAGCTCCCGCTGCATTCACTGTGACCACGTTTCCGTCCGGACATTGCTCCACTTCGTCCATAGAGGGAACGACCGAGTATCTTTTCTTCCACCAAATTCTTGAGACCGAGTCCCGCAGCACCGACCAACGAGTGGAAAGATCCTCTGTCGGCCCAGTCGCCCACAAAGTCGTGGATGGCGTCCTTGTCGGCAGCAAACACGTCCTGGTCGGTCTTTGCGTCCGAGTACCTCCTGTCGTGCTCCCGGGCAATAGAGTCGTC…	MRFLFPGHRYLGPGNPLNNGEPVDEDDSIAREHDRRYSDAKTDQDVFAADKDAIRDFVGDWADRGSFHSLVGAAGLGLKNLVEEKVLGRSLYGRSGAMSGRKRGHSECSGSSPEFKKLYGSSVENFINQALYSGERARADSTTGNEEEEQSQALRNEG	MRFLFPGHCYLGPGNPLNNGEPVDEDDSIAREHDRRYSDAKTDQDVFAADKDAIHDFVGDWADRGSFHSLVGAAGLGLKNLVEEKILGRSLYGRSGAMSGRKRGHSECSGSSPEFKKLYGSSVENFINQALYSGERARADSTTSNQEEEQSQALRNEG	Eukaryota_Arthropoda_Arachnida_Ixodida_Ixodidae_Ixodes_Ixodes scapularis	uncharacterized protein LOC115327829 [Ixodes scapularis]
Ixodes_scapularis_PKSA02013704.1:111559-111888	EUK	QTE03713.1	51.2	127	54	1	272	628	1	127	1.55e-25	115	2	ATGCGCTTTCTCTTTCCAGGCCACCGCTACCTGGGACCCGGGAATCCTCCAAACAACGGAGAGCCGGTGGACGAGGACGACTCTATTGCCCGGGAGCACGACAGGAGGTACTCGGACGCAAAGACCGACCAGGACGTGTTTGCTGCCGACAAGGACGCCATCCACGACTTTGTGGGCGACTGGGCCGACAGAGGATCTTTTCACTCGTTGGTCGGTGCTGCGGGACTCTGTCTCAAGAATTTGGTGGAAGAAAAGGTACTCGGTCGTTCCCTCTATGCACGAAGTGGAGCAATGTCCGGACGGAAACGTGGTCACAGTGAATGCAGCGGGAGCTCACCAGAATTTAAAAAGCTCTAC	MRFLFPGHRYLGPGNKLDNGKPVDVDDEIAQEHDSAYHQAKSEADIFKADGVAISKFNHDFASNHNFHSLVGSAGLNVKNFVEESVLGRVLYPSMKRAGPSHANEVTPEKRPNQETQINSPSISSSY	MRFLFPGHRYLGPGNPPNNGEPVDEDDSIAREHDRRYSDAKTDQDVFAADKDAIHDFVGDWADRGSFHSLVGAAGLCLKNLVEEKVLGRSLYARSGAMSGRKRGHSECSGSSPEFKKLY	Viruses_Cossaviricota_Quintoviricetes_Piccovirales_Parvoviridae_NA_Periparus ater parvoviridae sp.	MAG: hypothetical protein [Periparus ater parvoviridae sp.]	XP_029844753.3	95.3	149	7	0	272	718	1	149	7.97e-87	278	2	ATGCGCTTTCTCTTTCCAGGCCACCGCTACCTGGGACCCGGGAATCCTCCAAACAACGGAGAGCCGGTGGACGAGGACGACTCTATTGCCCGGGAGCACGACAGGAGGTACTCGGACGCAAAGACCGACCAGGACGTGTTTGCTGCCGACAAGGACGCCATCCACGACTTTGTGGGCGACTGGGCCGACAGAGGATCTTTTCACTCGTTGGTCGGTGCTGCGGGACTCTGTCTCAAGAATTTGGTGGAAGAAAAGGTACTCGGTCGTTCCCTCTATGCACGAAGTGGAGCAATGTCCGGACGGAAACGTGGTCACAGTGAATGCAGCGGGAGCTCACCAGAATTTAAAAAGCTCTACGGTAGCAGCGTCGAAAATTTCATCAACCAGGCCCTCTACTCC…	MRFLFPGHRYLGPGNPLNNGEPVDEDDSIAREHDRRYSDAKTDQDVFAADKDAIRDFVGDWADRGSFHSLVGAAGLGLKNLVEEKVLGRSLYGRSGAMSGRKRGHSECSGSSPEFKKLYGSSVENFINQALYSGERARADSTTGNEEEE	MRFLFPGHRYLGPGNPPNNGEPVDEDDSIAREHDRRYSDAKTDQDVFAADKDAIHDFVGDWADRGSFHSLVGAAGLCLKNLVEEKVLGRSLYARSGAMSGRKRGHSECSGSSPEFKKLYGSSVENFINQALYSGERARADSTTSNQEEQ	Eukaryota_Arthropoda_Arachnida_Ixodida_Ixodidae_Ixodes_Ixodes scapularis	uncharacterized protein LOC115327829 [Ixodes scapularis]
Ixodes_persulcatus_JABSTQ010002997.1:17993-18439	EUK	QTE03713.1	47.1	104	52	1	640	338	4	107	2.69e-15	87.4	-3	TGTAATCATGTTTCCGTCCGGACATGTCTCCCCGTCCATAGAGGGTATGGCCAGTACCTTTTCATTCAACAAATGTTTGACACCAAGGCCCGCAGCACCAGCTAGTGAGTGCAAGGGACCTCGCAGAGCCCAGTCACCAACAAAGTCGTGCACAGCGTCCTCTTCGGCAGCAAAAATGTCTTGGTCAGAGGATGCCTCCAAGTACCGCTTGTCGTGGTTTCGGGCAATCAAGTCGTCCTCGTCCACTGGCTCGCCGTTGTCCAAGGGGTCGCCGAGGCCGAAGTAACGGTGTTCTGGAAATAA	LFPGHRYLGPGNKLDNGKPVDVDDEIAQEHDSAYHQAKSEADIFKADGVAISKFNHDFASNHNFHSLVGSAGLNVKNFVEESVLGRVLYPSMKRAGPSHANEVT	LFPEHRYFGLGDPLDNGEPVDEDDLIARNHDKRYLEASSDQDIFAAEEDAVHDFVGDWALRGPLHSLAGAAGLGVKHLLNEKVLAIPSMDGETCPDGNMIT	Viruses_Cossaviricota_Quintoviricetes_Piccovirales_Parvoviridae_NA_Periparus ater parvoviridae sp.	MAG: hypothetical protein [Periparus ater parvoviridae sp.]	XP_029844753.3	70.2	84	25	0	640	389	4	87	8.39e-30	129	-3	CAGTACCTTTTCATTCAACAAATGTTTGACACCAAGGCCCGCAGCACCAGCTAGTGAGTGCAAGGGACCTCGCAGAGCCCAGTCACCAACAAAGTCGTGCACAGCGTCCTCTTCGGCAGCAAAAATGTCTTGGTCAGAGGATGCCTCCAAGTACCGCTTGTCGTGGTTTCGGGCAATCAAGTCGTCCTCGTCCACTGGCTCGCCGTTGTCCAAGGGGTCGCCGAGGCCGAAGTAACGGTGTTCTGGAAATAA	LFPGHRYLGPGNPLNNGEPVDEDDSIAREHDRRYSDAKTDQDVFAADKDAIRDFVGDWADRGSFHSLVGAAGLGLKNLVEEKVL	LFPEHRYFGLGDPLDNGEPVDEDDLIARNHDKRYLEASSDQDIFAAEEDAVHDFVGDWALRGPLHSLAGAAGLGVKHLLNEKVL	Eukaryota_Arthropoda_Arachnida_Ixodida_Ixodidae_Ixodes_Ixodes scapularis	uncharacterized protein LOC115327829 [Ixodes scapularis]
Ixodes_scapularis_PKSA02005195.1:150890-151219	EUK	QTE03713.1	65.2	92	32	0	272	547	1	92	9.4e-27	119	2	ATGCGCTTTCTCTTTCCAGGCCACCGCTACCTGGGACCCGGGAATCCTCTAAACAACGGAGAGCCGGTGGACGAGGACGACTAAATTGCCCGGGAGCACGACAGGAGGTACTCGGACGCAAAGACCGACCAGGACGTGTTTGCTGCCGACAAGGACGCCATCCACGACTTTGTGGGCGACTGGGCCGACAGAGGATCTTTTCACTCGTTGGTCGGTGCTGCGGGACTCGGTCTCAAGAATTTGGTGGAAGAAAAGGTACTCGGTCGTTCCCTCTAT	MRFLFPGHRYLGPGNKLDNGKPVDVDDEIAQEHDSAYHQAKSEADIFKADGVAISKFNHDFASNHNFHSLVGSAGLNVKNFVEESVLGRVLY	MRFLFPGHRYLGPGNPLNNGEPVDEDD*IAREHDRRYSDAKTDQDVFAADKDAIHDFVGDWADRGSFHSLVGAAGLGLKNLVEEKVLGRSLY	Viruses_Cossaviricota_Quintoviricetes_Piccovirales_Parvoviridae_NA_Periparus ater parvoviridae sp.	MAG: hypothetical protein [Periparus ater parvoviridae sp.]	XP_029844753.3	96.7	152	5	0	272	727	1	152	1.46e-90	288	2	ATGCGCTTTCTCTTTCCAGGCCACCGCTACCTGGGACCCGGGAATCCTCTAAACAACGGAGAGCCGGTGGACGAGGACGACTAAATTGCCCGGGAGCACGACAGGAGGTACTCGGACGCAAAGACCGACCAGGACGTGTTTGCTGCCGACAAGGACGCCATCCACGACTTTGTGGGCGACTGGGCCGACAGAGGATCTTTTCACTCGTTGGTCGGTGCTGCGGGACTCGGTCTCAAGAATTTGGTGGAAGAAAAGGTACTCGGTCGTTCCCTCTATGCACGAAGTGGAGCAATGTCCGGACGGAAACGTGGTCACAGTGAATGCAGCGGGAGCTCACCAGAATTTAAAAAGCTCTACGGTAGCAGCGTCGAAAATTTCATCAACCAGGCCCTCTACTCC…	MRFLFPGHRYLGPGNPLNNGEPVDEDDSIAREHDRRYSDAKTDQDVFAADKDAIRDFVGDWADRGSFHSLVGAAGLGLKNLVEEKVLGRSLYGRSGAMSGRKRGHSECSGSSPEFKKLYGSSVENFINQALYSGERARADSTTGNEEEEQSQ	MRFLFPGHRYLGPGNPLNNGEPVDEDD*IAREHDRRYSDAKTDQDVFAADKDAIHDFVGDWADRGSFHSLVGAAGLGLKNLVEEKVLGRSLYARSGAMSGRKRGHSECSGSSPEFKKLYGSSVENFINQALYSGERARADSTTSNQEEEQSQ	Eukaryota_Arthropoda_Arachnida_Ixodida_Ixodidae_Ixodes_Ixodes scapularis	uncharacterized protein LOC115327829 [Ixodes scapularis]
Ixodes_scapularis_PKSA02013891.1:183358-183627	EUK	QTE03713.1	59.6	89	33	1	460	203	4	92	9.73e-20	98.6	-3	ATAGAGTGTACGGCCAAGAGCCTTTTCTTCCACGAAATTTTTGAAACCGAGTCCCGCTGTGCCAACGAGAGAGTGCTACGAACGCCGATCAGCCCAGTCACTCACAAAGTCGCTGATGGCCTCGTCAAAGATGTCTTGGTCGGTAGTTGCATTCGAGTAGTGGTGATCGTGACGCCAGGCTATCTAGTCGTCTTTGTCCACTGGTTCACCGTTGTCCAGTTTGTACCTGGGGCCTAACTACCGATGTCCTGGGAAAAG	LFPGHRYLGPGNKLDNGKPVDVDDEIAQEHDSAYHQAKSEADIFKADGVAISKFNHDFASNHNFHSLVGSAGLNVKNFVEESVLGRVLY	LFPGHR*LGPRYKLDNGEPVDKDD*IAWRHDHHYSNATTDQDIFDEAISDFVSDWADRRS*HSLVGTAGLGFKNFVEEKALGRTLY	Viruses_Cossaviricota_Quintoviricetes_Piccovirales_Parvoviridae_NA_Periparus ater parvoviridae sp.	MAG: hypothetical protein [Periparus ater parvoviridae sp.]	XP_029825303.3	65.7	166	38	4	466	2	1	158	1.67e-53	191	-3	ACGTTGGGTGAGGTCTTGCGAGGTCTCCTGGTCCCTTGGGCACGGGTCTGCTGAGGAGGAGGAGGAGTCTGCGGCGGCTGTCCCAGAATAGAGGGCTCGGTCGATAAAGTTGCGACTAAATTTCCGTAGGGCCGCTTGAATTCGGGTGGTGATGACCCGCTATCGTTGACTAAGTTTCCGTCCGGACATGTCTCCCCCTCCATAGAGTGTACGGCCAAGAGCCTTTTCTTCCACGAAATTTTTGAAACCGAGTCCCGCTGTGCCAACGAGAGAGTGCTACGAACGCCGATCAGCCCAGTCACTCACAAAGTCGCTGATGGCCTCGTCAAAGATGTCTTGGTCGGTAGTTGCATTCGAGTAGTGGTGATCGTGACGCCAGGCTATCTAGTCGTCTTTGTC…	MPLFPGHRYLGPGNPLDNGQPVDRDDWIARQHDHDYSKATSDQDIFTADHKAIGDFVSDWSDRGSWHSLVGAAGLGFKNLVEEKALGRTLYGGGENMSGRKRGHDSGSSPDFKRLYGDSVVNFIERALYSGSAAADSSTSNADPCPTDQETSQELTQR	MPLFPGHR*LGPRYKLDNGEPVDKDD*IAWRHDHHYSNATTDQDIFDEAISDFVSDWADRRS*HSLVGTAGLGFKNFVEEKALGRTLYGGGDMSGRKLSQR*RVITTRIQAALRKFSRNFIDRALYSGTAAADSSSSSADPCPRDQETSQDLTQR	Eukaryota_Arthropoda_Arachnida_Ixodida_Ixodidae_Ixodes_Ixodes scapularis	uncharacterized protein LOC115310940 [Ixodes scapularis]
Ixodes_ricinus_JXMZ02018459.1:4792-5166	EUK	QTE03713.1	60.7	89	35	0	305	571	4	92	1.3e-23	108	2	CTCTTTCCAGGTCATCGGTACTTGGGCCCCGGAAACCCATTTGACAGTGGCACACCAGTGGACCGAGACGACCAGATAGCCAAGCACCACGATCACCTCTATTCGAATGCAACTACTGACCAAGACATCTTTGACGCCGATCACGAGGCCATCAGCGACTTTGTGAGTGACTGGGCCGACCGGGGTTCGTGGCACTCTCTCGTTGGTGCAGCGGGACTTGGCTTCAAAAATCTGGTGGAAGAAAAGGCTCTTGGCCGTACACTCTAT	LFPGHRYLGPGNKLDNGKPVDVDDEIAQEHDSAYHQAKSEADIFKADGVAISKFNHDFASNHNFHSLVGSAGLNVKNFVEESVLGRVLY	LFPGHRYLGPGNPFDSGTPVDRDDQIAKHHDHLYSNATTDQDIFDADHEAISDFVSDWADRGSWHSLVGAAGLGFKNLVEEKALGRTLY	Viruses_Cossaviricota_Quintoviricetes_Piccovirales_Parvoviridae_NA_Periparus ater parvoviridae sp.	MAG: hypothetical protein [Periparus ater parvoviridae sp.]	XP_029844755.3	86	93	13	0	299	577	1	93	1.95e-46	171	2	ATGCCTCTCTTTCCAGGTCATCGGTACTTGGGCCCCGGAAACCCATTTGACAGTGGCACACCAGTGGACCGAGACGACCAGATAGCCAAGCACCACGATCACCTCTATTCGAATGCAACTACTGACCAAGACATCTTTGACGCCGATCACGAGGCCATCAGCGACTTTGTGAGTGACTGGGCCGACCGGGGTTCGTGGCACTCTCTCGTTGGTGCAGCGGGACTTGGCTTCAAAAATCTGGTGGAAGAAAAGGCTCTTGGCCGTACACTCTATGGAGGG	MPLFPGHRYLGPGNPLDNGQPVDRDDWIARQHDHDYSKATSDQDIFTADHKAIGDFVSDWSDRGSWHSLVGAAGLGFKNLVEEKALGRTLYGG	MPLFPGHRYLGPGNPFDSGTPVDRDDQIAKHHDHLYSNATTDQDIFDADHEAISDFVSDWADRGSWHSLVGAAGLGFKNLVEEKALGRTLYGG	Eukaryota_Arthropoda_Arachnida_Ixodida_Ixodidae_Ixodes_Ixodes scapularis	uncharacterized protein LOC115327831 [Ixodes scapularis]
Ixodes_scapularis_PKSA02001414.1:291546-291896	EUK	QTE03713.1	60.7	89	35	0	535	269	4	92	7.94e-22	105	-3	GTAGAGTGTACGGCCAAGAGCCTTTTCTTCCACGAAATTTTTGAAACCGAGTCCCGCTGTGCCAACGAGAGAGTGCTACGAACGCCGGTCAGCCCAGTCACTCACAAAGTCGCTGATGGCCTCGTGATCGGCGTCAAAGATGTCTTGGTCAGTAGTTGCATTCGAGTAGTGGTGATCGTGACGCCAGGCTATCCAGTCGTCTTTGTCCACTGGTTCACTGTTGTCCAGTGGGTACCCGGGGCCCAAGTACCGATGACCTGTGAAAAG	LFPGHRYLGPGNKLDNGKPVDVDDEIAQEHDSAYHQAKSEADIFKADGVAISKFNHDFASNHNFHSLVGSAGLNVKNFVEESVLGRVLY	LFTGHRYLGPGYPLDNSEPVDKDDWIAWRHDHHYSNATTDQDIFDADHEAISDFVSDWADRRS*HSLVGTAGLGFKNFVEEKALGRTLY	Viruses_Cossaviricota_Quintoviricetes_Piccovirales_Parvoviridae_NA_Periparus ater parvoviridae sp.	MAG: hypothetical protein [Periparus ater parvoviridae sp.]	XP_029844755.3	75.6	123	29	1	541	173	1	122	1.45e-54	194	-3	TAAAGTTGCAATTAAATTTCCATAGGGCCGCTTGAATTCGGGTGGTGATGACCCGCTATCGTGACTACGTTTCCGTCCGGACATGTCTCCCCCTCCGTAGAGTGTACGGCCAAGAGCCTTTTCTTCCACGAAATTTTTGAAACCGAGTCCCGCTGTGCCAACGAGAGAGTGCTACGAACGCCGGTCAGCCCAGTCACTCACAAAGTCGCTGATGGCCTCGTGATCGGCGTCAAAGATGTCTTGGTCAGTAGTTGCATTCGAGTAGTGGTGATCGTGACGCCAGGCTATCCAGTCGTCTTTGTCCACTGGTTCACTGTTGTCCAGTGGGTACCCGGGGCCCAAGTACCGATGACCTGTGAAAAGAGGCAT	MPLFPGHRYLGPGNPLDNGQPVDRDDWIARQHDHDYSKATSDQDIFTADHKAIGDFVSDWSDRGSWHSLVGAAGLGFKNLVEEKALGRTLYGGENMSGRKRGHDSGSSPDFKRLYGDSVVNF	MPLFTGHRYLGPGYPLDNSEPVDKDDWIAWRHDHHYSNATTDQDIFDADHEAISDFVSDWADRRS*HSLVGTAGLGFKNFVEEKALGRTLYGGGDMSGRKRSHDSGSSPPEFKRPYGNLIATL	Eukaryota_Arthropoda_Arachnida_Ixodida_Ixodidae_Ixodes_Ixodes scapularis	uncharacterized protein LOC115327831 [Ixodes scapularis]
Ixodes_persulcatus_JABSTQ010004909.1:75107-75367	EUK	QTE03713.1	48.2	83	43	0	451	203	2	84	4.06e-15	85.1	-3	TTTTTTCACCAAATTCTTGATACCGATGCCTGAAGCGCCGGCGTGCGAGTGCCAAGAACCTCGCGATGCCCAGTCACGAAGGAAGTTGTGGAAAGCGTCCTTGTTGGCAGCAAAAATGTCCTCGTCACCCTTGGACTTTACGTGAGAATGATCCTGCCTAAAGACAATAAGGTCGTCCTCGTCCACAGACTTCCCACGGTCCAGTGGGTTTCCGGGGCCTAGATAGCGGTGACCTGGAAAGAGAGGCCT	RFLFPGHRYLGPGNKLDNGKPVDVDDEIAQEHDSAYHQAKSEADIFKADGVAISKFNHDFASNHNFHSLVGSAGLNVKNFVEE	RPLFPGHRYLGPGNPLDRGKSVDEDDLIVFRQDHSHVKSKGDEDIFAANKDAFHNFLRDWASRGSWHSHAGASGIGIKNLVKK	Viruses_Cossaviricota_Quintoviricetes_Piccovirales_Parvoviridae_NA_Periparus ater parvoviridae sp.	MAG: hypothetical protein [Periparus ater parvoviridae sp.]	XP_029844755.3	57.6	85	36	0	448	194	2	86	1.29e-25	115	-3	CAAGTGTCTTTTTTTCACCAAATTCTTGATACCGATGCCTGAAGCGCCGGCGTGCGAGTGCCAAGAACCTCGCGATGCCCAGTCACGAAGGAAGTTGTGGAAAGCGTCCTTGTTGGCAGCAAAAATGTCCTCGTCACCCTTGGACTTTACGTGAGAATGATCCTGCCTAAAGACAATAAGGTCGTCCTCGTCCACAGACTTCCCACGGTCCAGTGGGTTTCCGGGGCCTAGATAGCGGTGACCTGGAAAGAGAGG	PLFPGHRYLGPGNPLDNGQPVDRDDWIARQHDHDYSKATSDQDIFTADHKAIGDFVSDWSDRGSWHSLVGAAGLGFKNLVEEKAL	PLFPGHRYLGPGNPLDRGKSVDEDDLIVFRQDHSHVKSKGDEDIFAANKDAFHNFLRDWASRGSWHSHAGASGIGIKNLVKKRHL	Eukaryota_Arthropoda_Arachnida_Ixodida_Ixodidae_Ixodes_Ixodes scapularis	uncharacterized protein LOC115327831 [Ixodes scapularis]
Ixodes_scapularis_PKSA02019591.1:3292-3480	EUK	QTE04069.1	57.9	57	24	0	382	212	5	61	4.08e-13	78.6	-3	CCAATCACTTACAAAGTCGCCGATGGCCTTGTGATCGGCTGTAAAGATGTCTTGGTCGCTAGTTGCGTTGGAATAGTCGTGATCATGTTGCCGGGCTATCCAATCGTCTCTGTCCACAAGTTGGCCGTTGTCTAAGGGGTTCCCGGGTCCCAAGTAGCGATGACCTGGAAA	YPGHNYLGPGNPLENGPAVDKSDQIAKKHDYAYHNATSIKDIYESDRQAIGEFARDF	FPGHRYLGPGNPLDNGQLVDRDDWIARQHDHDYSNATSDQDIFTADHKAIGDFVSDW	Viruses_Cossaviricota_Quintoviricetes_Piccovirales_Parvoviridae_NA_Phylloscopus proregulus parvoviridae sp.	MAG: VP [Phylloscopus proregulus parvoviridae sp.]	XP_029825303.3	97.1	69	2	0	207	1	62	130	4.35e-35	140	-1	AGAGTAAAGGGCTCGCTCGATGAAGTTGGCGACTGAATCTCCATATGGCCGCTTGAAGTCAGGTGATGACCCGCTATCGTGACCACGTTTCCGTCCGGACATGTTTTCCCCTCCTCCATAGAGTGTACGGCCGAGAGCCTTTTCCTCTACTAGGTTTTTAAAACCGAGCCCAGCTGCACCAACGAGAGAGTGCCACGAACCCCGGTC	DRGSWHSLVGAAGLGFKNLVEEKALGRTLYGGGENMSGRKRGHDSGSSPDFKRLYGDSVVNFIERALYS	DRGSWHSLVGAAGLGFKNLVEEKALGRTLYGGGENMSGRKRGHDSGSSPDFKRPYGDSVANFIERALYS	Eukaryota_Arthropoda_Arachnida_Ixodida_Ixodidae_Ixodes_Ixodes scapularis	uncharacterized protein LOC115310940 [Ixodes scapularis]
Ixodes_ricinus_JXMZ02187878.1:2763-3341	EUK	AUX13136.1	48.3	205	106	0	164	778	372	576	8.93e-50	189	2	TCGGTGGGATCTCTCGATTGTGACGGTTCGAAGATCCGCATCGCCGTGGCCTCCCCCCTAGAGACGTATCTCCAGATGAGCTGGCTGTACGCTCTGGGGGGGAGTTTTTACCTCTCTTGGCCCGGCAACACGCTGGAGGAGCCTCTAACGCGGGAAGCCGCCCGGAATGAACTGACCTACTACCACCTCGAGCGGGGGAGCTTTGCTCTCCCGTATGACTTTGCTGCGTTTGACCACCAGCCAACAAAAGAAGAGATTCTGCGCTTCCAGTCAGTCATCGACAGCGTGGGGATCGCGGCGGCACTCCCCGACCAGCGCCAGGACGCGAAGCTGCTCCATGACTTCATCCAGGCGGGTCATCGCCAGGCCACCCTCCGTCCGCCGGCGGGCCTCAAGAGC…	NVALVKSEFAKIRIAVSSPLLVYLGQAWLYDLAGTYYKSWPGNTLEESPSEEAFRNETTFRRLSAGWFALPYDFSRFDHQPTTKEVLAFHDVLVTRAFMGARPEDRHDVLHIANCQRQGFAHATLRSPPGIGEQQTFKVTGGLMSGLRSTSSVGSGWNLALGKTGERLVNAFRRPDSTVKTELYVRGDDTQVLSQNYHDVLGIKI	SVGSLDCDGSKIRIAVASPLETYLQMSWLYALGGSFYLSWPGNTLEEPLTREAARNELTYYHLERGSFALPYDFAAFDHQPTKEEILRFQSVIDSVGIAAALPDQRQDAKLLHDFIQAGHRQATLRPPAGLKSEETFAVTGRLMSGLRTTSSVESGWNGVLGAMAFDALYVLVGSDVRARSTLEIRVDDTKVLTRDYLDALGIKI	Viruses_Duplornaviricota_Chrymotiviricetes_Ghabrivirales_Totiviridae_NA_Lonestar tick totivirus	polymerase [Lonestar tick totivirus]	KAG0443635.1	65.3	196	55	1	194	781	279	461	5.81e-71	245	2	AAGATCCGCATCGCCGTGGCCTCCCCCCTAGAGACGTATCTCCAGATGAGCTGGCTGTACGCTCTGGGGGGGAGTTTTTACCTCTCTTGGCCCGGCAACACGCTGGAGGAGCCTCTAACGCGGGAAGCCGCCCGGAATGAACTGACCTACTACCACCTCGAGCGGGGGAGCTTTGCTCTCCCGTATGACTTTGCTGCGTTTGACCACCAGCCAACAAAAGAAGAGATTCTGCGCTTCCAGTCAGTCATCGACAGCGTGGGGATCGCGGCGGCACTCCCCGACCAGCGCCAGGACGCGAAGCTGCTCCATGACTTCATCCAGGCGGGTCATCGCCAGGCCACCCTCCGTCCGCCGGCGGGCCTCAAGAGCGAGGAGACATTCGCGGTGACGGGGAGATTG…	KIRIAVASPLKIFYLSWLGNTLEEPLAREAARNEHTHRHLQQGHYSLPYDFASFDHQPTKTEILQFQAVIDNVAVALASPQQRNEAARIHSLIQAGHQTATLHAPPGLGSEDVFAVTGGLISGLRTTSSVGSGWNSVLGSMAFDLLAHFVGADVQVRSTLEITGDDTKVVTPHYLDALGIKLL	KIRIAVASPLETYLQMSWLYALGGSFYLSWPGNTLEEPLTREAARNELTYYHLERGSFALPYDFAAFDHQPTKEEILRFQSVIDSVGIAAALPDQRQDAKLLHDFIQAGHRQATLRPPAGLKSEETFAVTGRLMSGLRTTSSVESGWNGVLGAMAFDALYVLVGSDVRARSTLEIRVDDTKVLTRDYLDALGIKIL	Eukaryota_Arthropoda_Arachnida_Ixodida_Ixodidae_Ixodes_Ixodes persulcatus	hypothetical protein HPB47_014694 [Ixodes persulcatus]
Ixodes_persulcatus_JABSTQ010006607.1:158200-158943	EUK	AUX13136.1	50.4	242	120	0	910	185	390	631	7.03e-60	219	-3	CCCTCCAGGGGTGGAATTCCAGGGGCGCCGCTGCACGAGCCCGGGAACAGAGCGCATGGGGTAACCCCGCGCCCGGCTGCTCATCTCGATGCGAAGAAACTCGACGCGGGACCAATAGAGGCCAAACTAGGATTCGTTCGCAACCGCGCCGAGCACATCGTACAAACGTTTGATGCCGAGGGGGTCGAGGTAGTGTTGCGTCACCACCTTGGTGTCGTCACCCCGGATCTCGAGGGTCGGGCGGGCGAGGGCATTGGTGCAGAAAAACTACGCTAGAAGGTCGAAGGCCATCGACCCGAGGACACTGTTCTAGCCGGACCCGACAGACGAGGTGGTGCGAAGACCGGACATCAGTCCGCCCGTCACAGCAAACACGTCCTTGCTGCCGAGACCGGCCGG…	PLLVYLGQAWLYDLAGTYYKSWPGNTLEESPSEEAFRNETTFRRLSAGWFALPYDFSRFDHQPTTKEVLAFHDVLVTRAFMGARPEDRHDVLHIANCQRQGFAHATLRSPPGIGEQQTFKVTGGLMSGLRSTSSVGSGWNLALGKTGERLVNAFRRPDSTVKTELYVRGDDTQVLSQNYHDVLGIKIAYDALGAEANESKFTLRRGRSEFLRIETSDRARGYPCRTVPLAVQRCPWNARPAG	PLEAYLLMSCMYALGKSFYLNWPGNTLEEPLAREAARNERTYRHRQQGYFTLPYDFASFDHQPTKDEIKVFQTVIDDVAISAAGPDQRAEAEATHALIQSGHNTATLHAPAGLGSKDVFAVTGGLMSGLRTTSSVGSG*NSVLGSMAFDLLA*FFCTNALARPTLEIRGDDTKVVTQHYLDPLGIKRLYDVLGAVANES*FGLYWSRVEFLRIEMSSRARGYPMRSVPGLVQRRPWNSTPGG	Viruses_Duplornaviricota_Chrymotiviricetes_Ghabrivirales_Totiviridae_NA_Lonestar tick totivirus	polymerase [Lonestar tick totivirus]	KAG0443635.1	76	225	54	0	865	191	289	513	2.33e-102	330	-3	AGGGGTGGAATTCCAGGGGCGCCGCTGCACGAGCCCGGGAACAGAGCGCATGGGGTAACCCCGCGCCCGGCTGCTCATCTCGATGCGAAGAAACTCGACGCGGGACCAATAGAGGCCAAACTAGGATTCGTTCGCAACCGCGCCGAGCACATCGTACAAACGTTTGATGCCGAGGGGGTCGAGGTAGTGTTGCGTCACCACCTTGGTGTCGTCACCCCGGATCTCGAGGGTCGGGCGGGCGAGGGCATTGGTGCAGAAAAACTACGCTAGAAGGTCGAAGGCCATCGACCCGAGGACACTGTTCTAGCCGGACCCGACAGACGAGGTGGTGCGAAGACCGGACATCAGTCCGCCCGTCACAGCAAACACGTCCTTGCTGCCGAGACCGGCCGGGGCGTG…	KIFYLSWLGNTLEEPLAREAARNEHTHRHLQQGHYSLPYDFASFDHQPTKTEILQFQAVIDNVAVALASPQQRNEAARIHSLIQAGHQTATLHAPPGLGSEDVFAVTGGLISGLRTTSSVGSGWNSVLGSMAFDLLAHFVGADVQVRSTLEITGDDTKVVTPHYLDALGIKLLYDALRAIANKSKFGLYRSWVEFLRIEISDCARGYPMRSVPGLTQRRPWNSTP	KSFYLNWPGNTLEEPLAREAARNERTYRHRQQGYFTLPYDFASFDHQPTKDEIKVFQTVIDDVAISAAGPDQRAEAEATHALIQSGHNTATLHAPAGLGSKDVFAVTGGLMSGLRTTSSVGSG*NSVLGSMAFDLLA*FFCTNALARPTLEIRGDDTKVVTQHYLDPLGIKRLYDVLGAVANES*FGLYWSRVEFLRIEMSSRARGYPMRSVPGLVQRRPWNSTP	Eukaryota_Arthropoda_Arachnida_Ixodida_Ixodidae_Ixodes_Ixodes persulcatus	hypothetical protein HPB47_014694 [Ixodes persulcatus]
Ixodes_scapularis_PKSA02009121.1:23372-23905	EUK	AUX13136.1	31.7	243	152	3	176	883	169	404	9.32e-22	107	2	CTGCGTGAACGGCTCATAGCCCTGAGGGGCTTAGACTACATTTGTGCCGCCAACATGTTCTTGGCCTCCTTCCTTTTCGACGGCATACGCTGGTGGGACTTCTGGGCTCACTGCGGGATCTTTAATGGCAGAGCTGACCACTTCAAGAATGTGGCCAGGGAGGGTGCCAACGTGGGTAAAAAGATTCGAACCTTCTTGCCCACCGACAAACATGTGACATTCTACGAAAGACAGCCCTCTACGGTGCTCTGCCTCCCCCAGTCAAGGGGTGGGACCCTGTTGCTCAGGCAGAGGCGCTCGCGGGAGGAGCCTCCTTGACCATGGCATTCCCGGCACACCCAGCTGGGACCAGGCTGCTGTCCTGGAGCGGATCGCCGCTCTTCGCCATGCGGCCCGTGT…	IRSLLVSLKLFDYITVCNLLLGRIVFFGTPWWTILEQSGCLAAGSEHFRLAGKCLYDIVKKETVAISADLRVSLYEVGGLYGAMTPPVPSWDPIEETRALAESGQTAHGLLFTPEYSQQAILDYIRGLVDHAGPEGRESSFREWLESAEWERAGSSSLGTVEYEVEIDGEKVRDHFKARKNLVLDVIPLDDLEQGVRTCTSQDNVALVKSEFAKIRIAVSSPLLVYLGQAWLYDLA	LRERLIALRGLDYICAANMFLASFLFDGIRWWDFWAHCGIFNGRADHFKNVAREGANVGKKIRTFLPTDKHVTFYERQPSTVLCLPQSRGGTLLLRQRRSREEPP*PWHSRHTQLGPGCCPGADRRSSPCGPCPPHPRTNLAEWLEEGTWKRSGSASFGAVKYHVPTTSGSKAGKFKAQKNLVMDITTSD*LYIRITTYDKQENKALVKSELRKVRIAVASPLETYLQMSWLYVLA	Viruses_Duplornaviricota_Chrymotiviricetes_Ghabrivirales_Totiviridae_NA_Lonestar tick totivirus	polymerase [Lonestar tick totivirus]	KAG0415789.1	60.3	214	48	3	164	805	70	246	1.03e-61	217	2	CCCCCGAGCATGCTGCGTGAACGGCTCATAGCCCTGAGGGGCTTAGACTACATTTGTGCCGCCAACATGTTCTTGGCCTCCTTCCTTTTCGACGGCATACGCTGGTGGGACTTCTGGGCTCACTGCGGGATCTTTAATGGCAGAGCTGACCACTTCAAGAATGTGGCCAGGGAGGGTGCCAACGTGGGTAAAAAGATTCGAACCTTCTTGCCCACCGACAAACATGTGACATTCTACGAAAGACAGCCCTCTACGGTGCTCTGCCTCCCCCAGTCAAGGGGTGGGACCCTGTTGCTCAGGCAGAGGCGCTCGCGGGAGGAGCCTCCTTGACCATGGCATTCCCGGCACACCCAGCTGGGACCAGGCTGCTGTCCTGGAGCGGATCGCCGCTCTTCGCCA…	PPGMLHERLIALRGLDYICATNVFLASFLFDGIRWWDFWADCGAFYGGADHFKNVAREGADSRGGTPLLRQRRSREGASLTMAFPAHPVGTRPLSWNGSPLFAMRPVLAEWLEEGTWERSGAASFGAVQYRVSTTLSIKTGEFKARKNLVMDITTFDELYTRITTYDKQENKALVKS	PPSMLRERLIALRGLDYICAANMFLASFLFDGIRWWDFWAHCGIFNGRADHFKNVAREGANVGKKIRTFLPTDKHVTFYERQPSTVLCLPQSRGGTLLLRQRRSREEPP*PWHSRHTQLGPGCCPGADRRSSPCGPCPPHPRTNLAEWLEEGTWKRSGSASFGAVKYHVPTTSGSKAGKFKAQKNLVMDITTSD*LYIRITTYDKQENKALVKS	Eukaryota_Arthropoda_Arachnida_Ixodida_Ixodidae_Ixodes_Ixodes persulcatus	hypothetical protein HPB47_007035 [Ixodes persulcatus]
Ixodes_ricinus_JXMZ02051968.1:1412-1687	EUK	AUX13136.1	35.3	139	87	2	77	484	133	271	7.18e-17	90.5	2	CTTGCCCAACGGATGTTCCCCCCTCGCACCCGGGGCGACCTCGCTATACACACCTCCCGCCTGGCGGACTTTCTCACCCTCGCCCACCACCCCGGCGCACTTGCCGCCCGACTCTCTGCCTTGCAAGGATTTGACTACGTCTCCACAGTTAAGATTCTCGCAGCCGCGTTCCTCTTTGCGGGAATCGGATGGTGAGATTTATAGGCAGCGTGTGGCGCTTTTGACGCTGGGTCTGAACACTCCAAGGCCATAACACGCGAGGGGGACGATGTCATCAAAAAACACAAAACCGACTTTCCCGCAGACGAACGTCTCGTTTTCTATGAAAACGCCTCGTTTTACGGGGCGCTCCTTCCCCCCGTCAAGGGTTGGGACCCCGTGTCCCAAGCCAAGGCTCTC…	LAVAAFPPRTKSDLGVRNIRIADLVFFMRQYPKYGDIRSLLVSLKLFDYITVCNLLLGRIVFFGTPWWTILEQSGCLAAGSEHFRLAGKCLYDIVKKETVAISADLRVSLYEVGGLYGAMTPPVPSWDPIEETRALAES	LAQRMFPPRTRGDLAIHTSRLADFLTLAHHPGALAARLSALQGFDYVSTVKILAAAFLFAGIGW*DL*AACGAFDAGSEHSKAITREGDDVIKKHKTDFPADERLVFYENASFYGALLPPVKGWDPVSQAKALVTS	Viruses_Duplornaviricota_Chrymotiviricetes_Ghabrivirales_Totiviridae_NA_Lonestar tick totivirus	polymerase [Lonestar tick totivirus]	KAG0443874.1	56.4	133	58	0	77	475	7	139	5.52e-43	161	2	CTTGCCCAACGGATGTTCCCCCCTCGCACCCGGGGCGACCTCGCTATACACACCTCCCGCCTGGCGGACTTTCTCACCCTCGCCCACCACCCCGGCGCACTTGCCGCCCGACTCTCTGCCTTGCAAGGATTTGACTACGTCTCCACAGTTAAGATTCTCGCAGCCGCGTTCCTCTTTGCGGGAATCGGATGGTGAGATTTATAGGCAGCGTGTGGCGCTTTTGACGCTGGGTCTGAACACTCCAAGGCCATAACACGCGAGGGGGACGATGTCATCAAAAAACACAAAACCGACTTTCCCGCAGACGAACGTCTCGTTTTCTATGAAAACGCCTCGTTTTACGGGGCGCTCCTTCCCCCCGTCAAGGGTTGGGACCCCGTGTCCCAAGCCAAGGCTCTC	LARRLYPPRTKANLAIRNSRFADLLTLPHSDGVLRLRLTALLGFDYITAANVLTASFLFEEMDWWGFWAACGAFSRDAEHFRVVTREGSDVVKKYRTSIPPDLRVVLYENSSLYGALFPPVPGWDPVAQAAAL	LAQRMFPPRTRGDLAIHTSRLADFLTLAHHPGALAARLSALQGFDYVSTVKILAAAFLFAGIGW*DL*AACGAFDAGSEHSKAITREGDDVIKKHKTDFPADERLVFYENASFYGALLPPVKGWDPVSQAKAL	Eukaryota_Arthropoda_Arachnida_Ixodida_Ixodidae_Ixodes_Ixodes persulcatus	hypothetical protein HPB47_014435 [Ixodes persulcatus]
Ixodes_persulcatus_JABSTQ010003096.1:25226-26606	EUK	AUX13136.1	48.1	297	154	0	711	1601	405	701	1.23e-74	267	3	GGGAGCTTCTACTTGTCCTGGCTGGGCAATACGCTTGAAGAGCCCTTGGCCCGGGAGGCGGCACGGAACGAGCATACCCACCGTCACCTCCAGCAAGGCCATTACTCGCTCCCCTACGACTTTGCGTCGTTCGATCACCAGCCCACAAAGACTGAAATCCTCCAATTTCAAGCGGTGATCGACAACGTGGCCGTCGCGCTGGCCAGCCCCCAACAACGAAATGAAGCGGCCAGGATTCATTCCCTGATCCAAGCAGGGCACCAGACGGCTACTCTCCACGCCCCGCCTGGACTCGGCAGCGAGGATGTGTTTGCCGTGACAGGCGGACTGATATCCGGACTGCGCACCACCTCGTCTGTCGGGTCCGGGTGGAATAGTGTCCTCGGCTCGATGGCTTTT…	GTYYKSWPGNTLEESPSEEAFRNETTFRRLSAGWFALPYDFSRFDHQPTTKEVLAFHDVLVTRAFMGARPEDRHDVLHIANCQRQGFAHATLRSPPGIGEQQTFKVTGGLMSGLRSTSSVGSGWNLALGKTGERLVNAFRRPDSTVKTELYVRGDDTQVLSQNYHDVLGIKIAYDALGAEANESKFTLRRGRSEFLRIETSDRARGYPCRTVPLAVQRCPWNARPAGPEAIVSHVAKVLATLGRRVADPSHVHEFRQFYVDRMLNMYRMDIRLKRIPVGLGGLGVEAWDGRWAVKQW	GSFYLSWLGNTLEEPLAREAARNEHTHRHLQQGHYSLPYDFASFDHQPTKTEILQFQAVIDNVAVALASPQQRNEAARIHSLIQAGHQTATLHAPPGLGSEDVFAVTGGLISGLRTTSSVGSGWNSVLGSMAFDLLAHFVGADVQVRSTLEITGDDTKVVTPHYLDALGIKLLYDALRAIANKSKFGLYRSWVEFLRIEISDCARGYPMRSVPGLTQRRPWNSTPWREESVLSGLVKTCSVLRRRSPYPDAVTALESHLCQRWFSRLHLDPRLGAIPINCGGLGLLPWDGTTAVRQW	Viruses_Duplornaviricota_Chrymotiviricetes_Ghabrivirales_Totiviridae_NA_Lonestar tick totivirus	polymerase [Lonestar tick totivirus]	KAG0443635.1	100	294	0	0	717	1598	291	584	5.96e-204	599	3	TTCTACTTGTCCTGGCTGGGCAATACGCTTGAAGAGCCCTTGGCCCGGGAGGCGGCACGGAACGAGCATACCCACCGTCACCTCCAGCAAGGCCATTACTCGCTCCCCTACGACTTTGCGTCGTTCGATCACCAGCCCACAAAGACTGAAATCCTCCAATTTCAAGCGGTGATCGACAACGTGGCCGTCGCGCTGGCCAGCCCCCAACAACGAAATGAAGCGGCCAGGATTCATTCCCTGATCCAAGCAGGGCACCAGACGGCTACTCTCCACGCCCCGCCTGGACTCGGCAGCGAGGATGTGTTTGCCGTGACAGGCGGACTGATATCCGGACTGCGCACCACCTCGTCTGTCGGGTCCGGGTGGAATAGTGTCCTCGGCTCGATGGCTTTTGACCTG…	FYLSWLGNTLEEPLAREAARNEHTHRHLQQGHYSLPYDFASFDHQPTKTEILQFQAVIDNVAVALASPQQRNEAARIHSLIQAGHQTATLHAPPGLGSEDVFAVTGGLISGLRTTSSVGSGWNSVLGSMAFDLLAHFVGADVQVRSTLEITGDDTKVVTPHYLDALGIKLLYDALRAIANKSKFGLYRSWVEFLRIEISDCARGYPMRSVPGLTQRRPWNSTPWREESVLSGLVKTCSVLRRRSPYPDAVTALESHLCQRWFSRLHLDPRLGAIPINCGGLGLLPWDGTTAVRQ	FYLSWLGNTLEEPLAREAARNEHTHRHLQQGHYSLPYDFASFDHQPTKTEILQFQAVIDNVAVALASPQQRNEAARIHSLIQAGHQTATLHAPPGLGSEDVFAVTGGLISGLRTTSSVGSGWNSVLGSMAFDLLAHFVGADVQVRSTLEITGDDTKVVTPHYLDALGIKLLYDALRAIANKSKFGLYRSWVEFLRIEISDCARGYPMRSVPGLTQRRPWNSTPWREESVLSGLVKTCSVLRRRSPYPDAVTALESHLCQRWFSRLHLDPRLGAIPINCGGLGLLPWDGTTAVRQ	Eukaryota_Arthropoda_Arachnida_Ixodida_Ixodidae_Ixodes_Ixodes persulcatus	hypothetical protein HPB47_014694 [Ixodes persulcatus]
Ixodes_persulcatus_JABSTQ010005038.1:6018-6578	EUK	AUX13136.1	37.1	210	125	2	757	137	179	384	1.3e-30	133	-3	TCTGATCTTACCCAGCTCGTTTTTGACGAGCGCCTTGTTCTCTTGCAGCCCGTAAGTCGTCACACGGCTGTACAGGTCCTCAAAGGTGGACTTATCCATGATGAGGTTTTTCCGCGCTTTAAAGCGTCTGGTCTTAATGCCATTGTTGGTGGAGCCTCAATATTGAACCAAACCGAAGCTCGCCGAACCCGAATGGCCCCAGGATCCCTCTTCGAGCCACTCGGCAAGACTGGCCGTCGGGGAGGGGTGATCTCGGGCCACGTGACGGAGCTGAGCTATCATCTCAAGTACGCCCGCCTGGTCCCACCCGGCCAGGCCGGAGATGCCGTGGTCCAACAGACCTCCTCCCGCCAGCACCTTTGCCTGCGAGACTTGGTCCCAGCCCTTGACTGGGGGCAA…	FDYITVCNLLLGRIVFFGTPWWTILEQSGCLAAGSEHFRLAGKCLYDIVKKETVAISADLRVSLYEVGGLYGAMTPPVPSWDPIEETRALAESGQTAHGLLFTPEYSQQAILDYIRGLVDHAGPEGRESSFREWLESAEWERAGSSSLGTVEYEVEIDGEKVRDHFKARKNLVLDVIPLDDLEQGVRTCTSQDNVALVKSEFAKIR	FDYICATNIVLPSFLFEGMGWWEFRAS*GAFAGGAEHFRAVARKGGNFIEKLRTTTLAEKGVALYENASLYGALLPPVKGWDQVSQAKVLAGGGLLDHGISGLAGWDQAGVLEMIAQLRHVARDHPSPTASLAEWLEEGSWGHSGSASFGLVQY*GSTNNGIKTRRFKARKNLIMDKSTFEDLYSRVTTYGLQENKALVKNELGKIR	Viruses_Duplornaviricota_Chrymotiviricetes_Ghabrivirales_Totiviridae_NA_Lonestar tick totivirus	polymerase [Lonestar tick totivirus]	KAG0443635.1	63.9	144	52	0	568	137	138	281	1.27e-47	181	-3	TCTGATCTTACCCAGCTCGTTTTTGACGAGCGCCTTGTTCTCTTGCAGCCCGTAAGTCGTCACACGGCTGTACAGGTCCTCAAAGGTGGACTTATCCATGATGAGGTTTTTCCGCGCTTTAAAGCGTCTGGTCTTAATGCCATTGTTGGTGGAGCCTCAATATTGAACCAAACCGAAGCTCGCCGAACCCGAATGGCCCCAGGATCCCTCTTCGAGCCACTCGGCAAGACTGGCCGTCGGGGAGGGGTGATCTCGGGCCACGTGACGGAGCTGAGCTATCATCTCAAGTACGCCCGCCTGGTCCCACCCGGCCAGGCCGGAGATGCCGTGGTCCAACAGACCTCCTCCCGCCAGCACCTTTGCCTGCGAGACTTGGTCCCAGCCCTTGACTGGGGGCAA…	LYENACLYGALLPPVKVWDPVAQAEALAGGGLLDHGVPGLSGWDQDAVLARIADLRRHARVHPSTTQTLPVWLEAGDWERSGSASFGRVCFEVSTSEETKCGHFKARRNLLMDVTEFDELYRRVSTYAKQENRALIKSELGKIR	LYENASLYGALLPPVKGWDQVSQAKVLAGGGLLDHGISGLAGWDQAGVLEMIAQLRHVARDHPSPTASLAEWLEEGSWGHSGSASFGLVQY*GSTNNGIKTRRFKARKNLIMDKSTFEDLYSRVTTYGLQENKALVKNELGKIR	Eukaryota_Arthropoda_Arachnida_Ixodida_Ixodidae_Ixodes_Ixodes persulcatus	hypothetical protein HPB47_014694 [Ixodes persulcatus]
Ixodes_ricinus_JXMZ02093957.1:912-2466	EUK	AUX13136.1	48.9	393	201	0	1180	2	368	760	1.22e-109	363	-1	CGGAACCAGGGCAGGAACGTCGTCGCCCGCGAGCTTTGTCGCCAGACGGGCATCGGCGATGGCACGAGCAGTGTCGCCGTCTATGGGCAGTTCCAGCTTGGAAAAGCCTCGTTGTATCTGTCCTTCACGGTAAGAAGTCCGGTTGGTGATTCGCACCGGAGCGGGCGGCTCGTGGATCCAAGTGCGGACGGCAGTTTCTCCACTCCAGGGCTCAAGGCCCAGGCCCCCGCAGGAGACAGGAATCGCCCCCAGCCGGGCGTCCAGACGCAAACGGTCGAACCACCGTGTTCGAAGGTGGCGCTCCAAACGGTCCACGGCCTCGGGAAAGGGGGACCGACGGCGCAATACTGCGCACGACTTCACAAGCCCCGAGAGTACTGCCTCCTCTCGCCAGGGCGT…	TSQDNVALVKSEFAKIRIAVSSPLLVYLGQAWLYDLAGTYYKSWPGNTLEESPSEEAFRNETTFRRLSAGWFALPYDFSRFDHQPTTKEVLAFHDVLVTRAFMGARPEDRHDVLHIANCQRQGFAHATLRSPPGIGEQQTFKVTGGLMSGLRSTSSVGSGWNLALGKTGERLVNAFRRPDSTVKTELYVRGDDTQVLSQNYHDVLGIKIAYDALGAEANESKFTLRRGRSEFLRIETSDRARGYPCRTVPLAVQRCPWNARPAGPEAIVSHVAKVLATLGRRVADPSHVHEFRQFYVDRMLNMYRMDIRLKRIPVGLGGLGVEAWDGRWAVKQWRQPTLPPIRIINHTSYREKQVEGQLRSVGLPIKKTVIDGIVQSRLQSKAALDDIPKLSP	TNRTHKALIKSELAKIRIAVASPLETYLQMSWLYALGGSFYLSWPGNTLEEPLTHEATRNEKTFSQLQRGSFALPYDFAAFDHQPTKTEILHFQSTIDSVGIEASGPSQRPDAERLHSLIQSGHLRATLAPPAGLGSEEVFPVTGGLMSGLRTTSSVGSGWNGVLGSMAFDALHVLVGSDVRARSTLEIRGDDTKVVTKDYLDALGVKILYDALGAVANEAKFGLYQARVEFLRVETSDRARGYPMRSVPGLLQRRPWNATPWREEAVLSGLVKSCAVLRRRSPFPEAVDRLERHLRTRWFDRLRLDARLGAIPVSCGGLGLEPWSGETAVRTWIHEPPAPVRITNRTSYREGQIQRGFSKLELPIDGDTARAIADARLATKLAGDDVPALVP	Viruses_Duplornaviricota_Chrymotiviricetes_Ghabrivirales_Totiviridae_NA_Lonestar tick totivirus	polymerase [Lonestar tick totivirus]	KAG0443635.1	63.8	389	104	2	1168	2	269	620	2.58e-156	479	-1	CGGAACCAGGGCAGGAACGTCGTCGCCCGCGAGCTTTGTCGCCAGACGGGCATCGGCGATGGCACGAGCAGTGTCGCCGTCTATGGGCAGTTCCAGCTTGGAAAAGCCTCGTTGTATCTGTCCTTCACGGTAAGAAGTCCGGTTGGTGATTCGCACCGGAGCGGGCGGCTCGTGGATCCAAGTGCGGACGGCAGTTTCTCCACTCCAGGGCTCAAGGCCCAGGCCCCCGCAGGAGACAGGAATCGCCCCCAGCCGGGCGTCCAGACGCAAACGGTCGAACCACCGTGTTCGAAGGTGGCGCTCCAAACGGTCCACGGCCTCGGGAAAGGGGGACCGACGGCGCAATACTGCGCACGACTTCACAAGCCCCGAGAGTACTGCCTCCTCTCGCCAGGGCGT…	NRALIKSELGKIRIAVASPLKIFYLSWLGNTLEEPLAREAARNEHTHRHLQQGHYSLPYDFASFDHQPTKTEILQFQAVIDNVAVALASPQQRNEAARIHSLIQAGHQTATLHAPPGLGSEDVFAVTGGLISGLRTTSSVGSGWNSVLGSMAFDLLAHFVGADVQVRSTLEITGDDTKVVTPHYLDALGIKLLYDALRAIANKSKFGLYRSWVEFLRIEISDCARGYPMRSVPGLTQRRPWNSTPWREESVLSGLVKTCSVLRRRSPYPDAVTALESHLCQRWFSRLHLDPRLGAIPINCGGLGLLPWDGTTAVRQSFAAQDITLSDDTAEAIATTCLAVKLAGDDVPTILP	HKALIKSELAKIRIAVASPLETYLQMSWLYALGGSFYLSWPGNTLEEPLTHEATRNEKTFSQLQRGSFALPYDFAAFDHQPTKTEILHFQSTIDSVGIEASGPSQRPDAERLHSLIQSGHLRATLAPPAGLGSEEVFPVTGGLMSGLRTTSSVGSGWNGVLGSMAFDALHVLVGSDVRARSTLEIRGDDTKVVTKDYLDALGVKILYDALGAVANEAKFGLYQARVEFLRVETSDRARGYPMRSVPGLLQRRPWNATPWREEAVLSGLVKSCAVLRRRSPFPEAVDRLERHLRTRWFDRLRLDARLGAIPVSCGGLGLEPWSGETAVRTWIHEPPAPVRITNRTSYREGQIQRGFSKLELPIDGDTARAIADARLATKLAGDDVPALVP	Eukaryota_Arthropoda_Arachnida_Ixodida_Ixodidae_Ixodes_Ixodes persulcatus	hypothetical protein HPB47_014694 [Ixodes persulcatus]
Ixodes_persulcatus_JABSTQ010009176.1:67029-67964	EUK	AUX13136.1	44.4	372	205	1	140	1249	347	718	1.02e-84	289	2	AGGAAAAACATTGTAATGGACATAACCTCATTCGACGAACTCTACACGAGAGTAACTACCTATGACAGACAGGAAAACAAAGCGCTCATTAAAAGCGAGCTCAGCAAAGGGTGCATCGCTGTCGCTTCCCCCCTTGAGACATACCTCCAGATGAGTTGGCTGTACATCTTGGGGGGGAGCTTCTACTTGAACTGGACCGGCAACACGCTCGAAAAGCCTCTTGACGCGGAGGCGGCCCGGAACGAACATACTTTTGACCACCTGTCGCGGGGCTACTACACCTTGCCCTACGACTTCGCGGCGTTCAACCACCAGCTGTAGAGGAATGAGATCATGGCATTTCAGGAGGTCCTCGACGGCGTAGCGGCCGACGCCGCAACCACCGACCAGCTCGCTTAG…	RKNLVLDVIPLDDLEQGVRTCTSQDNVALVKSEFAKIRIAVSSPLLVYLGQAWLYDLAGTYYKSWPGNTLEESPSEEAFRNETTFRRLSAGWFALPYDFSRFDHQPTTKEVLAFHDVLVTRAFMGARPEDRHDVLHIANCQRQGFAHATLRSPPGIGEQQTFKVTGGLMSGLRSTSSVGSGWNLALGKTGERLVNAFRRPDSTVKTELYVRGDDTQVLSQNYHDVLGIKIAYDALGAEANESKFTLRRGRSEFLRIETSDRARGYPCRTVPLAVQRCPWNARPAGPEAIVSHVAKVLATLGRRVADPSHVHEFRQFYVDRMLNMYRMDIRLKRIPVGLGGLGVEAWDGRWAVKQWRQPTLPPIRIINHTSYR	RKNIVMDITSFDELYTRVTTYDRQENKALIKSELSKGCIAVASPLETYLQMSWLYILGGSFYLNWTGNTLEKPLDAEAARNEHTFDHLSRGYYTLPYDFAAFNHQL*RNEIMAFQEVLDGVAADAATTDQLA*AHLLHRLIQSGLATATLQVPSGLGSDEVFAVIGGLMSGLRTTSSVGSGWNSVLASLAFGLLGRLVSTNVLGSSTLEIGGDDAKLVTLNYLDALCIKILYDALGAIANEAKFGPYKRRVEFLRIETSDHARGYPARSVPGLVQRQPSNASPWWDEGTLCGLVKMSATLRRRSPCPDAVNQISDHLQQRWFSRLKLDPHLGSIPLSCGGLGLSAWARMSAIRSWATAPPLPFERHGQNR	Viruses_Duplornaviricota_Chrymotiviricetes_Ghabrivirales_Totiviridae_NA_Lonestar tick totivirus	polymerase [Lonestar tick totivirus]	KAG0432113.1	86.8	296	6	1	266	1153	275	537	3.45e-167	506	2	TCCCCCCTTGAGACATACCTCCAGATGAGTTGGCTGTACATCTTGGGGGGGAGCTTCTACTTGAACTGGACCGGCAACACGCTCGAAAAGCCTCTTGACGCGGAGGCGGCCCGGAACGAACATACTTTTGACCACCTGTCGCGGGGCTACTACACCTTGCCCTACGACTTCGCGGCGTTCAACCACCAGCTGTAGAGGAATGAGATCATGGCATTTCAGGAGGTCCTCGACGGCGTAGCGGCCGACGCCGCAACCACCGACCAGCTCGCTTAGGCCCACCTTCTTCACAGGCTGATCCAGTCCGGTCTTGCCACGGCGACGCTCCAGGTGCCCTCAGGACTTGGCAGCGACGAGGTTTTTGCCGTCATCGGCGGGCTGATGTCGGGCCTTCGAACAACA…	SPMSWPPRMSWLYILGGSFYLNWTGNTLEKPLDAEAARNEHTFDHLSRGYYTLPYDFAAFNHQLLIQSGLATATLQVPSGLGSDEVFAVIGGLMSGLRTTSSVGSGWNSVLASLAFGLLGRLVSTNVLGSSTLEIGGDDAKLVTLNYLDALCIKILYDALGAIANEAKFGPYKRRVEFLRIETSDHARGYPARSVPGLVQRQPSNASPWWDEGTLCGLVKMSATLRRRSPCPDAVNQISDHLQQRWFSRLKLDPHLGSIPLSC	SPLETYLQMSWLYILGGSFYLNWTGNTLEKPLDAEAARNEHTFDHLSRGYYTLPYDFAAFNHQL*RNEIMAFQEVLDGVAADAATTDQLA*AHLLHRLIQSGLATATLQVPSGLGSDEVFAVIGGLMSGLRTTSSVGSGWNSVLASLAFGLLGRLVSTNVLGSSTLEIGGDDAKLVTLNYLDALCIKILYDALGAIANEAKFGPYKRRVEFLRIETSDHARGYPARSVPGLVQRQPSNASPWWDEGTLCGLVKMSATLRRRSPCPDAVNQISDHLQQRWFSRLKLDPHLGSIPLSC	Eukaryota_Arthropoda_Arachnida_Ixodida_Ixodidae_Ixodes_Ixodes persulcatus	hypothetical protein HPB47_021135 [Ixodes persulcatus]
Ixodes_persulcatus_JABSTQ010002774.1:4826-5359	EUK	AUX13136.1	40.9	235	135	2	38	733	121	354	2.24e-45	176	2	GTTCAGGACCTACTCGACATGCCCGAGGACGATGAGTTGGCCAGGCGCCTCTATCCCCCCCGGACCAAGGCTAACCTGGCCATACGCAACTCCCGGTTTGCGGACCTCCTCACCCTTCCGCACAGCGACGGGGTTCTGAGGTTACGCCTCACAGCTCTCCTTGGCTTCGACTACATAACGGCGGCCAATGTCCTCACCGCCAGCTTTCTTTTCGAAGAGATGGACTGGTGGGGTTTTTGGGCTGCCTGTGGTGCCTTCTCTCGCGATGCTGAACATTTCCGTGTCGTGACTCGCGAGGGAAGTGATGTGGTGAAGAAGTACCGAACCTCAATCCCTCCTGACCTTCGGGTCGTTCTCTACGAGAACTCGAGCCTGTACGGGGCCCTGTTCCCTCCCGTC…	VDNLLSDPTDDRLAVAAFPPRTKSDLGVRNIRIADLVFFMRQYPKYGDIRSLLVSLKLFDYITVCNLLLGRIVFFGTPWWTILEQSGCLAAGSEHFRLAGKCLYDIVKKETVAISADLRVSLYEVGGLYGAMTPPVPSWDPIEETRALAESGQTAHGLLFTPEYSQQAILDYIRGLVDHAGPEGRESSFREWLESAEWERAGSSSLGTVEYEVEIDGEKVRDHFKARKNLVLDV	VQDLLDMPEDDELARRLYPPRTKANLAIRNSRFADLLTLPHSDGVLRLRLTALLGFDYITAANVLTASFLFEEMDWWGFWAACGAFSRDAEHFRVVTREGSDVVKKYRTSIPPDLRVVLYENSSLYGALFPPVPGWDPVAQAAALAAGGKIDHGVPGLPGWDREAVLARIDALRHYGRTHPSTTLTLRDWLEQGDWERSGSASFGRVNYEIATADGLKKGHFKARKNILMDV	Viruses_Duplornaviricota_Chrymotiviricetes_Ghabrivirales_Totiviridae_NA_Lonestar tick totivirus	polymerase [Lonestar tick totivirus]	KAG0443874.1	91.9	222	14	3	56	709	1	222	1.94e-136	405	2	ATGCCCGAGGACGATGAGTTGGCCAGGCGCCTCTATCCCCCCCGGACCAAGGCTAACCTGGCCATACGCAACTCCCGGTTTGCGGACCTCCTCACCCTTCCGCACAGCGACGGGGTTCTGAGGTTACGCCTCACAGCTCTCCTTGGCTTCGACTACATAACGGCGGCCAATGTCCTCACCGCCAGCTTTCTTTTCGAAGAGATGGACTGGTGGGGTTTTTGGGCTGCCTGTGGTGCCTTCTCTCGCGATGCTGAACATTTCCGTGTCGTGACTCGCGAGGGAAGTGATGTGGTGAAGAAGTACCGAACCTCAATCCCTCCTGACCTTCGGGTCGTTCTCTACGAGAACTCGAGCCTGTACGGGGCCCTGTTCCCTCCCGTCCCGGGTTGGGATCCGGTG…	MPEDDELARRLYPPRTKANLAIRNSRFADLLTLPHSDGVLRLRLTALLGFDYITAANVLTASFLFEEMDWWGFWAACGAFSRDAEHFRVVTREGSDVVKKYRTSIPPDLRVVLYENSSLYGALFPPVPGWDPVAQAAALAAGGKIDHGVPGLPGWDREAVLARIDALRHYGRTHPSTTLTLRDWLEQGDWERSGCAVSYEPIRTYARATPRRHGFTAGQFKA	MPEDDELARRLYPPRTKANLAIRNSRFADLLTLPHSDGVLRLRLTALLGFDYITAANVLTASFLFEEMDWWGFWAACGAFSRDAEHFRVVTREGSDVVKKYRTSIPPDLRVVLYENSSLYGALFPPVPGWDPVAQAAALAAGGKIDHGVPGLPGWDREAVLARIDALRHYGRTHPSTTLTLRDWLEQGDWERSGSASFGRVNYEIATADGLKKGHFKA	Eukaryota_Arthropoda_Arachnida_Ixodida_Ixodidae_Ixodes_Ixodes persulcatus	hypothetical protein HPB47_014435 [Ixodes persulcatus]
Ixodes_persulcatus_JABSTQ010003528.1:4202-4666	EUK	AUX13136.1	48.6	216	111	0	862	215	318	533	1.77e-52	195	-3	CCCGAGGACACTGTTCCAGCCGGACCCGACAGACGAGGTGGTGCGAAGACCGGACATCAGTCCGCCCGTCACAGCAAACACGTCCTTGCTGCCGAGACCGGCCGGGGCGTGGAGGTTGGCAGTGTTGTGGCCGGACTGGATGAGGGCATGGGTGGCCTCAGCTTCGGCACGCTGGTCTGGGCAAGCGGCAGAGATTGCCACGTCGTCAATGACGGTCTGAAATACTTTGATTTCGTCTTTGGTTGGTTGATGATCGAATGAAGCAAAGTCATAGGATAACGTGAAGTACCCCTGCTGACGATGTCGGTAAGTCCGCTCGTTGCGGGCGGCCTCGCGCGCAAGTGGCTCCTCGAGCGTATTACCTGGCCAGTTCAGGTAAAAGCTTTTCCCCAGAGCATA…	WERAGSSSLGTVEYEVEIDGEKVRDHFKARKNLVLDVIPLDDLEQGVRTCTSQDNVALVKSEFAKIRIAVSSPLLVYLGQAWLYDLAGTYYKSWPGNTLEESPSEEAFRNETTFRRLSAGWFALPYDFSRFDHQPTTKEVLAFHDVLVTRAFMGARPEDRHDVLHIANCQRQGFAHATLRSPPGIGEQQTFKVTGGLMSGLRSTSSVGSGWNLALG	WEHSGSASFGGVCYEIKTPEGVKRGHLKARKNLIMDVTTFQDLYHRISTYALQENRALIKSELSKIRIAVASPLEAYLLMSCMYALGKSFYLNWPGNTLEEPLAREAARNERTYRHRQQGYFTLSYDFASFDHQPTKDEIKVFQTVIDDVAISAACPDQRAEAEATHALIQSGHNTANLHAPAGLGSKDVFAVTGGLMSGLRTTSSVGSGWNSVLG	Viruses_Duplornaviricota_Chrymotiviricetes_Ghabrivirales_Totiviridae_NA_Lonestar tick totivirus	polymerase [Lonestar tick totivirus]	KAG0443635.1	69.7	234	58	1	862	161	215	435	7.26e-97	311	-3	GCGGGCGAGGGCATTGGTGCAGATAAACTACGCTAGAAGGTCGAAGGCCATCGACCCGAGGACACTGTTCCAGCCGGACCCGACAGACGAGGTGGTGCGAAGACCGGACATCAGTCCGCCCGTCACAGCAAACACGTCCTTGCTGCCGAGACCGGCCGGGGCGTGGAGGTTGGCAGTGTTGTGGCCGGACTGGATGAGGGCATGGGTGGCCTCAGCTTCGGCACGCTGGTCTGGGCAAGCGGCAGAGATTGCCACGTCGTCAATGACGGTCTGAAATACTTTGATTTCGTCTTTGGTTGGTTGATGATCGAATGAAGCAAAGTCATAGGATAACGTGAAGTACCCCTGCTGACGATGTCGGTAAGTCCGCTCGTTGCGGGCGGCCTCGCGCGCAAGTGG…	WERSGSASFGRVCFEVSTSEETKCGHFKARRNLLMDVTEFDELYRRVSTYAKQENRALIKSELGKIRIAVASPLKIFYLSWLGNTLEEPLAREAARNEHTHRHLQQGHYSLPYDFASFDHQPTKTEILQFQAVIDNVAVALASPQQRNEAARIHSLIQAGHQTATLHAPPGLGSEDVFAVTGGLISGLRTTSSVGSGWNSVLGSMAFDLLAHFVGADVQVR	WEHSGSASFGGVCYEIKTPEGVKRGHLKARKNLIMDVTTFQDLYHRISTYALQENRALIKSELSKIRIAVASPLEAYLLMSCMYALGKSFYLNWPGNTLEEPLAREAARNERTYRHRQQGYFTLSYDFASFDHQPTKDEIKVFQTVIDDVAISAACPDQRAEAEATHALIQSGHNTANLHAPAGLGSKDVFAVTGGLMSGLRTTSSVGSGWNSVLGSMAFDLLA*FICTNALAR	Eukaryota_Arthropoda_Arachnida_Ixodida_Ixodidae_Ixodes_Ixodes persulcatus	hypothetical protein HPB47_014694 [Ixodes persulcatus]
Ixodes_persulcatus_JABSTQ010002629.1:14350-14976	EUK	AUX13136.1	47.8	232	119	2	101	793	346	576	8.68e-51	192	2	GCTCGTAAGAACCTGGTAATGGATGTGTCCATGTCTGAGGAGCTTCACCGCCGTGTCACGACCTACGGCGAGCAGGCCAACGAGGCATTGGTAAAAAGTAAATTGTGGAAAATTCGCATCGCGGTTGCCTCCCCCCTTGAGACATACCTCCAGATGAGCTGGCTGTACGTCCTCGAGGGAGGGTTTTACCTCTCCTGGCCGGGTAATACCCTCGAGGTGCCGCTTGCTGCAGAGGCTGCACGCAACAGGGCGACCTACTCCCGACTCTTCCGGGGAGACTTTTCCCTTCCCTACGGCTTTGCGGCATTCGACCACCAGCCGATGAAACCTGAAAAAGTGGCGTTTCAAGACGTCATTAATGGCGTGGCGGTCGATGCCGCATCTCCCATCCAGCTACCC…	ARKNLVLDVIPLDDLEQGVRTCTSQDNVALVKSEFAKIRIAVSSPLLVYLGQAWLYDLAGTYYKSWPGNTLEESPSEEAFRNETTFRRLSAGWFALPYDFSRFDHQPTTKEVLAFHDVLVTRAFMGARPEDRHDVLHIANCQRQGFAHATLRSPPGIGEQQTFKVTGGLMSGLRSTSSVGSGWNLALGKTGERLVNAFRRPDSTVKTELYVRGDDTQVLSQNYHDVLGIKI	ARKNLVMDVSMSEELHRRVTTYGEQANEALVKSKLWKIRIAVASPLETYLQMSWLYVLEGGFYLSWPGNTLEVPLAAEAARNRATYSRLFRGDFSLPYGFAAFDHQPMKPEKVAFQDVINGVAVDAASPIQLPEAELLHCLIQTGHDPATLQALAGLSSKEIFAVKGGLMSGLRTTSFLGSGWNGVLGSMAFDLVSFLTRADVRNSSTLEIRGDDTKVVTPHYMDALGVKL	Viruses_Duplornaviricota_Chrymotiviricetes_Ghabrivirales_Totiviridae_NA_Lonestar tick totivirus	polymerase [Lonestar tick totivirus]	KAG0443998.1	99.3	144	1	0	251	682	208	351	2.93e-91	289	2	CAGATGAGCTGGCTGTACGTCCTCGAGGGAGGGTTTTACCTCTCCTGGCCGGGTAATACCCTCGAGGTGCCGCTTGCTGCAGAGGCTGCACGCAACAGGGCGACCTACTCCCGACTCTTCCGGGGAGACTTTTCCCTTCCCTACGGCTTTGCGGCATTCGACCACCAGCCGATGAAACCTGAAAAAGTGGCGTTTCAAGACGTCATTAATGGCGTGGCGGTCGATGCCGCATCTCCCATCCAGCTACCCGAGGCTGAACTTTTGCATTGCCTCATCCAGACTGGCCACGATCCTGCCACCCTCCAGGCCCTGGCGGGGTTGAGCAGCAAAGAGATCTTTGCGGTCAAAGGAGGACTGATGTCAGGTCTCAGGACTACTTCCTTCCTTGGGTCGGGGTGG…	KMSWLYVLEGGFYLSWPGNTLEVPLAAEAARNRATYSRLFRGDFSLPYGFAAFDHQPMKPEKVAFQDVINGVAVDAASPIQLPEAELLHCLIQTGHDPATLQALAGLSSKEIFAVKGGLMSGLRTTSFLGSGWNGVLGSMAFDL	QMSWLYVLEGGFYLSWPGNTLEVPLAAEAARNRATYSRLFRGDFSLPYGFAAFDHQPMKPEKVAFQDVINGVAVDAASPIQLPEAELLHCLIQTGHDPATLQALAGLSSKEIFAVKGGLMSGLRTTSFLGSGWNGVLGSMAFDL	Eukaryota_Arthropoda_Arachnida_Ixodida_Ixodidae_Ixodes_Ixodes persulcatus	hypothetical protein HPB47_014287, partial [Ixodes persulcatus]
Ixodes_persulcatus_JABSTQ010011030.1:79655-80047	EUK	AUX13136.1	44.6	166	87	2	209	703	239	400	9.52e-33	137	2	AACGTGACATTCTACGAAAACGCAGCCCTCTACGGTGCTCTGCTTCCCCCAGTCAAGGGGTGGGACCCCGTTGCTCAGGCAGAGGCGCTCGCGGGAGGGGGCCTCCTTGACCATGGCATTCCCGGCACACCCGGTTGGGACCAGGCCGCTGTCCTGGAATGGATCGCCGCTCTTCGCCATGCGGCCCGTGTCCACCCCCCCCCCCCCTCCCGAACGAGCCTGGCCGAGTGGCTCGAGGAGGGTACTTGGGAACGATCGGGCGCTGCGAGCTTCGGGGCTGTGCAGTACCGCGTCTCGACCACTTTGAGTATTAAGACCGGGGAATTCAAGGCACGAAAAAACCTAGTCATGGACATTACCACCTTCGACGAACTGTACACTCGCATCACGACGTACGAC…	RVSLYEVGGLYGAMTPPVPSWDPIEETRALAESGQTAHGLLFTPEYSQQAILDYIRGLVDHAGPEGRESSFREWLESAEWERAGSSSLGTVEYEVEIDGEKVRDHFKARKNLVLDVIPLDDLEQGVRTCTSQDNVALVKSEFAKIRIAVSSPLLVYLGQAWL	NVTFYENAALYGALLPPVKGWDPVAQAEALAGGGLLDHGIPGTPGWDQAAVLEWIAALRHAARVHPPPPSRTSLAEWLEEGTWERSGAASFGAVQYRVSTTLSIKTGEFKARKNLVMDITTFDELYTRITTYDKQENKALVKSKLGKIRIAVTSTLETYLHMSWL	Viruses_Duplornaviricota_Chrymotiviricetes_Ghabrivirales_Totiviridae_NA_Lonestar tick totivirus	polymerase [Lonestar tick totivirus]	KAG0443635.1	67.7	161	49	2	221	703	139	296	8.11e-61	215	2	TACGAAAACGCAGCCCTCTACGGTGCTCTGCTTCCCCCAGTCAAGGGGTGGGACCCCGTTGCTCAGGCAGAGGCGCTCGCGGGAGGGGGCCTCCTTGACCATGGCATTCCCGGCACACCCGGTTGGGACCAGGCCGCTGTCCTGGAATGGATCGCCGCTCTTCGCCATGCGGCCCGTGTCCACCCCCCCCCCCCCTCCCGAACGAGCCTGGCCGAGTGGCTCGAGGAGGGTACTTGGGAACGATCGGGCGCTGCGAGCTTCGGGGCTGTGCAGTACCGCGTCTCGACCACTTTGAGTATTAAGACCGGGGAATTCAAGGCACGAAAAAACCTAGTCATGGACATTACCACCTTCGACGAACTGTACACTCGCATCACGACGTACGACAAACAAGAAAAC…	YENACLYGALLPPVKVWDPVAQAEALAGGGLLDHGVPGLSGWDQDAVLARIADLRRHARVHPSTTQTLPVWLEAGDWERSGSASFGRVCFEVSTSEETKCGHFKARRNLLMDVTEFDELYRRVSTYAKQENRALIKSELGKIRIAVASPLKIFYLSWL	YENAALYGALLPPVKGWDPVAQAEALAGGGLLDHGIPGTPGWDQAAVLEWIAALRHAARVHPPPPSRTSLAEWLEEGTWERSGAASFGAVQYRVSTTLSIKTGEFKARKNLVMDITTFDELYTRITTYDKQENKALVKSKLGKIRIAVTSTLETYLHMSWL	Eukaryota_Arthropoda_Arachnida_Ixodida_Ixodidae_Ixodes_Ixodes persulcatus	hypothetical protein HPB47_014694 [Ixodes persulcatus]
Ixodes_persulcatus_JABSTQ010004883.1:15266-16183	EUK	AUX13136.1	46.3	391	209	1	2	1174	318	707	3.27e-96	320	2	TGGGAACGGTCCGACTCGGCCAATTTCGAGAGGGTGAGTTATGAGGTCTCGACGTCAGAAGGGACGAAGAGAGGACACTTCAAGGCGCGGAAGAATCTCCTGATGGATGCGACGGAGTTCAACAAACTCTATGAATGAGTGACCACCTACGCACTGCAGGAGAATCGAGCCTTGATCAAATCAGAACTCGGAAAGATCCGCATCGCGGTGGCCTCCCCCCTGGGGACATACCTCCAGATGAGTTGGATGTAGGCTCTGGGGGGGAGCTTCTACCTTTCTTGGCCTGGCAACACGCTGGAGGAGCCGCTCGCCTGGGAGGCTGCTCGGAATGAGTGCACCTACCACCACCTCCAGTGGGGTGTTTTTTCTTTGCCATATGACTTTGCGTCATTTGACCAC…	WERAGSSSLGTVEYEVEIDGEKVRDHFKARKNLVLDVIPLDDLEQGVRTCTSQDNVALVKSEFAKIRIAVSSPLLVYLGQAWLYDLAGTYYKSWPGNTLEESPSEEAFRNETTFRRLSAGWFALPYDFSRFDHQPTTKEVLAFHDVLVTRAFMGARPEDRHDVLHIANCQRQGFAHATLRSPPGIGEQQTFKVTGGLMSGLRSTSSVGSGWNLALGKTGERLVNAFRRPDSTVKTELYVRGDDTQVLSQNYHDVLGIKIAYDALGAEANESKFTLRRGRSEFLRIETSDRARGYPCRTVPLAVQRCPWNARPAGPEAIVSHVAKVLATLGRRVADPSHVHEFRQFYVDRMLNMYRMDIRLKRIPVGLGGLGVEAWDGRWAVKQWRQPTLP	WERSDSANFERVSYEVSTSEGTKRGHFKARKNLLMDATEFNKLYE*VTTYALQENRALIKSELGKIRIAVASPLGTYLQMSWM*ALGGSFYLSWPGNTLEEPLAWEAARNECTYHHLQWGVFSLPYDFASFDHQPRKTEIQHFQTVIDDMAIVAAGPDEHAEATAMHSLIRAGHKAATLHAPAGLGSEDVFAVTGGLMSGLRTTSYVGSGWNSVLGTMAFDLLAQFVCADVLACSTLEIRGDDTKVVTPHYLDALGVKPLYDVLGATANESKFGLYRSKVELLRIEMSDRARGYSMRSVPGLTQRRPWNSTPWREEAVLSGLAKTCSVLRRRSPCPAAVDEVEGHLRQRWFSRLHLDPRLGDIPINCGGLGLSPRREQSW*SSGLRPPLLP	Viruses_Duplornaviricota_Chrymotiviricetes_Ghabrivirales_Totiviridae_NA_Lonestar tick totivirus	polymerase [Lonestar tick totivirus]	KAG0443635.1	75.9	374	77	1	2	1123	215	575	6.12e-184	542	2	TGGGAACGGTCCGACTCGGCCAATTTCGAGAGGGTGAGTTATGAGGTCTCGACGTCAGAAGGGACGAAGAGAGGACACTTCAAGGCGCGGAAGAATCTCCTGATGGATGCGACGGAGTTCAACAAACTCTATGAATGAGTGACCACCTACGCACTGCAGGAGAATCGAGCCTTGATCAAATCAGAACTCGGAAAGATCCGCATCGCGGTGGCCTCCCCCCTGGGGACATACCTCCAGATGAGTTGGATGTAGGCTCTGGGGGGGAGCTTCTACCTTTCTTGGCCTGGCAACACGCTGGAGGAGCCGCTCGCCTGGGAGGCTGCTCGGAATGAGTGCACCTACCACCACCTCCAGTGGGGTGTTTTTTCTTTGCCATATGACTTTGCGTCATTTGACCAC…	WERSGSASFGRVCFEVSTSEETKCGHFKARRNLLMDVTEFDELYRRVSTYAKQENRALIKSELGKIRIAVASPLKIFYLSWLGNTLEEPLAREAARNEHTHRHLQQGHYSLPYDFASFDHQPTKTEILQFQAVIDNVAVALASPQQRNEAARIHSLIQAGHQTATLHAPPGLGSEDVFAVTGGLISGLRTTSSVGSGWNSVLGSMAFDLLAHFVGADVQVRSTLEITGDDTKVVTPHYLDALGIKLLYDALRAIANKSKFGLYRSWVEFLRIEISDCARGYPMRSVPGLTQRRPWNSTPWREESVLSGLVKTCSVLRRRSPYPDAVTALESHLCQRWFSRLHLDPRLGAIPINCGGLGLLP	WERSDSANFERVSYEVSTSEGTKRGHFKARKNLLMDATEFNKLYE*VTTYALQENRALIKSELGKIRIAVASPLGTYLQMSWM*ALGGSFYLSWPGNTLEEPLAWEAARNECTYHHLQWGVFSLPYDFASFDHQPRKTEIQHFQTVIDDMAIVAAGPDEHAEATAMHSLIRAGHKAATLHAPAGLGSEDVFAVTGGLMSGLRTTSYVGSGWNSVLGTMAFDLLAQFVCADVLACSTLEIRGDDTKVVTPHYLDALGVKPLYDVLGATANESKFGLYRSKVELLRIEMSDRARGYSMRSVPGLTQRRPWNSTPWREEAVLSGLAKTCSVLRRRSPCPAAVDEVEGHLRQRWFSRLHLDPRLGDIPINCGGLGLSP	Eukaryota_Arthropoda_Arachnida_Ixodida_Ixodidae_Ixodes_Ixodes persulcatus	hypothetical protein HPB47_014694 [Ixodes persulcatus]
Rhipicephalus_sanguineus_CM023530.1:5688144-5688551	EUK	AUX13135.1	32.5	268	172	4	14	796	1093	1358	3.62e-31	133	2	CCTCTATCACCTACGCCATGTGAGGCCAACGCCTTGAAGCTGGGGCTCATGTGGCAGTGGGAATCGTACGGCCTGCCATCATACTCCAATGTGTTCATGGGGCAGCTACAGGTGCACGAGCCGCACTGCCACGTCGTCAAAGGCAGTGCGATTCGCCGCCACTTCAATAGCTCAGGCTGTGAACGTGAGGATTGTGGAGGGCTCGTGGCGCCCATATTTCCCTTCCATCGTGGTTTTGAGCGTGGCTCCGTTCAATTTCGATTCTACGCCACTGCCCAGGCTGTGCCGGATGGTGCCCGTTTCTTGGTGCTCCCCTTCTGCTTTGAGAAGCAGGGATCCTTCACAAAGGCGGCCATCTACATCTTGTCGTTTCTCCGTTGGCCTTGGGGCAACATGAGC…	PPQPTSMLIPCLKLGLVSFWAGYSAEGGRTRSCLMNGQTQVHEPTVTVDPEGAVKRLLNSSGLVNEDCGGLADPAFPFRAGRARGRVSFHVSTDTVPPDMQMLFLPRTVMAMHNAKMLALYVTMFAPWPCGNLSLLIPTCARGSRKKDPAKQVYSWFGTTLALPGELNLAIVMPAGRPGRPKDWPKAFKPCPIQPEMGSQGVHHYLPHAAIPINTLGAAGFQYVPLVDYLLSWINDFTTSDVGAMYSALVRSGMWDDVTRWATDGP	PLSPTPCEANALKLGLMWQWESYGLPSYSNVFMGQLQVHEPHCHVVKGSAIRRHFNSSGCEREDCGGLVAPIFPFHRGFERGSVQFRFYATAQAVPDGARFLVLPFCFEKQGSFTKAAIYILSFLRWPWGNMSISADTADDAGEDNVRQLFKWYGSTTVVPGEVELNVVLHVTNCSESANLKKGEPRLGVVPTKGGVAVEFWQPWENIPANKADQHFYVPAACFAASRAMSFEPYLVSTVLAKINNYGLFDNVERWVFEGP	Viruses_Duplornaviricota_Chrymotiviricetes_Ghabrivirales_Totiviridae_NA_Lonestar tick totivirus	ORF1, partial [Lonestar tick totivirus]	XP_037272708.1	50.4	266	126	3	11	796	871	1134	2.1e-74	258	2	CCACCTCTATCACCTACGCCATGTGAGGCCAACGCCTTGAAGCTGGGGCTCATGTGGCAGTGGGAATCGTACGGCCTGCCATCATACTCCAATGTGTTCATGGGGCAGCTACAGGTGCACGAGCCGCACTGCCACGTCGTCAAAGGCAGTGCGATTCGCCGCCACTTCAATAGCTCAGGCTGTGAACGTGAGGATTGTGGAGGGCTCGTGGCGCCCATATTTCCCTTCCATCGTGGTTTTGAGCGTGGCTCCGTTCAATTTCGATTCTACGCCACTGCCCAGGCTGTGCCGGATGGTGCCCGTTTCTTGGTGCTCCCCTTCTGCTTTGAGAAGCAGGGATCCTTCACAAAGGCGGCCATCTACATCTTGTCGTTTCTCCGTTGGCCTTGGGGCAACATG…	PPPSPTTCEASAFKLGLMLAWAEYGIPDAACCYNILTGQSQVHEPDVFIKKYTTITRLFNSSGVPDEDCGGLIRPAFPFFRGWQRGQIRFFASVQCVPRGEPYLIMPPCFEVASSFAEAAVYLMSLLPWPWGNMSIVLETGVDGDPTPRKQMYTWYGATTVVPGELCLNVVLHQYPMCSLFGEDAEPPVFALYPTMGPSAVEFWPPFSEIPVNFKPGQNHFVPASAFAASWALGYHWGDIKCVLAKIQACGLFDNVGRWVLEAP	PPLSPTPCEANALKLGLMWQWESYGLPSYSNVFMGQLQVHEPHCHVVKGSAIRRHFNSSGCEREDCGGLVAPIFPFHRGFERGSVQFRFYATAQAVPDGARFLVLPFCFEKQGSFTKAAIYILSFLRWPWGNMSISADTADDAGEDNVRQLFKWYGSTTVVPGEVELNVVLHVTNCSESANLKKGEPRLGVVPTKGGVAVEFWQPWENIPANKADQHFYVPAACFAASRAMSFEPYLVSTVLAKINNYGLFDNVERWVFEGP	Eukaryota_Arthropoda_Arachnida_Ixodida_Ixodidae_Rhipicephalus_Rhipicephalus microplus	uncharacterized protein LOC119164588 [Rhipicephalus microplus]
Haemaphysalis_longicornis_JABSTR010003317.1:66991-67563	VIRAL	AUX13136.1	43.8	322	170	5	2	961	113	425	3.37e-69	243	2	CGACAAGACGACTGGCCTGCCACGCTCCAAGCTGCCCTGCTCGACCCTGACGACAACTGTCTTGTCCAGGCTGCCTTCCCACCCCGCACCCCTCAGGACATGGGCATACGAAATGCACGTGTGTCGGATGTGTGGAGGCTCTACAGTGTTAGTGGCCGGCAGGTAGAGTTGGAAGAACCTCTCTGCCTGCTCCAGTGGTTCAATTACGTGTCAATGGCGAACATACTTCTCGCCAAGGTCGTGTTTGTGCAACAGAGTTGGTGGGACGCTCTCGTGCTTGCAGGCGCCTTCCAGGCCGGCGCGGAACACTTCCGAGCCTGTAGCCGTGTATTTTCAGACCGTGTGAAAAAGGAGAACGTTGCCAGTACATGTAGTGCTGCCAACCGCATGTGCTTCTAT…	RPDNWEELVDNLLSDPTDDRLAVAAFPPRTKSDLGVRNIRIADLVFFMRQYPKYGDIRSLLVSLKLFDYITVCNLLLGRIVFFGTPWWTILEQSGCLAAGSEHFRLAGKCLYDIVKKETVAISADLRVSLYEVGGLYGAMTPPVPSWDPIEETRALAESGQTAHGLLFTPEYSQQAILDYIRGLVDHAGPEGRESSFREWLESAEWERAGSSSLGTVEYEVEIDGEKVRDHFKARKNLVLDVIPLDDLEQGVRTCTSQDNVALVKSEFAKIRIAVSSPLLVYLGQAWLYDLAGTYYKSWPGNTLEESPSEEAF	RQDDWPATLQAALLDPDDNCLVQAAFPPRTPQDMGIRNARVSDVWRLYSVSGRQVELEEPLCLLQWFNYVSMANILLAKVVFVQQSWWDALVLAGAFQAGAEHFRACSRVFSDRVKKENVASTCSAANRMCFYEVASLYRTMCPPPSVPGWDPIEKTRELAEGGRDQHGLLIEDGTGYSASNFLHAI*ELASITTHDPPDKWTFHQWLWDKEWARSEAFSLGTVEYALVADDEKKTEKFKARKNFLLDVEDFDPLEAHIRKHYTQDNVVLIKTEPSKIRLAVSCPVEVYLMQAWLFLTTGNAYSN*PANTLEESAEQGAL	Viruses_Duplornaviricota_Chrymotiviricetes_Ghabrivirales_Totiviridae_NA_Lonestar tick totivirus	polymerase [Lonestar tick totivirus]
Haemaphysalis_longicornis_JABSTR010003539.1:29715-30242	VIRAL	AUX13136.1	46.4	235	121	2	925	224	107	337	1.2e-58	213	-3	TCCTTCCGCCTTGAGGGCGTACTCAAGAGTGCCCAAAGACGACGCTCCAGCACGGGCCCACTCTTCGGACTCGAGGTACTGCCGGAATGTGCGGGTGTCTGGCCGGTCGCGGTGGGGCAGAGACGCCAGGTCGTGGATGGCGCGGCAGAAGTCGTGGGACATGTAGCCGGCCTGGTGGGCTGCAAGCAACCCACGCTCATCCTGGCCTCCCTGCGCCAACTTGCGTGTCTCTTCAATCGGATCCCAGCTAGGGACAGGCGGGCGCATGGTGCCGTACAGGGATGCGCACTTGTAGAAGCACACCCGCGTGTCTGCTGGCAGGGTGACATTCTCCTTCTTGACCAAATCGGATAGTTTTTTGCAAGCCATCCTGTAGTGCTCGGAGCCTCCATCAAAACA…	LTLLPTRPDNWEELVDNLLSDPTDDRLAVAAFPPRTKSDLGVRNIRIADLVFFMRQYPKYGDIRSLLVSLKLFDYITVCNLLLGRIVFFGTPWWTILEQSGCLAAGSEHFRLAGKCLYDIVKKETVAISADLRVSLYEVGGLYGAMTPPVPSWDPIEETRALAESGQTAHGLLFTPEYSQQAILDYIRGLVDHAGPEGRESSFREWLESAEWERAGSSSLGTVEYEVEIDG	LGLVDGRGPDWKEVLEAALIDPKDDRLAIAAFPPRSPQDLGIRYVQASDVWAYYLKFRGEDELRRTLRQLKHFEYICMTNLLLTKVVFTDPLWWSTLERAGCFDGGSEHYRMACKKLSDLVKKENVTLPADTRVCFYKCASLYGTMRPPVPSWDPIEETRKLAQGGQDERGLLAAHQAGYMSHDFCRAIHDLASLPHRDRPDTRTFRQYLESEEWARAGASSLGTLEYALKAEG	Viruses_Duplornaviricota_Chrymotiviricetes_Ghabrivirales_Totiviridae_NA_Lonestar tick totivirus	polymerase [Lonestar tick totivirus]
Hyalomma_asiaticum_CM023487.1:56183218-56184343	VIRAL	AUX13136.1	55.5	283	126	0	444	1292	322	604	3.58e-80	279	3	GGAGCGGTCTGGCTCCAGTACACTGGGTATGAGGTACTCAACGGAGAAGAGTGGCGGAGAGGGCATTTGAAAGCCCGGAAAAATCTCGTCCTTGACGTGATTGAGCCAGCCGACCTTCTGGACGCTGTTCGAACTCACCATACCCAGGACAACAAAGCCCTCGTAAAAAGTGAATTTGGCAAGATTCGGTTGGCTGTGTCTGCACCCCTCCCAACTTATCTTCAGCAAGCCTATCTCTCCAGCATTGCAGGATGTCCCTACCTTAATTGGCCGGGCAACACCTTAGAAGAATCACTCGAAGAAGAGATGTTATGCAACGAGAAGACAATCATGCTGATGCGGCGAGGGTTCTCCGCATTGCCATACGACTTTGCGCACTTTGACAATCAGCCTACGACC…	GSSSLGTVEYEVEIDGEKVRDHFKARKNLVLDVIPLDDLEQGVRTCTSQDNVALVKSEFAKIRIAVSSPLLVYLGQAWLYDLAGTYYKSWPGNTLEESPSEEAFRNETTFRRLSAGWFALPYDFSRFDHQPTTKEVLAFHDVLVTRAFMGARPEDRHDVLHIANCQRQGFAHATLRSPPGIGEQQTFKVTGGLMSGLRSTSSVGSGWNLALGKTGERLVNAFRRPDSTVKTELYVRGDDTQVLSQNYHDVLGIKIAYDALGAEANESKFTLRRGRSEFLRIET	GAVWLQYTGYEVLNGEEWRRGHLKARKNLVLDVIEPADLLDAVRTHHTQDNKALVKSEFGKIRLAVSAPLPTYLQQAYLSSIAGCPYLNWPGNTLEESLEEEMLCNEKTIMLMRRGFSALPYDFAHFDNQPTTPEVVEFQKLAFTCALMNANP*QAEDIKCIEHPLEISFETATLTTSPGICEPRTFRVIGGLMSGLSSTSAVGSGWNGVLGEMSHSIANCLRGADREERTWQIVRGDDTQVISEKYLDVLAIKIGYDALSAEGNESNFTLRRGRTGFLRVET	Viruses_Duplornaviricota_Chrymotiviricetes_Ghabrivirales_Totiviridae_NA_Lonestar tick totivirus	polymerase [Lonestar tick totivirus]
Rhipicephalus_annulatus_WOVY01015974.1:28811-29101	VIRAL	AUX13136.1	41.2	153	89	1	230	688	276	427	1.18e-24	113	2	TATGGTTTGCTACTCGGAGACGCTCTCAGCCCTGATGAGGTGCTGCACCACATGCACGACCTTGTCCGCTTCAAAGAAGGTGAACCCTGTGACGGGCGACCATTCGAAGAATGGTTGGCATCGTGCGAGTGGGAGAGGTCTTGCTCCTCTGCAACTGATAAAGTGCAATACGAGGTGGAAGCTGAGGGAGAGTAGAGAAAAGGCAAGCACAAAGTGTGGAGGAATCTTATCCTTGATATGGTCCGCTTTTACGAGCTTGTGAAGGCCATCAGGACTCGCAACACACAGGACAACAAAGCCCTGATCAAGAGTGAATGTGGGAATGTTTGCCTCGCAGTAGGTGCCCCTCTGAAAGTGTATCTCCAGCAAGGCTATCTGTATGGTGTGTCTGGCAGCGCC…	HGLLFTPEYSQQAILDYIRGLVDHAGPEGRESSFREWLESAEWERAGSSSLGTVEYEVEIDGEKVRDHFKARKNLVLDVIPLDDLEQGVRTCTSQDNVALVKSEFAKIRIAVSSPLLVYLGQAWLYDLAGTYYKSWPGNTLEESPSEEAFRN	YGLLLGDALSPDEVLHHMHDLVRFKEGEPCDGRPFEEWLASCEWERSCSSATDKVQYEVEAEGE*RKGKHKVWRNLILDMVRFYELVKAIRTRNTQDNKALIKSECGNVCLAVGAPLKVYLQQGYLYGVSGSAYLQWPSNPLEEFMREEMRHN	Viruses_Duplornaviricota_Chrymotiviricetes_Ghabrivirales_Totiviridae_NA_Lonestar tick totivirus	polymerase [Lonestar tick totivirus]
Hyalomma_asiaticum_CM023481.1:298614525-298613875	VIRAL	AUX13136.1	46.3	281	151	0	847	5	479	759	3.3e-73	254	-3	TGACACTTCCACCAAATCGTCGGTGGTTATTTTTTGTCGTGTCTCTCGGTCGGCGAGTTTAATGGCCTCACTCGGCCGTATCCGCACCCCGAAGCCGGCGTATTTCAGCACCATGCGATCTGCACGGAAGGTCGTTCCTGTTAGCAGGCGGACAGGCATCTGTGGCTCACGGTTCCAAGTTTCCACGGCCCAGCGTCCATCCCATGGGTATAACCCTAGCCCACCCAGAGCGACTGGAATGCTGAGCAGCCGGACGTCTACACCTTTCTTAGCCACCGTCTTCTCGGCCACGTAGCGACCGAAGTCTTGGATGGTTCGGGGGTCATCAACACGCCGGGACAGCACATTCACCACCTTGACAACTCGGGCTCCGTACGCGTCATCGGAATCAGGCCGACC…	DVLHIANCQRQGFAHATLRSPPGIGEQQTFKVTGGLMSGLRSTSSVGSGWNLALGKTGERLVNAFRRPDSTVKTELYVRGDDTQVLSQNYHDVLGIKIAYDALGAEANESKFTLRRGRSEFLRIETSDRARGYPCRTVPLAVQRCPWNARPAGPEAIVSHVAKVLATLGRRVADPSHVHEFRQFYVDRMLNMYRMDIRLKRIPVGLGGLGVEAWDGRWAVKQWRQPTLPPIRIINHTSYREKQVEGQLRSVGLPIKKTVIDGIVQSRLQSKAALDDIPKLS	DIKLIEHLLEISFDNATLTTLPGVCEPRTFRVTGGLMSGLRSTSAVGSGWNAVLGEMSRSIANDLRGVGACLDTWQIVRGDDIQVISRRYLDVLAVKIGYDALGAEANESKFTLRRGRTEFLRVEMSDVACCYPCRTVPLVNQRKPWSGRPDSDDAYGARVVKVVNVLSRRVDDPRTIQDFGRYVAEKTVAKKGVDVRLLSIPVALGGLGLYPWDGRWAVETWNREPQMPVRLLTGTTFRADRMVLKYAGFGVRIRPSEAIKLADRETRQKITTDDLVEVS	Viruses_Duplornaviricota_Chrymotiviricetes_Ghabrivirales_Totiviridae_NA_Lonestar tick totivirus	polymerase [Lonestar tick totivirus]
Hyalomma_asiaticum_CM023482.1:39998599-39998063	VIRAL	AUX13136.1	40.3	305	166	9	892	14	122	422	1.6e-47	182	-3	CTCTCCTACCGTCTTTTCCAACGTATTCCCGGGCCAATGCAGGTAGGGACAACCCGCGACACTGAACAGGTAGGCTTGTTGCAAATAGCCTGGTAGTGGGGCAGACATGGCAAGGCAAATCTTTACGAACTTGCTTTTTACCAACGCACGGTTTTCTTGGGTGCAGTGTGTACGTATGGATTCTCGTAGAATATTTGGCTCCACCACATCCAGTACCAGATTCTTCCAAGCCTTTAAGTGTCCACGACGGCATGTGTCACCATCTAACACTTCATATTCCACACAGCCCAGGGTGCTGGCACCGGAACGCTCCCATTGGCAATCCTCGAGCCACTTCTCAGGAGGATGGGTGTTGTCGGGTCTGGCTTCGGGGTAATGTGCCAACTGTTCAATAGCCAG…	DNLLSDPTDDRLAVAAFPPRTKSDLGVRNIRIADLVFFMRQYPKYGDIRSLLVSLKLFDYITVCNLLLGRIVFFGTPWWTILEQSGCLAAGSEHFRLAGKCLYDIVKKETVAISADLRVSLYEVGGLYGAMTPPVPSWDPIEETRALAESGQTAHGLLFTPEYSQQAILDYIRGLVDHAGPEGRESSFREWLESAEWERAGSSSLGTVEYEVEIDGEKVRDHFKARKNLVLDVIPLDDLEQGVRTCTSQDNVALVKSEFAKIRIAVSSPLLVYLGQAWLYDLAGTYYKSWPGNTLEESPSE	DRLMVDPEKGELARTLLQPRTKEDLAIRVCRNGDVLDFAKRTDRDVREVLVPCCGIDYALTNKLLAAMLCFRSVWWEQWTFTATLSISVPQRKSCQIQSK*ENHPWATVIVFPSKNACLYAAICPPVPWWDPVETREFATGDQTVHGLVWGPLFRPSSVILAIEQLAHYPEARPDNTHPPEKWLEDCQWERSGASTLGCVEYEVLDGDTCRRGHLKAWKNLVLDVVEPNILRESIRTHCTQENRALVKSKFVKICLAMSAPLPGYLQQAYLFSVAGCPYLHWPGNTLEKTVGE	Viruses_Duplornaviricota_Chrymotiviricetes_Ghabrivirales_Totiviridae_NA_Lonestar tick totivirus	polymerase [Lonestar tick totivirus]
Hyalomma_asiaticum_JABSTT010005877.1:6953-7513	VIRAL	AUX13136.1	49.8	269	135	0	38	844	454	722	1.69e-75	259	2	ACACCTGAAATCCTTGAATTTCAGCGAATTGCTTTCACACGTGCTCTGCTAAATGCAAACCCCTGGCAAGAACGGGACGTACGACTCATCGAACATCTCCTCGAGATTAGTTTCGAAAATGCCACTCTTCCGACCCCACCTAGCATTTGTGAGCCGCACACATTCCGTGTAACTGGACGACTGATGTACGGACTGTGTTCGACGTCTGCTATGGGTAGCGGCTGGAATAGTGTCTTGGGTAAGATGTCAAAGGCCATTGCCAACTACCTGTGGGGTACAGACCACGAAGTGCGTACGTGGCAAATTGTCCGAGGTGACGACACTCAAGTGATATCAAAGAGGTACCTCGACGTACTAGCCATCAAGATCGGCTATGATGCCTTGGGAGCCGAAGCAAAC…	TKEVLAFHDVLVTRAFMGARPEDRHDVLHIANCQRQGFAHATLRSPPGIGEQQTFKVTGGLMSGLRSTSSVGSGWNLALGKTGERLVNAFRRPDSTVKTELYVRGDDTQVLSQNYHDVLGIKIAYDALGAEANESKFTLRRGRSEFLRIETSDRARGYPCRTVPLAVQRCPWNARPAGPEAIVSHVAKVLATLGRRVADPSHVHEFRQFYVDRMLNMYRMDIRLKRIPVGLGGLGVEAWDGRWAVKQWRQPTLPPIRIINHTSYREKQV	TPEILEFQRIAFTRALLNANPWQERDVRLIEHLLEISFENATLPTPPSICEPHTFRVTGRLMYGLCSTSAMGSGWNSVLGKMSKAIANYLWGTDHEVRTWQIVRGDDTQVISKRYLDVLAIKIGYDALGAEANESKFTLRQGRTEFLRVETGQVSRCYPCPPVPLVNQRKPWSGRPDSNNTSAARVVKVINVLSQRVDEPSTILGFGRFVAEKMVVKKGVDVRLLSIPVSLGGLGLFPWDGRWAVLSWNREPQIPVRLLNTTGFRAQQV	Viruses_Duplornaviricota_Chrymotiviricetes_Ghabrivirales_Totiviridae_NA_Lonestar tick totivirus	polymerase [Lonestar tick totivirus]
Hyalomma_asiaticum_CM023483.1:99343222-99344157	VIRAL	AUX13136.1	55.1	376	168	1	71	1198	341	715	3.48e-130	409	2	AGAGGGAAGTTCAAGGCCAGGAAGAACTTAGTCCTCGATGTCGTCTCACCCCAAGATCTACTGGACTCAGTCCGAAATCACAAGACTCAAGACAACAAAGCGCTGGTGAAGAGCGAGTTTGGGAAGATTAGGTTGGCGGTTTCTGCCCCATTGCCTATCTATCTACAACAGGCATATCTGTTCAGCGTCTCGGGCTGCCCATATCTTAACTGGCCTGGGAATACGTTAGAAGAAAGTCTCGAGGAAGAGATGGCACGCAATGAGCGCACAATTGTCCTGATGCGCCGAGGCTTTTTCGCCCTTCCGTATGACTTTGCCAGGTTTGACCACCAGCCAACGACCCCTCAGATAATTGAGTTCCAGAAGACCGCCTTCACTCGCGCCCTGCTGAACTCGAAC…	RDHFKARKNLVLDVIPLDDLEQGVRTCTSQDNVALVKSEFAKIRIAVSSPLLVYLGQAWLYDLAGTYYKSWPGNTLEESPSEEAFRNETTFRRLSAGWFALPYDFSRFDHQPTTKEVLAFHDVLVTRAFMGARPEDRHDVLHIANCQRQGFAHATLRSPPGIGEQQTFKVTGGLMSGLRSTSSVGSGWNLALGKTGERLVNAFRRPDSTVKTELYVRGDDTQVLSQNYHDVLGIKIAYDALGAEANESKFTLRRGRSEFLRIETSDRARGYPCRTVPLAVQRCPWNARPAGPEAIVSHVAKVLATLGRRVADPSHVHEFRQFYVDRMLNMYRMDIRLKRIPVGLGGLGVEAWDGRWAVKQWRQPTLPPIRIINHT	RGKFKARKNLVLDVVSPQDLLDSVRNHKTQDNKALVKSEFGKIRLAVSAPLPIYLQQAYLFSVSGCPYLNWPGNTLEESLEEEMARNERTIVLMRRGFFALPYDFARFDHQPTTPQIIEFQKTAFTRALLNSNPWQEEDVRRIEHLLEISFNDATLTTPPPGICAPHTFKVTGGLMSGLHSTSAVGSGWNSVLGETSRAITDCLRGSDRKIETWQIVRGDDTQVVSESFLDVLAIKIGYDALGAEANESKFTLRRGRTEFLRVETSDVARCYPCRTVPLVNQRKPWSGRPDSDDASAARVVKVVNVLSRRVDEPSNILRFGRFVAEKMVAKKGVNVRLLGIPISLGGLGLYPWDGRWAVTSWSREPQIPVRLLNTT	Viruses_Duplornaviricota_Chrymotiviricetes_Ghabrivirales_Totiviridae_NA_Lonestar tick totivirus	polymerase [Lonestar tick totivirus]
Dermacentor_silvarum_CM023476.1:115372489-115374050	VIRAL	AUX13136.1	40	455	232	11	1306	8	324	759	1.36e-80	285	-2	CGCCAGCTCCAGAACGTCGTCCAGGGCCAGCTTCGTCATGAGGCCGCGCTCGGCCAGTCTCCGGGCCTCGCCTGAGGTTATGGGCACGCCCATGTCGTAGCGCTTGGCTTCCTGCTTTGATCAGAAGTCCGTCGTGTTCATCCCGTCAACGGGAATGGGTGGCGAGGTGGACCAGCTGCGCACGTGCCATTTGCCATCCCATGGGAGCAGGCCTAGTCCCCCCAGGTTCACTGGAATCTTGGCCAGGCTGCGGTCCACTCCCATCTTCGACAGCATGTGCTCGACGATGAACAGGACGAACTCGTTCAGCAGGGAGGGGTCCACAAGTTATCGGGCCAACACGCTGGCCACTTTCGTGATCCGAGTCAGGGATGCGTCTCCGGTGGGTGGGCGGGTGCT…	SSLGTVEYEVEIDGEKVRDHFKARKNLVLDVIPLDDLEQGVRTCTSQDNVALVKSEFAKIRIAVSSPLLVYLGQAWLYDLAGTYYKSWPGNTLEESPSEEAFRNETTFRRLSAGWFALPYDFSRFDHQPTTKEVLAFHDVLVTRAFMGARPEDRHDVLHIANCQRQGFAHATLRSPPGIGEQQTFKVTGGLMSGLRSTSSVGSGWNLALGKTGERLVNAFRRPDSTVKTELYVRGDDTQVLSQNYHDVLGIKIAYDALGAEANESKFTLRRGRSEFLRIETSDRARGYPCRTVPLAVQRCPWNARPAGPEAIVSHVAKVLATLGRRVADPSHVHEFRQFYVDRMLNMYRMDIRLKRIPVGLGGLGVEAWDGRWAVKQWRQPTLPPIRIINHTSYREKQV…	ASLGHVKYHFSVNGEVRHGS*GQKELRA*NLVPVEELVSRVRSHATQENKAVIKSEFGEVRLAVSDPLEVYLQQAYLFAVSCNTYLSWPGNTLEESMRVEMTRNERTYQRMKAGACALTYDFSWFDHQPTTDEIVPRSHI*PRSAGRSLVAEPGCVAIRVLTRTGLPLGDCDFHFRLRRTEDVPSERRSHVQVPFHLSSGERMECRAG*DGERPGKPVPYS*P*A*PWQIVRGDDTQVVSDSYLDVLSVKLGYDVLGAQANESKFTLRLSHIEFLCIETSYRARAYPCRTILLLNQRRLWSTRPPTGDASLTRITKVASVLAR*LVDPSLLNEFVLFIVEHMLSKMGVDRSLAKIPVNLGGLGLLPWDGKWHVRSWSTSPPIPVDGMNTTDF*SKQEAK…	Viruses_Duplornaviricota_Chrymotiviricetes_Ghabrivirales_Totiviridae_NA_Lonestar tick totivirus	polymerase [Lonestar tick totivirus]
Hyalomma_asiaticum_JABSTT010005877.1:5720-6500	VIRAL	AUX13136.1	40.1	404	203	14	48	1178	32	423	3.46e-71	251	3	GATCAGTTTGTGCCTGTGGTAGTATCTGTATCTACGGGACTATTGTTACGATCCGGCTTTTCTGGCGTGCGTGTATGGGGGCGGCGGCATATATGGAACAGTCCCACCTGTCTAACGACTCTTTTCAGGGCCAATACAACGCTTCTCCCCCCGGACTGGGATGATTCATTGAGTCTGCGCCATATATGTGCATTAGTTAGGAAGGCTGTGCCAGTGAAGTATGCCAAGCCCAAACTACCTGATGACAACCAGTTTGCCCAGCTTCTATCAGACCCGAGCAATGATCAACTGGCTAGGGAACTGTTTCCGCCGAGAACCAAGGAAGATCTAGCCATACGTGTCTGCCGCATGGGCGACGTCCTTGAGTATGCCGTCCGTCACTAACCGACAGGGTTTTAA…	DLFCDVCVSLCARGYRYTPGFLAAVLVGSNLWGRQPPACFEKLYKLNTSLRPPQWMDVLTIDQVCARVRDEVQPDLTLLPTRPDNWEELVDNLLSDPTDDRLAVAAFPPRTKSDLGVRNIRIADLVFFMRQYPKYGDIRSLLVSLKLFDYITVCNLLLGRIVFFGTPWWTILEQSGCLAAGSEHFRLAGKCLYDIVKKETVAISADLRVSLYEVGGLYGAMTPPVPSWDPIEETRALAESGQTAHGLLFTPEYSQQAILDYIRGLVDHAGPEGRESSFREWLESAEWERAGSSSLGTVEYEVEIDGEKVRDHFKARKNLVLDVIPLDDLEQGVRTCTSQDNVALVKSEFAKIRIAVSSPLLVYLGQAWLYDLAGTYYKSWPGNTLEESPSEE	DQFVPVVVSVSTGLLLRSGFSGVRVWGRRHIWNSPTCLTTLFRANTTLLPPDWDDSLSLRHICALVRKAVPVKYAKPKLPDDNQFAQLLSDPSNDQLARELFPPRTKEDLAIRVCRMGDVLEYAVRH*PTGF*K*KLCCGFDYAITNNLLVARLWSLTQGSGLFDGDAERFHVAAKTLSDTMKRETELVDYDRVSLYECACLYSAMYPPVPGWDPAAETCDLATGGQLAHGLLWGNQYTPTSVLQSIRDLARYP*ARPHDTRMVEAWLLACEWERFGSSTLGCIQYEVLDGETWRKDRFKARKNLVLDVIPPKICSWLFDLMTLKITRP**KVNLETSC*LSAPLPIYLQQAYLFNMVGCPYLNWPGNTLEETVEEE	Viruses_Duplornaviricota_Chrymotiviricetes_Ghabrivirales_Totiviridae_NA_Lonestar tick totivirus	polymerase [Lonestar tick totivirus]
Dermacentor_silvarum_CM023478.1:15082462-15081851	VIRAL	AUX13136.1	41.8	330	162	9	1009	80	336	655	1.73e-52	197	-3	GTGATTCGGGTCAAGGAGGCATCGCTTGTTGGTGGTCGCGTGCTCCAGGGTCTTCTTTGGAACAGGAGGAGGATCGTTCGGCAGGGGGTAGGAGGCACTGGCACGGTCGCTGGTTTCCACGCGCAGGAACTCTGTGCAGCCTGGTCGCAACGTGAATTTTATTTCATTGACCTCCGCCCCCAACACGTCGTAACCGACCTTAACGCCCAGGACGTCTACATAAGAATCGGGCACCACCTGCGTATCATCACCCCGGACGATTTGCCAAGTATCCAATAGTCGTCCGTGGCCGCTGAACTTGTTGGCCAGGTTCCTAGCTGTTTTTACCTAGGATGACATTTCACCCGCTGCCTACGGCAGAGGTGGACCGCCAGCTAGACATGAGCCCCCCCCCCCCCC…	DGEKVRDHFKARKNLVLDVIPLDDLEQGVRTCTSQDNVALVKSEFAKIRIAVSSPLLVYLGQAWLYDLAGTYYKSWPGNTLEESPSEEAFRNETTFRRLSAGWFALPYDFSRFDHQPTTKEVLAFHDVLVTRAFMGARPEDRHDVLHIANCQRQGFAHATLRSPPGIGEQQTFKVTGGLMSGLRSTSSVGSGWNLALGKTGERLVNAFRRPDSTVKTELYVRGDDTQVLSQNYHDVLGIKIAYDALGAEANESKFTLRRGRSEFLRIETSDRARGYPCRTVPLAVQRCPWNARPAGPEAIVSHVAKVLATLGRRVADPSH	NGEERKGSFKARKNLVLYVVHLDELLARTSSHDSHRTTRL**KVSSAKFVRQCPSRSRSTYSRPTFFAVSGNTYLPWTGNTLEESIREEITRNERTFQSMKAGAYALPYDFSRFDHQPRTDEVVGFQSVTFERALHGAHCWQPDDVILFEYLFEHEFHNTTATSPTRLGEQRSFRVKGGGGGSCLAGGPPLP*AAGEMSS*VKTARNLANKFSGHGRLLDTWQIVRGDDTQVVPDSYVDVLGVKVGYDVLGAEVNEIKFTLRPGCTEFLRVETSDRASASYPLPNDPPPVPKKTLEHATTNKRCLLDPNH	Viruses_Duplornaviricota_Chrymotiviricetes_Ghabrivirales_Totiviridae_NA_Lonestar tick totivirus	polymerase [Lonestar tick totivirus]
Haemaphysalis_longicornis_JABSTR010003539.1:29596-29015	VIRAL	AUX13136.1	43.1	209	112	1	814	209	368	576	5.13e-39	158	-3	CAGCTTGATGGCCAGCACATCGTGGTAACTGGCCCCGACAACCTGGGTGTCGTCGCCGCAGACCAGCTGCCAGACCTTGGGCTGAACCTGGCCTGCCCGTACGTCATAAATGAGCTTCGTGGAAAACTGGCCGAAGATGGCATTCCAGCCGCTTCCGACGCATGAGGTCGACCGCAGCCCGGACATCAGTCCTCCTGTCACCTGGAAGGTGTGTTGGGCTCCGAAGCTGGGCGGTGACGTCAGCGTGGCTTGCTGAAAGCCGGCCAGCAGATTGGCCGTCACCTCTTCGAAGTCGGTGCGCTGATGGCTCTGGGTCAGGCGCCATGGAAAGCCGTTCGTGGTCCGTTGAAAAGCCATGACCTCGGCCGTCGTCGGCTGGTGGTCGAAGCTGGCAAAGTC…	TSQDNVALVKSEFAKIRIAVSSPLLVYLGQAWLYDLAGTYYKSWPGNTLEESPSEEAFRNETTFRRLSAGWFALPYDFSRFDHQPTTKEVLAFHDVLVTRAFMGARPEDRHDVLHIANCQRQGFAHATLRSPPGIGEQQTFKVTGGLMSGLRSTSSVGSGWNLALGKTGERLVNAFRRPDSTVKTELYVRGDDTQVLSQNYHDVLGIKI	THQDRAVENQNRHFQPR*SLPSPSWLFVVSGNAYFSWPCNTLEEPLWKKLARQEMIWGRLQLGEYSLPYDFASFDHQPTTAEVMAFQRTTNGFPWRLTQSHQRTDFEEVTANLLAGFQQATLTSPPSFGAQHTFQVTGGLMSGLRSTSCVGSGWNAIFGQFSTKLIYDVRAGQVQPKVWQLVCGDDTQVVGASYHDVLAIKL	Viruses_Duplornaviricota_Chrymotiviricetes_Ghabrivirales_Totiviridae_NA_Lonestar tick totivirus	polymerase [Lonestar tick totivirus]
Dermacentor_silvarum_CM023471.1:261292697-261293419	VIRAL	AUX13136.1	53.4	277	127	2	179	1003	377	653	1.03e-83	284	2	AAGAGCCAGTTCGGGAAGGTACGGCTGGCAGTGTCAGCCCCGCTTGAATTCTATCTTCAGCAAGCCTACCTTTTCGCCGTCTCTGGAGACACATGCCTCTCATGGCCGGGCAACACTCACGAGGACACTGTGCGGGAGGAGATGACTCGCAACGAACGGACTTTTTAACGTATGAAAGCGGGAGCGTGCGCCTTGCTTTATGACTTCAGCCGCTTCGACCACCAGCCTACTAGCGACGAGGTAATCTTCCAGGGGGTCACGTTTGAACGGGCTGAAGCGGCCACATGGTGGCAACGCTCCGACTTGGTGCTGTTCGAGAAGCTCCTTGAGCGTGGATTCCGCAACGCGACCATCACGTCACCACCCGGGCTCGGAGAGCAACAGACCTTTAAGGCCACA…	KSEFAKIRIAVSSPLLVYLGQAWLYDLAGTYYKSWPGNTLEESPSEEAFRNETTFRRLSAGWFALPYDFSRFDHQPTTKEVLAFHDVLVTRAFMGARPEDRHDVLHIANCQRQGFAHATLRSPPGIGEQQTFKVTGGLMSGLRSTSSVGSGWNLALGKTGERLVNAFRRPDSTVKTELYVRGDDTQVLSQNYHDVLGIKIAYDALGAEANESKFTLRRGRSEFLRIETSDRARGYPCRTVPLAVQRCPWNARPAGPEAIVSHVAKVLATLGRRVADP	KSQFGKVRLAVSAPLEFYLQQAYLFAVSGDTCLSWPGNTHEDTVREEMTRNERTF*RMKAGACALLYDFSRFDHQPTSDEVIFQGVTFERAEAATWWQRSDLVLFEKLLERGFRNATITSPPGLGEQQTFKATGGLMSGLESTFAIRNGWNAVLGETAKDLANRFRGHNRKLDTWQIVRGDDTQVVSDSYLDVLVVKLGYDVLGAEANDSKFTLRPGRTKFLRVKTSDRTRAYPCRTIPLLFQRRPWSTRPPTGDASLTRITKVGSVLAGHPTDP	Viruses_Duplornaviricota_Chrymotiviricetes_Ghabrivirales_Totiviridae_NA_Lonestar tick totivirus	polymerase [Lonestar tick totivirus]
Ixodes_persulcatus_JABSTQ010010377.1:158185-158628	EUK	QBQ65053.1	41.5	130	74	2	643	257	2	130	3.44e-23	102	-3	AACTCTATTAAAGCTGGCAGAGCCCGAACGTTCCCAGTCGCCCGCTTCGAGCCATGCGGCGAGGGTTTGGGTGGTGGAGGGGTGGACATGGCCATAGTGTCGTAGTTCCAAAATCCGGGCGAAGATGGCCGCCTGGTTCCATCCTTGGAGTCCAGGTACGCCGTGGTCAAGAAGGCCGCCCCCGGCAAGGGCTTCGGCCTGGGCGACAGGATCCCAGCCCTTTACAGGCGGGAGAAGCGCCCCGAAAAGGCAAGCATTCTCGTAAAAGACCACCCTGTGGTCGGCGGGGATGGTAGTCCGATACTTTTTTACGATGTCGCCACCCTCACGAGCCACTGCCCTGTAGTTGTCCGAGTCACCAGCAAAGGCGCCACAGGCATCAAGAAC	IMVASGVFLRDASHYRLACKELSDTVKKTNNELTADERVSLYECASLYGAMCPPVPGWDPIEETKQLAEGGQKPHGLLAGDWMQQAQLNKRIRELVRHPPHSRPEVRSFDEWVASCEWERSGSATMGRV	VLDACGAFAGDSDNYRAVAREGGDIVKKYRTTIPADHRVVFYENACLFGALLPPVKGWDPVAQAEALAGGGLLDHGVPGLQGWNQAAIFARILELRHYGHVHPSTTQTLAAWLEAGDWERSGSASFNRV	Viruses_Duplornaviricota_Chrymotiviricetes_Ghabrivirales_Totiviridae_Totivirus_Xinjiang tick totivirus 2	polymerase, partial [Xinjiang tick totivirus 2]	KAG0421358.1	100	87	0	0	410	670	259	345	8.18e-51	180	2	AGGTACGCCGTGGTCAAGAAGGCCGCCCCCGGCAAGGGCTTCGGCCTGGGCGACAGGATCCCAGCCCTTTACAGGCGGGAGAAGCGCCCCGAAAAGGCAAGCATTCTCGTAAAAGACCACCCTGTGGTCGGCGGGGATGGTAGTCCGATACTTTTTTACGATGTCGCCACCCTCACGAGCCACTGCCCTGTAGTTGTCCGAGTCACCAGCAAAGGCGCCACAGGCATCAAGAACTCGCACCACCACAGGTCAGCGAAGAGG	RYAVVKKAAPGKGFGLGDRIPALYRREKRPEKASILVKDHPVVGGDGSPILFYDVATLTSHCPVVVRVTSKGATGIKNSHHHRSAKR	RYAVVKKAAPGKGFGLGDRIPALYRREKRPEKASILVKDHPVVGGDGSPILFYDVATLTSHCPVVVRVTSKGATGIKNSHHHRSAKR	Eukaryota_Arthropoda_Arachnida_Ixodida_Ixodidae_Ixodes_Ixodes persulcatus	hypothetical protein HPB47_002744 [Ixodes persulcatus]
Ixodes_ricinus_JXMZ02152194.1:2986-3333	EUK	QBQ65052.1	39.7	116	69	1	547	200	5	119	2.23e-17	88.2	-3	CTGTTCCAGGACAGCGGCCTGGTCCCAGTCGGGTGTGCCGGGAATGCCATGGTCAAGAAGGCCCCCTCCCTCGAGCGCCTCTGCCTGGGCAACGGGGTCCCACCCCTTGACTGAGGGAGGCAGAGCACCGTAGAGGGCTGCGTTTTCGTAGAATGCCACACGTTTGTCGGCGGGCAAGAAGGTTTGAAACTTTTTAACCACGTCGGCACCCTCCCAGGCCACGTTCTTGAAGTGGTCAGCTCCGCCGTCGAAGGCCCCGCAGTCAGCCCAGAAGTCCTACCAGCGTATGCCGTCGAACAGGAAGGAGGCCAAGACCACGTTGGCGGCACAAATGTAGGAGAAGCTTCT	RGFDYVLTSNCLLAALCFRDQKWWDIMVASGVFLRDASHYRLACKELSDTVKKTNNELTADERVSLYECASLYGAMCPPVPGWDPIEETKQLAEGGQKPHGLLAGDWMQQAQLNK	RSFSYICAANVVLASFLFDGIRW*DFWADCGAFDGGADHFKNVAWEGADVVKKFQTFLPADKRVAFYENAALYGALPPSVKGWDPVAQAEALEGGGLLDHGIPGTPDWDQAAVLEQ	Viruses_Duplornaviricota_Chrymotiviricetes_Ghabrivirales_Totiviridae_Totivirus_Xinjiang tick totivirus 2	polymerase, partial [Xinjiang tick totivirus 2]	KAG0443874.1	58.3	151	63	0	613	161	26	176	2.16e-50	181	-3	GGTGGGGTGGACACGGGCGGCATGGCAAAGAGCGGCGACCTGTTCCAGGACAGCGGCCTGGTCCCAGTCGGGTGTGCCGGGAATGCCATGGTCAAGAAGGCCCCCTCCCTCGAGCGCCTCTGCCTGGGCAACGGGGTCCCACCCCTTGACTGAGGGAGGCAGAGCACCGTAGAGGGCTGCGTTTTCGTAGAATGCCACACGTTTGTCGGCGGGCAAGAAGGTTTGAAACTTTTTAACCACGTCGGCACCCTCCCAGGCCACGTTCTTGAAGTGGTCAGCTCCGCCGTCGAAGGCCCCGCAGTCAGCCCAGAAGTCCTACCAGCGTATGCCGTCGAACAGGAAGGAGGCCAAGACCACGTTGGCGGCACAAATGTAGGAGAAGCTTCTCAGGGCAATGAG…	RFADLLTLPHSDGVLRLRLTALLGFDYITAANVLTASFLFEEMDWWGFWAACGAFSRDAEHFRVVTREGSDVVKKYRTSIPPDLRVVLYENSSLYGALFPPVPGWDPVAQAAALAAGGKIDHGVPGLPGWDREAVLARIDALRHYGRTHPS	RFTDFLMLPFAPDVLRERLIALRSFSYICAANVVLASFLFDGIRW*DFWADCGAFDGGADHFKNVAWEGADVVKKFQTFLPADKRVAFYENAALYGALPPSVKGWDPVAQAEALEGGGLLDHGIPGTPDWDQAAVLEQVAALCHAARVHPT	Eukaryota_Arthropoda_Arachnida_Ixodida_Ixodidae_Ixodes_Ixodes persulcatus	hypothetical protein HPB47_014435 [Ixodes persulcatus]
Ixodes_ricinus_JXMZ02072880.1:2282-2647	EUK	QBQ65052.1	43.1	123	69	1	565	200	5	127	6.67e-24	105	-3	GTGACGGAGCTGAGCTATCCTCTCGAGGATGGCCGCCTGGTCCCACCCGGGCAGGCCGGGGATGCCGTGGTCCAACAGACCTCTTCTCGCCAGCGCCTTCGCCTGCGAGACGGGGTCCCAGCCCTCGACCGGGGGCAAGAGGGCGCCGTAAAGTGACGCGTTTTCATAGAGTGCGACTCGCTCGTCTGCTGGGGTAGTGGTTGTCACCTTCTTGACGACGTCGCTGCCTTCGCGGGCCACATCCTTGAAGTGTTCTGCTCCACCGGAAAACGCACCTCAAGAGGCCCACGACTCCCACCACCCCATGCCTTCAAAGAGGACAGAGGCCAGCACGATGTTGGTAGCACAGATGTAATCAAACTCCTG	RGFDYVLTSNCLLAALCFRDQKWWDIMVASGVFLRDASHYRLACKELSDTVKKTNNELTADERVSLYECASLYGAMCPPVPGWDPIEETKQLAEGGQKPHGLLAGDWMQQAQLNKRIRELVRH	QEFDYICATNIVLASVLFEGMGWWESWAS*GAFSGGAEHFKDVAREGSDVVKKVTTTTPADERVALYENASLYGALLPPVEGWDPVSQAKALARRGLLDHGIPGLPGWDQAAILERIAQLRH	Viruses_Duplornaviricota_Chrymotiviricetes_Ghabrivirales_Totiviridae_Totivirus_Xinjiang tick totivirus 2	polymerase, partial [Xinjiang tick totivirus 2]	KAG0443874.1	64.1	145	52	0	613	179	32	176	1.64e-52	187	-3	CGAGCCATGAACCCGGGCCATGTGACGGAGCTGAGCTATCCTCTCGAGGATGGCCGCCTGGTCCCACCCGGGCAGGCCGGGGATGCCGTGGTCCAACAGACCTCTTCTCGCCAGCGCCTTCGCCTGCGAGACGGGGTCCCAGCCCTCGACCGGGGGCAAGAGGGCGCCGTAAAGTGACGCGTTTTCATAGAGTGCGACTCGCTCGTCTGCTGGGGTAGTGGTTGTCACCTTCTTGACGACGTCGCTGCCTTCGCGGGCCACATCCTTGAAGTGTTCTGCTCCACCGGAAAACGCACCTCAAGAGGCCCACGACTCCCACCACCCCATGCCTTCAAAGAGGACAGAGGCCAGCACGATGTTGGTAGCACAGATGTAATCAAACTCCTGAAGGGCGAGAAG…	TLPHSDGVLRLRLTALLGFDYITAANVLTASFLFEEMDWWGFWAACGAFSRDAEHFRVVTREGSDVVKKYRTSIPPDLRVVLYENSSLYGALFPPVPGWDPVAQAAALAAGGKIDHGVPGLPGWDREAVLARIDALRHYGRTHPS	TLPFHPHVLRARLLALQEFDYICATNIVLASVLFEGMGWWESWAS*GAFSGGAEHFKDVAREGSDVVKKVTTTTPADERVALYENASLYGALLPPVEGWDPVSQAKALARRGLLDHGIPGLPGWDQAAILERIAQLRHMARVHGS	Eukaryota_Arthropoda_Arachnida_Ixodida_Ixodidae_Ixodes_Ixodes persulcatus	hypothetical protein HPB47_014435 [Ixodes persulcatus]
Haemaphysalis_longicornis_CM023448.1:89696508-89696903	VIRAL	QBQ65053.1	51.9	104	48	1	260	571	6	107	1.43e-25	108	2	GCTGGTTGTTTCAATGGGGGATCAGAGTACTTCCGCCAAGCCTGCAAGAAACTGTCGAACCTAGTCAAGAAAGAAAACGTCCACCTACCTGCCGACGAGAGGGTATGCTACTATGAGTGCGCCTCACTGTATGGCACCATGTGCCCGCCTGTTCCGGGGTGAGACCCAATTAAAGAGACGCAGAAGCTGGCTCAAGGTGGTCAGGACGAGCACGGCCTGCTAGCGGTCCACCAACCAGGATACTCAGCGGACGAGTTCTGCCGTGCCATTCACGAGTTGGCCTTGCTCCCGCCACATGACGTAAGCCGGATA	SGVFLRDASHYRLACKELSDTVKKTNNELTADERVSLYECASLYGAMCPPVPGWDPIEETKQLAEGGQKPHGLLAGDWMQQAQLNKRIRELVRHPPHSRPEV	AGCFNGGSEYFRQACKKLSNLVKKENVHLPADERVCYYECASLYGTMCPPVPG*DPIKETQKLAQGGQDEHGLLAVHQPGYSADEFCRAIHELALLPPHDVSRI	Viruses_Duplornaviricota_Chrymotiviricetes_Ghabrivirales_Totiviridae_Totivirus_Xinjiang tick totivirus 2	polymerase, partial [Xinjiang tick totivirus 2]
Rhipicephalus_sanguineus_CM023530.1:10709601-10710152	VIRAL	QBQ65052.1	49.2	191	90	3	200	751	1	191	2.26e-52	181	2	CTTCGTCTCTGTAAGCGCTTCGACTACATCCTGACCTGCAACCTGCTGACCGCCGTTTTCTGCTTTGGACAGCTCTAGTGGGGTGGTCTTGCGGCTGTCAGAGTGTTGATGGCGACTCCGAGCCCTACAGAACCTGCTGCAGAACATTATCTGACACAGTGAAGAAGACAAAGAACACTCTCAGACGACGACCGCGTCTGCTTCTGCGAATGTGCTGCCCTGTTCGGTGCTATGTGTCCTCCTGTCCCCGGCTGGGACCCGCTCAAGGAGAGAGAGGACCTGGCATCTGGCGGCCAGCACGCCCACGGTCTCCTCGCGGGTGACGCGCTGACCCCTGACGAAGTACTGGGACGGATCAAGGCCCTTGTCCGATTCCCAGAGAGGCGTGGGTTCGAGGAA…	LKLCRGFDYVLTSNCLLAALCFRDQKWWDIMVASGVFLRDASHYRLACKELSDTVKKTNNELTADERVSLYECASLYGAMCPPVPGWDPIEETKQLAEGGQKPHGLLAGDWMQQAQLNKRIRELVRHPPHSRPEVRSFDEWVASCEWERSGSATMGRVEYELSIDGERRKGSFKARKNLVLDVVPLNDLLA	LRLCKRFDYILTCNLLTAVFCFGQL*WGGLAAVRVLMATPSPTEPAAEHYLTQ*RRQRTLSDDDRVCFCECAALFGAMCPPVPGWDPLKEREDLASGGQHAHGLLAGDALTPDEVLGRIKALVRFPERRGFEEWLRFCKWERSGSSSLGGVAYEVEAERERRRGHFKARKNLVLGVVPFKELLA	Viruses_Duplornaviricota_Chrymotiviricetes_Ghabrivirales_Totiviridae_Totivirus_Xinjiang tick totivirus 2	polymerase, partial [Xinjiang tick totivirus 2]
Dermacentor_silvarum_CM023471.1:261284014-261284295	VIRAL	QBQ65052.1	60.6	94	37	0	200	481	87	180	5.62e-29	117	2	TATCATCCGATCGTCGAGACTCGAGATTTACCACAGGGAGGCCAAGTGCCCCACGGGCTGCTGGAGGATGAATGGATGGTGCCGGATAAGCAGATTGCTCGTATCCGAGAGTTAGTCCAATTCCCCCCGGCTTCAGACCCTGAGGTGAGCTTCTTCGATCAGTGAGTCGCATCCAGCGAATGGGAACGGTCAGGTGCGGCCTCCATAGGGTGGGTGGAATATCATCTAACCGTAAACGGAGAGGAGCGTAAAGGCTCATTCAAAGCACGGAAACACCTGGTC	WDPIEETKQLAEGGQKPHGLLAGDWMQQAQLNKRIRELVRHPPHSRPEVRSFDEWVASCEWERSGSATMGRVEYELSIDGERRKGSFKARKNLV	YHPIVETRDLPQGGQVPHGLLEDEWMVPDKQIARIRELVQFPPASDPEVSFFDQ*VASSEWERSGAASIGWVEYHLTVNGEERKGSFKARKHLV	Viruses_Duplornaviricota_Chrymotiviricetes_Ghabrivirales_Totiviridae_Totivirus_Xinjiang tick totivirus 2	polymerase, partial [Xinjiang tick totivirus 2]
Dermacentor_silvarum_CM023474.1:108630197-108629745	VIRAL	QBQ65052.1	39.8	166	73	8	652	200	21	174	6.02e-19	93.2	-3	TTGAAGGAGCCCCTTCCGCTCCTAGCCATTCACGGACAAGTGCACGTGCCCCAGGAATCTCTTCCATTCGCAGTCTTCCACCCACTGTTCAAACGATCCCACTTCGTGATCTGTACCAGGTGGGTGGCGGACCAGGTCCTTGATGCGGTTGGTTGCTCAGCCCCTCTGGGCATATCCAATCTCCGGCCAGCGGGATGTTAGGTACCTGGCCTCCTTTGCGAGGTCCTCGGTTTCGGCTATTGGGTCCTATCTAGCCGGGGACGGAAGGGCACATTGCACTATATAGTGCAGGGCCACTCGCTCGTCAGCTGTCACTACGTTGCTCGTCTTTTTCACCGTGTATGACAACTCTACATGCCACTCTCACGTGGGACTGAGAGTGGCATGTAGAGTCTGCCA…	CFRDQKWWDIMVASGVFLRDASHYRLACKELSDTVKKTNNELTADERVSLYECASLYGAMCPPVPGWDPIEETKQLAEGGQKPHGLLAGDWMQQAQLNKRIRELVRHPPHSRPEVRSFDEWVASCEWERSGSATMGRVEYELSIDGERRKGSFK	CFPRPKWWDIM*WPVECFWQTLHATLSPT*EWHVELSYTVKKTSNVVTADERVALHYIVQCALPSPAR*DPIAETEDLAKEARYLTSRWPEIGYAQRG*ATNRIKDLVRHPPGTDHEVGSFEQWVEDCEWKRFLGHVHLSVNG*ERKGLLQ	Viruses_Duplornaviricota_Chrymotiviricetes_Ghabrivirales_Totiviridae_Totivirus_Xinjiang tick totivirus 2	polymerase, partial [Xinjiang tick totivirus 2]
Haemaphysalis_longicornis_CM023450.1:177825357-177825734	VIRAL	QBQ65052.1	41.7	144	70	6	176	577	20	159	6.35e-26	110	2	CTTTGCTAAGGTTCTCAATCCAGCTGGTGGGACGCTTTAGTCAGTGCTAGTGCCTTCCGAGCTGGTGCGGAACATTTTCGTGCGTGTAGTCACGTCTTCTCCGACCGTGTCAAGAACATGAGTGTCAGTGCCGAGGAGCGTGTTTGCTTCTATGAGGTGGCGTCCTTGTATGGGACGACGTACCCCCCCTCCTTGCCCGGCTGGGACCCAACCGAAAAAACGCGGGAGCTGGCCGAGGGGGCACGAGACCAGCATGGACTGCTCATCGAGGACGGGACAGGCTACTCAGCGGAGCACTTTTTGCAAGCGATACGAGAGCTGGCCGGCCTGCCGCCACGTGACGCTCCGGACATACGCACCTTCCACCAGTGGCTTTGGGAGGGTACGCTCGGGCGCCTC…	LCFRDQKWWDIMVASGVFLRDASHYRLACKELSDTVKKTNNELTADERVSLYECASLYGAMCPPVPGWDPIEETKQLAEGGQKPHGLLAGDWMQQAQLNKRIRELVRHPPHSRPEVRSFDEWVASCEWERSGSATMGRVE	LC*GSQSSWWDALVSASAFRAGAEHFRACSHVFSDRVKNMSVSAEERVCFYEVASLYGTTYPPSLPGWDPTEKTRELAEGARDQHGLLIEDGTGYSAEHFLQAIRELAGLPPRDAPDIRTFHQWLWEGTLGRLQ	Viruses_Duplornaviricota_Chrymotiviricetes_Ghabrivirales_Totiviridae_Totivirus_Xinjiang tick totivirus 2	polymerase, partial [Xinjiang tick totivirus 2]
Rhipicephalus_annulatus_WOVY01010404.1:252000-252632	VIRAL	QBQ65052.1	43.7	215	92	4	200	832	1	190	7.47e-45	162	2	TTACGGCTGTGCTGTGGCTTTGACTACATCCTGACTTGCAACCTGATCACTGCCCTTTTCCACTTCATTGACCAGTGGTGTAAAGGACTGACCTGCTCCGGCGTCTTTGATGGCGATTCCGAGCACTACCGCACAAGCTGCGAGACCCTGTCTGATGTAGTGAAGACGACGAAGAATGAGCTGACAGATGATGAACGAGTGTGTTTCTATGAATGTGCCGAGCTGTTCGGTGCTATGTGCCCGCCCGTATCAGGCTGAGATCCCGTACAAGACACGTTTTCTATGAATGTGCCGAGCTGTTCGGTGCTATGTGCCCGCCTGTATCAGGTTGAGATCCCGTACAAGACACGTGACCAAGCGTCTGGCGGGCAGCACAACCATGGTCTGCTCGACAGTGAA…	LKLCRGFDYVLTSNCLLAALCFRDQKWWDIMVASGVFLRDASHYRLACKELSDTVKKTNNELTADERVSLYECASLYGAMCPPVPGWDPIEETKQLAEGGQKPHGLLAGDWMQQAQLNKRIRELVRHPPHSRPEVRSFDEWVASCEWERSGSATMGRVEYELSIDGERRKGSFKARKNLVLDVVPLNDLL	LRLCCGFDYILTCNLITALFHFIDQWCKGLTCSGVFDGDSEHYRTSCETLSDVVKTTKNELTDDERVCFYECAELFGAMCPPVSG*DPVQDTFSMNVPSCSVLCARLYQVEIPYKTRDQASGGQHNHGLLDSESMSSDEVPHRIESLVCYKEGRHCNGRLLKEWLLSCE*EQSGSSSIEHEVETESGQRKGQFKARKKNLSLNVVPIEELI	Viruses_Duplornaviricota_Chrymotiviricetes_Ghabrivirales_Totiviridae_Totivirus_Xinjiang tick totivirus 2	polymerase, partial [Xinjiang tick totivirus 2]
Dermacentor_silvarum_CM023474.1:108219556-108219263	VIRAL	QBQ65052.1	38.6	189	65	8	657	169	21	184	5.24e-19	92	-1	GACCACGTCAAGGACCAGGTTCTTCGTTGCCTTGAAGGAGCCCCTTCCGCTCCTAGCCATTTACGGACAAGTGCACGTGCCCCAGGAATCTCTTCCATTCGCAGTCTTCCACTCACTGTTCAAACGATCGCACTACGTGATCTGTACCAGGTGGGTGGCGGACCAGGTCCTTGATGCGGTTGGTTGCTCAGCCCCTCTGGGCATATCCAATCTCCGGCCAGCGGGATGTTAGGTAAGGTACCTGGCCTCCTTTGCGAGGTCCTGGGTTTCGGCTATTGGGTCCTACCTAGCCGGGGACGGAAGGGCACATTGCACTATATAGTGCAGGGCCACTCGCTCGTCAGCTGTCACTACGTTGCTCGTCTTTTTCACCGTGTATGACAAGTCTTTACATGCCAC…	CFRDQKWWDIMVASGVFLRDASHYRLACKELSDTVKKTNNELTADERVSLYECASLYGAMCPPVPGWDPIEETKQLAEGGQKPHGLLAGDWMQQAQLNKRIRELVRHPPHSRPEVRSFDEWVASCEWERSGSATMGRVEYELSIDGERRKGSFKARKNLVLDVV	CFPRPKWWDIMMASGVFLADSTCHSQSHVRVACKDLSYTVKKTSNVVTADERVALHYIVQCALPSPAR*DPIAETQDLAKEARYLT*HPAGRRLDMPRGAEQPTASRTWSATHLVQIT*CDRLNSEWKTANGRDSWGTCTCP*MARSGRGSFKATKNLVLDVV	Viruses_Duplornaviricota_Chrymotiviricetes_Ghabrivirales_Totiviridae_Totivirus_Xinjiang tick totivirus 2	polymerase, partial [Xinjiang tick totivirus 2]
Haemaphysalis_longicornis_CM023450.1:197391812-197392045	VIRAL	QBQ65053.1	54.5	101	42	2	140	442	17	113	1.06e-24	104	2	CAGATGGCGTGCAAAAAGTTGTCCGACTTAGTTAAGAAGGAGAACGTCACCCTGCCAGCCGACACGCGGGTATGCTTCTATGAGTGTGCCTCCTTGTACGGCACCATGTGCCCGCCTGTCCCAGGCTGGGACCCAATAGAGGAAACTCGCAAATTGGCACTGGGAGGCCAGGATGAACATGGGCTGCTGGCGGCCCACCAGACCAGTTATACGTCACATGACTTTTGTCGCGCCATCCACGACCTGGCTTTGCTACCGCATCGGGACCGACCGGACACACACACACGTTCAGACAGTTTCTGG	RLACKELSDTVKKTNNELTADERVSLYECASLYGAMCPPVPGWDPIEETKQLAEGGQKPHGLLAGDWMQQAQLNKRIRELVRHPPHSRPEVRSFDEW	QMACKKLSDLVKKENVTLPADTRVCFYECASLYGTMCPPVPGWDPIEETRKLALGGQDEHGLLAAHQTSYTSHDFCRAIHDLALLPHRDRPDTHTRSDSFW	Viruses_Duplornaviricota_Chrymotiviricetes_Ghabrivirales_Totiviridae_Totivirus_Xinjiang tick totivirus 2	polymerase, partial [Xinjiang tick totivirus 2]
Rhipicephalus_microplus_CM023463.1:130097947-130097675	VIRAL	QBQ65052.1	58.1	93	37	2	472	200	1	93	8.82e-27	112	-3	CGTGTCTTGTACGGGATCTCAGCCTGATACGGGCGGGCACATAGCACCGAACAGCTCGGCACATTCATAGAAACACACTCGTTCATCATCTGTCAGCTCATTCTTCGTCTTCACTACATCAGACAGGGTCTCGCAGCTTGTGCGGTAGTGCTCGGAATCGCCGTCAAAGACACCGGAGCAGGTCAGTCCTTTACACCACTGGTTGACGAAATGGAAAAGGGCAGTGATCAGGTTGCAAGTCAGGATGTAGTCAAAGCCACGGCACAGCCGTAA	LKLCRGFDYVLTSNCLLAALCFRDQKWWDIMVASGVFLRDASHYRLACKELSDTVKKTNNELTADERVSLYECASLYGAMCPPVPGWDPIEET	LRLCRGFDYILTCNLITALFHFVNQWCKGLTCSGVFDGDSEHYRTSCETLSDVVKTKNELTDDERVCFYECAELFGAMCPPVSG*DPVQDT	Viruses_Duplornaviricota_Chrymotiviricetes_Ghabrivirales_Totiviridae_Totivirus_Xinjiang tick totivirus 2	polymerase, partial [Xinjiang tick totivirus 2]
Hyalomma_asiaticum_CM023484.1:109911351-109910785	VIRAL	QBQ65052.1	50.5	190	93	1	766	200	1	190	5.75e-57	192	-3	AAGCAAGACAGTTGGCTCAGTCGCATCTAGTACCAAATTTTTCCAAGCTTTAAAGTGGCCGCGTCGCCATACATTTCCGTCTTGAACTTCGTACTTGATTCGCCCCAGTGAGCTTGAGCCAGATCTCTCCCATTCACACGCCAATAACCAAGCCTCCAGGGATCGGGTGTCGTGGGGCCTAGCTTCAGGAAAACGAGCCAATTCTTTCATTGACTGTAACACACTAGCCAGACGGTAGTTGCCGCCCCAAAGGAGACCATGTGCCACTTCACCACCTGTAGCCAAGTCGTGAGTTTCGGCCACGGGGTCCCAGCCAGGTACGGGGGGACACATGGCTCTGTATAGGCATGCACATTCGTACAGCGACACACGGTCGTAGTCGGCTAGCTCCGTCTCCCG…	LKLCRGFDYVLTSNCLLAALCFRDQKWWDIMVASGVFLRDASHYRLACKELSDTVKKTNNELTADERVSLYECASLYGAMCPPVPGWDPIEETKQLAEGGQKPHGLLAGDWMQQAQLNKRIRELVRHPPHSRPEVRSFDEWVASCEWERSGSATMGRVEYELSIDGERRKGSFKARKNLVLDVVPLNDLL	LRLCCGFNYALTNNLLVARLCFGDLWWQLTSGSRLYDGDAEHFRSAARILSDMVKKRETELADYDRVSLYECACLYRAMCPPVPGWDPVAETHDLATGGEVAHGLLWGGNYRLASVLQSMKELARFPEARPHDTRSLEAWLLACEWERSGSSSLGRIKYEVQDGNVWRRGHFKAWKNLVLDATEPTVLL	Viruses_Duplornaviricota_Chrymotiviricetes_Ghabrivirales_Totiviridae_Totivirus_Xinjiang tick totivirus 2	polymerase, partial [Xinjiang tick totivirus 2]
Hyalomma_asiaticum_CM023490.1:69676445-69676810	VIRAL	QBQ65052.1	39.7	131	65	5	200	565	1	126	1.38e-15	83.6	2	CTCACGTTGTGCGGAGGCTTCGACTACATCACAACCAGCAACTTGTTCATTGCCCGTTTTTGCTCCGGTGAAATGTGGTGGCGGCTGACAGATGGTGGCCTGTTCGACGGGAACACAGGGCACTACCGGCTCGCAGCTAAAGCGCTGTCAGATACAGTGAAGAAGGAGACTAACCTGGGCGACTACGATCGCGTATCGCTGTTGAATGTGCTAGCTTGTACGGTGCCATGTGTCCACTAGTGCTGGGCCGACCCATTTGAAGAGACCCGAGAGCAGGCAACAGGTGGCCAACTGGCTCATGGCTTGATCTGGGGGCCCCTGTGTCGCCGAGCCAGTATACTAAGCTCGATTGAGTTGCTGGCAAAG	LKLCRGFDYVLTSNCLLAALCFRDQKWWDIMVASGVFLRDASHYRLACKELSDTVKKTNNELTADERVSLYECASLYGAMCPPVPGWDPIEETKQLAEGGQKPHGLLAGDWMQQAQLNKRIRELVR	LTLCGGFDYITTSNLFIARFCSGEMWWRLTDGGLFDGNTGHYRLAAKALSDTVKKETNLGDYDRVSLLNVLACTVPCVH*CWADPFEETREQATGGQLAHGLIWGPLCRRASILSSIELLAK	Viruses_Duplornaviricota_Chrymotiviricetes_Ghabrivirales_Totiviridae_Totivirus_Xinjiang tick totivirus 2	polymerase, partial [Xinjiang tick totivirus 2]
Dermacentor_silvarum_CM023478.1:15837069-15837617	VIRAL	QBQ65052.1	62.2	193	63	4	200	748	1	193	1.36e-72	232	2	TTGCGGCTCTGCCGCGGCTTTGACTACATACTAACGTGTAACCTGATGGCAGCCTTGTGACAGCCTCAGTAGATGGAGATAATCACAGCTTGTGGGATGTTTCTCGCCGATGCAGCGCATTTTCGGGTGGCCTGCAAAGAGCTGTCTGCTACCATAAAAAGACCAACATGAACATACGCCCGACGAGACGTGTCTCTGTATGAGTGCGCGTCCCTTCATGGTGCCATGTGTCCCCCGGTCTTTGGCTGGGACCTGGTCGAAGAAACTCGAGAACTCGCGGAGGGCGGTCAAGTGCCACACGGGCTCCTGGAGGGGGACGAACGCAACAGGATCCGAGAGCTGTGCCGGTTCCCTCCAGCATCGGAGCCGGAAGCGAGGACCTTCGACCGGTGGGTTGAA…	LKLCRGFDYVLTSNCLLAALCFRDQKWWDIMVASGVFLRDASHYRLACKELSDTVKKTNNELTADERVSLYECASLYGAMCPPVPGWDPIEETKQLAEGGQKPHGLLAGDWMQQAQLNKRIRELVRHPPHSRPEVRSFDEWVASCEWERSGSATMGRVEYELSIDGERRKGSFKARKNLVLDVVPLNDLLAKT	LRLCRGFDYILTCNLMAAL*QPQ*MEIITACGMFLADAAHFRVACKELSATIKRPT*TYARRDVSLYECASLHGAMCPPVFGWDLVEETRELAEGGQVPHGLLEGDERNRIRELCRFPPASEPEARTFDRWVEVCEWERSGAASIGRVEYRLTLNGEERKGSFKARKNLVLYVVHLDELLART	Viruses_Duplornaviricota_Chrymotiviricetes_Ghabrivirales_Totiviridae_Totivirus_Xinjiang tick totivirus 2	polymerase, partial [Xinjiang tick totivirus 2]
Hyalomma_asiaticum_CM023484.1:413805-414179	VIRAL	QBQ65052.1	48.4	182	85	3	56	577	11	191	9.56e-45	159	2	ATAACCTTCAAGTGGCTCGGTTGTGCTTTGGTGACATCTGACAGTGGGAAGTGGACTGTTCGCAGGCGATCCAGAGCATTTCATTGAGCAGCGAGGACCCTGTCGGACACGGTTAAGAAGAGAGAAACTGAGTTGGCAGATTACGAACACGTCTCGCTCTACGAGTGTGCCTGCCTCTACGGGTCCATGTGTCCCCCCGTTCCCGGTTGGGACCCCGTGGCTGAAATTCACGATTTAGCCGCAGGTGGTCAAGTGGCACATGGTCTCCTTTGCGGCAATCTGCATACGCCCGCTAGTGTATTACAGTCCATTCAACAGCTAGCTCGGTTCTCTGAAGCCAAGCCTCATGATACACAGACTTTGGACGCGTGGTTGCTAGCTTGCGAGTGGGAACGATTG…	LTSNCLLAALCFRDQKWWDIMVASGVFLRDASHYRLACKELSDTVKKTNNELTADERVSLYECASLYGAMCPPVPGWDPIEETKQLAEGGQKPHGLLAGDWMQQAQLNKRIRELVRHPPHSRPEVRSFDEWVASCEWERSGSATMGRVEYELSIDGERRKGSFKARKNLVLDVVPLNDLLA	ITFKWLGCALVTSDSGKWTVRRRSRAFH*AARTLSDTVKKRETELADYEHVSLYECACLYGSMCPPVPGWDPVAEIHDLAAGGQVAHGLLCGNLHTPASVLQSIQQLARFSEAKPHDTQTLDAWLLACEWERLGSSTMGRVDYEVLDGDVWRRGNFKARKKLVLDVIEPEDLLA	Viruses_Duplornaviricota_Chrymotiviricetes_Ghabrivirales_Totiviridae_Totivirus_Xinjiang tick totivirus 2	polymerase, partial [Xinjiang tick totivirus 2]
Hyalomma_asiaticum_CM023485.1:17055921-17055679	VIRAL	QBQ65052.1	51.2	82	39	1	442	200	3	84	1.92e-17	87.4	-3	GAGGGGGGGAGACATTTTGTTGTAAATGCAGGCGCACTCATACAACGAGACATGCTCATAGTCAGTCAAGGACGTTTCCTTCTTTTTCACCGTGTCAGACAAGACCTTGGCTGCCTGACGGAAGTGTTTCGTGTCACCTTCAAATAGGCCGCTTCTTTCAGTCATCTCCCACCATCGATAACTGAAACACAGCATGGCGACCAAAAGGTTGCACATGGTTGCATAATCGAATCCTTGGCAGAC	LCRGFDYVLTSNCLLAALCFRDQKWWDIMVASGVFLRDASHYRLACKELSDTVKKTNNELTADERVSLYECASLYGAMCPPV	VCQGFDYATMCNLLVAMLCFSYRWWEMTERSGLFEGDTKHFRQAAKVLSDTVKKKETSLTDYEHVSLYECACIYNKMSPPL	Viruses_Duplornaviricota_Chrymotiviricetes_Ghabrivirales_Totiviridae_Totivirus_Xinjiang tick totivirus 2	polymerase, partial [Xinjiang tick totivirus 2]
Haemaphysalis_longicornis_CM023453.1:119910068-119909640	VIRAL	QBQ65052.1	49	143	71	1	628	200	1	141	5.25e-40	147	-3	GAAACTGTCGGAATGTTCTGGTGTCGGGCGGTCCTGGTGCGGCAGAGTCGCCAAATCGTGGATGGCCTGGCAGAAGTCTCTAGCTGAGTAGCCTGTCTGATTAGTGGCCAACAGGCCGTGCTGGTCTTGGCTGCCTTGCGCCAACTTTCTCGTCTCCTCCACTGGATCCCAGCCCGGCACTGAGGGGCACATAGCGCCGTACAGTGATGCACACTCGTAAAAGCAGACGCGCTGGTCGGCCGGCAATGAGACGTTCTCCTTCTTGATGAGGTCGGAGAGTTTCTTGCATGCCAGCCTGAAGTGCTCCGCCCCCACATCGAAGCATCCTGCCTGCGCCAGCGTCCTCCACCATGCCGGGTCTGTGAAGACCACCTTGGCCAGAAGCAGATTGGTCATGAT…	LKLCRGFDYVLTSNCLLAALCFRDQKWWDIMVASGVFLRDASHYRLACKELSDTVKKTNNELTADERVSLYECASLYGAMCPPVPGWDPIEETKQLAEGGQKPHGLLAGDWMQQAQLNKRIRELVRHPPHSRPEVRSFDEW	LQQLRGFDYIIMTNLLLAKVVFTDPAWWRTLAQAGCFDVGAEHFRLACKKLSDLIKKENVSLPADQRVCFYECASLYGAMCPSVPGWDPVEETRKLAQGSQDQHGLLATNQTGYSARDFCQAIHDLATLPHQDRPTPEHSDSF	Viruses_Duplornaviricota_Chrymotiviricetes_Ghabrivirales_Totiviridae_Totivirus_Xinjiang tick totivirus 2	polymerase, partial [Xinjiang tick totivirus 2]
Haemaphysalis_longicornis_CM023450.1:186588066-186589642	VIRAL	QHW06952.1	69.5	478	146	0	200	1633	1	478	1.05e-227	651	2	ATGCTGCGACCCAAGTCAAGAACCTACTCGACAAGCTCATGGGGAACAACTCTTTTAACACTGTTCCTCTTCTCATACTTGCTGTCGCTTGGTTCATCACAGGAGACATCTACATCATCGCGTTCAGTGCTATCGCGGCTCTGGGACCAGCTTCCAGGGCGGATTCGGCGATCCTCCCACTCATCGTCGCCATCATCGTACGAAAAAGCAATCGCACGATCTCGAGAGCGGCTCTTGCAGTCGCTGCGGCATGCTACATCGGAATCATGCCTACCTTGGCGCTCGACCAAGGGAGTTGGCACAACCAAACGGAAGGGCCCGCTCTGGAGTAGGATGCTAACAAGCACCTACCATCTCGTCCCTGAGTACGGGATCCCTCTGGGGAAAGTGGTCACGGGG…	MLPIRSRTCFGSLWGAILLMLFLSSCSASPGSSQEISTSSPSAPSQLWGLLLGRRPRSSHLSSPSSYEKAIARFQERLSRSRRLATSESCRPWPSTKGIGTTKRKGPLWTKVLSVTSYIVPEYGIPLGKVVTGAKKISAAGDCSDPSLAWQMREWVMNCSDEKAYTWGCERNEYYRYEYDTRIDRTKAIWKYRMHTDPQTTDLGDCTVRSRRSEMAIWGSHKELYPLLDVPEGKLRDGTARWITNVKIMPDGTCVFQANKFERYRLEGSEVTLPKIEYSAPFRVMDQLTPHGPSVGKVTQNQPEPTLCLVKGKCDYPLGRTPCVGQNHIDVRQTMIISSEEGVLHRLTVEVQNTRGPCDPVVVADTYLEEVAKVHGPTSTKLLYNVALHHSTVTVRAGD…	MLRPKSRTYSTSSWGTTLLTLFLFSYLLSLGSSQETSTSSRSVLSRLWDQLPGRIRRSSHSSSPSSYEKAIARSRERLLQSLRHATSESCLPWRSTKGVGTTKRKGPLWSRMLTSTYHLVPEYGIPLGKVVTGARKTPATGACPNSSLEWQMKEWLMDCSDEKAYTEGCENNRYFRYEYDMNVDRAKALWKYRMHTGSPRVDLGDCVVRERRASGVVWGSHKELYPLLDVPEGRLQDGSARQRYNVVVRSDGKCVFRANKFERYRLEAAEVEEPKIEFSAPFQVVDQLTPHGPSVGKIDQNQPDATLCLVKGNCDYPLSRTPCVGENHIEVRQTMVITQLEGVRHRLAVEIQSPRGPCDPVVVADTYLEEVAKVHGPTSTKLLYNVPLHHSTVTVRAGD…	Viruses_Kitrinoviricota_Flasuviricetes_Amarillovirales_Flaviviridae_NA_Alongshan virus	VP1a protein [Alongshan virus]
Haemaphysalis_longicornis_CM023451.1:171852286-171852444	EUK	AAB92355.1	73.6	53	14	0	200	358	107	159	3.07e-18	89.7	2	CAGGGGCTGAGCATCCAGAACGTGCGATTCCGATTTGACGGCCAGCCCATCAACGAGACGGACACACCAGCGGGTCTGGATATGGAGGACGACGACACCATTGACGTGTTCCAGCAGCAAACTGGTGGCGGGTCCCACTGCTGCCGCCGACTGACACAG	QGLSMRQIRFRFDGQPINETDTPAQLEMEDEDTIDVFQQQTGGGPAVCKKITE	QGLSIQNVRFRFDGQPINETDTPAGLDMEDDDTIDVFQQQTGGGSHCCRRLTQ	Viruses_Kitrinoviricota_Flasuviricetes_Amarillovirales_Flaviviridae_Pestivirus_Pestivirus A	nonstructural protein P125-2, partial [Bovine viral diarrhea virus 1]	XP_037568873.1	95.7	46	0	1	203	340	49	92	2.84e-20	91.3	2	GGGCTGAGCATCCAGAACGTGCGATTCCGATTTGACGGCCAGCCCATCAACGAGACGGACACACCAGCGGGTCTGGATATGGAGGACGACGACACCATTGACGTGTTCCAGCAGCAAACTGGTGGCGGGTCCCACTGC	GLSIQNVRFRFDGQPINETDTPAGLDMEDDDTIDVFQQQTGGHC	GLSIQNVRFRFDGQPINETDTPAGLDMEDDDTIDVFQQQTGGGSHC	Eukaryota_Arthropoda_Arachnida_Ixodida_Ixodidae_Dermacentor_Dermacentor silvarum	small ubiquitin-related modifier 3-like [Dermacentor silvarum]
Ixodes_persulcatus_JABSTQ010005171.1:20381-21685	EUK	AXE71878.1	82.3	413	73	0	1504	266	3	415	6.03e-240	681	-3	CCACAGGTGGTACGTCGGGACCGCCACGATGCCACACAGCAGGATCTCCAAGGCTACCCCCGGGAAGCCCAGCACCCAGTGGGTGTGCACGAGGTTGGCCGCCACCACGACCAGCCACTCTATCCTGCTCATTGCCATCGAGATCTTGGCCATAGCGGTCTCCCCGAACAATTCCGTTGTCTTGATCTTCTCCAGGACCCTTATCTTTATGTCGCCCAAGACCCTGTCCGTCTCCCCTGTGTCGGTCAGCATGGTGTATACAGCTAAGCTGAACAGCAGGGAGTGCAAGACCGTGATGGTGTAGTCCGCACCACCACCGGGTTCCTCCGTCTCCGCATCCCAGCCCCAGACGCCTTCCTCACTGGTGAACCGGGATCTGAGCACCCTGGGGTACCTTGA…	PQLSGFSVGEGNTQPPPSRTDRRPVGDGKSWIPNWAEVSRDYLVRLGKKAALMGEGYDIILDEARDLFPTSKEFALPAVLRRYLEERTVPLDAAFFLDIMLPLVAVGLAVTTCKWTRMVFAIVVYLTGYYYTAIFLASTAVVSLAFALLRPRAPERRDIVIENGRLSVIGMTSVAVAATVGLTYYQPGPVTIFLAATTAGFLAILTALPTIQYHGAPDVARMLLTVLIFGGVLYLVASLDIDKDQAYLLMKTGTPTYHIPKQEREAAVRLDQVYEMARYYSRYPRALRARFTSEEGIWEWDQGQEPQREAADYTLTVLHALLFSLAVYTMLTDTGETDRVLGDIKIRVLEKIKTTELFGETALAKITMAMSRVEWLVVVAANLVYTQWMLGFPGVALEV…	PDLPGFSVREGESQPPPSRTGKRTTGSGKSWMPYWTEISKDYLERLKRKAIQMGEGYEVVLEEARDLFPTSKEFALPSVLRRYLEERSVPLDVAFFLDIMLPMVAVGLALTTCRWTRMVFAIVVYLTGYYYVAIFLATTSVVSLALVLLRPRTPERRDVVVENGRLSVVGLTAVAVAATVGLTYYQPGPVVIFLAATTAGFLAILTALPTIQYHGAPDVARMLLTVLIFGGVLYLVASLDVDRDQVYLLMKTGRPTYHIPKQERQDAVKLDQVYEMAKYYSRYPRVLRSRFTSEEGVWGWDAETEEPGGGADYTITVLHSLLFSLAVYTMLTDTGETDRVLGDIKIRVLEKIKTTELFGETAMAKISMAMSRIEWLVVVAANLVHTHWVLGFPGVALEI…	Viruses_Kitrinoviricota_Flasuviricetes_Amarillovirales_Flaviviridae_NA_Alongshan virus	hypothetical protein [Alongshan virus]	KAG0439952.1	100	394	0	0	1411	230	1	394	5.68e-273	758	-3	TTTTGCGATACGGACGGCAAAAGCGGTCCCGACGTACCACAGGTGGTACGTCGGGACCGCCACGATGCCACACAGCAGGATCTCCAAGGCTACCCCCGGGAAGCCCAGCACCCAGTGGGTGTGCACGAGGTTGGCCGCCACCACGACCAGCCACTCTATCCTGCTCATTGCCATCGAGATCTTGGCCATAGCGGTCTCCCCGAACAATTCCGTTGTCTTGATCTTCTCCAGGACCCTTATCTTTATGTCGCCCAAGACCCTGTCCGTCTCCCCTGTGTCGGTCAGCATGGTGTATACAGCTAAGCTGAACAGCAGGGAGTGCAAGACCGTGATGGTGTAGTCCGCACCACCACCGGGTTCCTCCGTCTCCGCATCCCAGCCCCAGACGCCTTCCTCACT…	MPYWTEISKDYLERLKRKAIQMGEGYEVVLEEARDLFPTSKEFALPSVLRRYLEERSVPLDVAFFLDIMLPMVAVGLALTTCRWTRMVFAIVVYLTGYYYVAIFLATTSVVSLALVLLRPRTPERRDVVVENGRLSVVGLTAVAVAATVGLTYYQPGPVVIFLAATTAGFLAILTALPTIQYHGAPDVARMLLTVLIFGGVLYLVASLDVDRDQVYLLMKTGRPTYHIPKQERQDAVKLDQVYEMAKYYSRYPRVLRSRFTSEEGVWGWDAETEEPGGGADYTITVLHSLLFSLAVYTMLTDTGETDRVLGDIKIRVLEKIKTTELFGETAMAKISMAMSRIEWLVVVAANLVHTHWVLGFPGVALEILLCGIVAVPTYHLWYVGTAFAVRIAK	MPYWTEISKDYLERLKRKAIQMGEGYEVVLEEARDLFPTSKEFALPSVLRRYLEERSVPLDVAFFLDIMLPMVAVGLALTTCRWTRMVFAIVVYLTGYYYVAIFLATTSVVSLALVLLRPRTPERRDVVVENGRLSVVGLTAVAVAATVGLTYYQPGPVVIFLAATTAGFLAILTALPTIQYHGAPDVARMLLTVLIFGGVLYLVASLDVDRDQVYLLMKTGRPTYHIPKQERQDAVKLDQVYEMAKYYSRYPRVLRSRFTSEEGVWGWDAETEEPGGGADYTITVLHSLLFSLAVYTMLTDTGETDRVLGDIKIRVLEKIKTTELFGETAMAKISMAMSRIEWLVVVAANLVHTHWVLGFPGVALEILLCGIVAVPTYHLWYVGTAFAVRIAK	Eukaryota_Arthropoda_Arachnida_Ixodida_Ixodidae_Ixodes_Ixodes persulcatus	hypothetical protein HPB47_016451 [Ixodes persulcatus]
Ixodes_persulcatus_JABSTQ010005171.1:7634-6843	VIRAL	QDO16163.1	86.5	252	34	0	988	233	1	252	4.89e-163	467	-3	CTGAAAAACCTGGTAGGTCGGGTCACACGTCTCGCAGTCTTCCTTGTCACCCCACACGTGGGTCACCTTACCTGCTTGTATGGTATAGTGGCCCTTGGTCACCAGTACGTGCTCCACCCTGCCTCCTACGCTCCGAGGAGACAGGTCGGCGAACACGAGGTTCACAGGGTCATGTCTCGACATCCTCTCTATGTCTGCCTGGTGTGGGTGCACAGCCACCATCGAGTCCTTCCTGTGGGCGTCATACATGGCTGCATACTTGTCCGAGTATGTCTTCCCACCGGCATACTTTCCGCCTCGGCCCGGAAGGGTCCTGGTTGCGGCGTACACCGGGTAGTGTCCGCTCGGGTGCAGCCTGTAACTCCATCCAAATTCCATGAGGTCACTCAGCACCTCCTC…	MRTLIYILAVAALSMGKPNGAPDWGKIELLGQQLQSGIAKKNAEKTRYYAELIIKELPTQEVTYYAGLRTGEEIALTAGAAKAIIGEAVNLRVNQWTRAVGEYLTIDRHIPGLTLLITGEDVLNDLMEFGWSYRLHPSGHYPVYAATRTIPGRGGKYSGGKTYADRYAAHYDAHVKDAMVVVHPHQADIERMSRHDPINLVYADLTPRNVGGRVEHGLVTKGHYTIQAGKITHVWGDKEDCETCDPNYQVFQ	METTFIMLLLAATAMGRPNGSPDWGKIELLGQQLQSGIAKKNVDKTRYYAELIIKELPTQEMTYYAGLRTGEEISLTAGAAKAIIGDAINLRVNQWTRAVGEYLTIDRHIPGLTLLITGEEVLSDLMEFGWSYRLHPSGHYPVYAATRTLPGRGGKYAGGKTYSDKYAAMYDAHRKDSMVAVHPHQADIERMSRHDPVNLVFADLSPRSVGGRVEHVLVTKGHYTIQAGKVTHVWGDKEDCETCDPTYQVFQ	Viruses_Kitrinoviricota_Flasuviricetes_Amarillovirales_Flaviviridae_NA_Alongshan virus	putative capsid protein [Alongshan virus]
Ixodes_ricinus_JXMZ02010324.1:1628-1095	VIRAL	QNS17446.1	99.6	244	1	0	733	2	338	581	3.4e-167	490	-2	GGTGATGAAGTTTGTTATGGTGTTGGCCGCATAGGTCGGCTGCCTGCCGGACGACACCTGTCCCCGTCCTCTCAACAGGACATCGTGCACCTCTCCTTCTATCTCTCGCTGCACCACCATGTAGGGATTTGCGTACAGTCGATAGAGGTTGTGGATTTCCTTCTCCATCTCCTTGTCCTCCGCCAGCCTCGTGAACATGTGTGCCTCCAGGGTGAGGAGTCCCTTCGAGATCTTGGTGTCCCAGCCTGCCACATCCTCGGCTATGGCGGCTCCTGTGGCCCTCATGGCCTTGTTAACCCTATCTCCATACTTGTACAGTCCCTGTCCTGCGACACTCCAGTCACACGCCTCCAGGTACTTGTGCAGGCCTCCCAGCACCTTTAGCTCGTAGAGACGCGC…	YPGLKKMYDMSADLWLVRVGKLKRLTEEEMAAAINRRGAMGYQMENRGHSDLGSYWDSGEWRQDVNTFKQCLLAGTPTHAVYNTTAKKEKTKNLTRQVNKGSRIIQYLPADARLYELKVLGGLHKYLEACDWSVAGQGLYKYGDRVNKAMRATGAAIAEDVAGWDTKISKGLLTLEAHMFTRLAEDKEMEKEIHNLYRLYANPYMVVQREIEGEVHDVLLRGRGQVSSGRQPTYAANTITNFIT	YPGLKKMYDMLADLWLVRVGKLKRLTEEEMAAAINRRGAMGYQMENRGHSDLGSYWDSGEWRQDVNTFKQCLLAGTPTHAVYNTTAKKEKTKNLTRQVNKGSRIIQYLPADARLYELKVLGGLHKYLEACDWSVAGQGLYKYGDRVNKAMRATGAAIAEDVAGWDTKISKGLLTLEAHMFTRLAEDKEMEKEIHNLYRLYANPYMVVQREIEGEVHDVLLRGRGQVSSGRQPTYAANTITNFIT	Viruses_Kitrinoviricota_Flasuviricetes_Amarillovirales_Flaviviridae_NA_Mogiana tick virus	RNA-dependent RNA polymerase, partial [Jingmen tick virus]
Ixodes_ricinus_JXMZ02142294.1:160-2492	VIRAL	QNS17445.1	98.1	423	8	0	2458	1190	1	423	4.04e-293	842	-3	TACGTCTCTCAGGCCCGGGTAGTGGTCGTGCAGCTCCCTGGGAGCCTTGTCAACCTTGCTTCTGAAGATGTTGAAGACTGCCCTGGGTGTCGTCGATGTTAATTGCCAGGCTCCGAACAAGTGGTGTCTCTCTAGCACTCTCTTTAGTGGATCTATCAGGGTGGCCACAAACCTGTTCCTTCGTGTCCCCTCTGAGCCTCTTTTTACTGCCACCCGGTACCCCACCTCCTTGAAGAAGTGTGTAATGCCCAGCGGAGCCCTGTCCATCTTCATCTCATTAACCGACCTGCTCATATTCAGGGGCGTCAGGGGCTTGCAGCCCTCTATCTTTGCCTCATCCGTCCACTGCGGCTCCACTCTCTCGTAGCGCAGGGACGGGTCAGATGTGAGCGACCTGTC…	MDADTLMAGLAMLALVALAGLLQLASSYQEHTTYIYTPEGKMEVYKGDGLKVWKLEPSLGDPQELGRKAKTEMNAMTHEEFDRMKYRGVVAEVYAGDKPSKGYDKLRVLLDLMDRPKLGLTVDLCAGRGGWSELVKDLEGPGGVTAVSLWERGKEEWMADPAIHRIHANVKHLKPWQVDTLLFDGGEAFKRDQNIKKEENYNNSLLDAVDAWMMQPVPPKNFIIKIQVPYTQKAISLMEKWQVKTNKGRLVRLAGDRLSNTVMYFISDRLETQIRGRITTFLRELMERRKDRSLTSDPSLRYERVEPQWTDEAKIEGCKPLTPLNMSRSVNEMKMDRAPLGITHFFKEVGYRVAVKRGSEGTRRNRFVTALMDPLKRVLERHHVFGAWQLTSTTPRAVF…	MDADTLMAGLAMLALVALAGLLQLASSYQEHTTYIYTPEGKMEVYKGDGLKVWKLEPSLGDPQELGRKAKTEMNAMTHEEFDRMKYRGVVAEVYAGDKPSKGYDKLRVLLDLMDRPKLGLTVDLCAGRGGWSELVKDLEGPGGVTAVSLWERGKEEWMADPAIHRIHANVKHLKPWQVDTLLFDGGEAFKRDQNIKKEENYNNSLLDAVDAWMMQPVPPKNFIIKIQVPYTQKAISLMEKWQVKTNKGRLVRLAGDRLSNTVMYFISDRLETQIRGRITTFLRELMERRKDRSLTSDPSLRYERVEPQWTDEAKIEGCKPLTPLNMSRSVNEMKMDRAPLGITHFFKEVGYRVAVKRGSEGTRRNRFVATLIDPLKRVLERHHLFGAWQLTSTTPRAVF…	Viruses_Kitrinoviricota_Flasuviricetes_Amarillovirales_Flaviviridae_NA_Mogiana tick virus	RNA-dependent RNA polymerase [Jingmen tick virus]
Ixodes_ricinus_JXMZ02070305.1:3-263	EUK	QPF16710.1	58.6	87	36	0	262	2	323	409	1.63e-24	109	-3	CACAACGTCCATCAAACGCTGAAAGCTCGCTGGCGAGTTGGACAAGCCAAATGGCAGGCGGGTGAACTCGTACAGCCCTCTGTGGCAAATGAAAGCGGTTTTCTGCACGTCTAACGGATGCACCTCGATCTGAAGGAATCCACGGCTGCAATCCAACGTGGTGAACACCGTCGCGTTACCGAGCGTGTATATTATAGAGGAAATGCTGGGAAAAGGGTAAGTGTCCCGTACTGACACTTCAGTAAGCCGTCTGTAGTCTAC	VDYRKLNEKTIDDKYPLPNITEILDKLGKCQYFTTLDLASGFHQIEVHPDDIQKTAFSVEHGLYEYLRMPFGLKNAPATFQRVMDHV	VDYRRLTEVSVRDTYPFPSISSIIYTLGNATVFTTLDCSRGFLQIEVHPLDVQKTAFICHRGLYEFTRLPFGLSNSPASFQRLMDVV	Viruses_NA_NA_NA_NA_NA_Aedes aegypti To virus 2	putative RNA-dependent RNA polymerase [Aedes aegypti To virus 2]	AHN53426.1	79.5	88	18	0	265	2	82	169	3.9e-41	152	-3	CACAACGTCCATCAAACGCTGAAAGCTCGCTGGCGAGTTGGACAAGCCAAATGGCAGGCGGGTGAACTCGTACAGCCCTCTGTGGCAAATGAAAGCGGTTTTCTGCACGTCTAACGGATGCACCTCGATCTGAAGGAATCCACGGCTGCAATCCAACGTGGTGAACACCGTCGCGTTACCGAGCGTGTATATTATAGAGGAAATGCTGGGAAAAGGGTAAGTGTCCCGTACTGACACTTCAGTAAGCCGTCTGTAGTCTACGCA	CVDYRRLNSLTIRDAYPFPSIESIMYSLGSASVFTTLDCSRGFLQIEIAPGDVQKTAFTCHRGLFEFVRLPFGLSNSPSSFQRLMDVV	CVDYRRLTEVSVRDTYPFPSISSIIYTLGNATVFTTLDCSRGFLQIEVHPLDVQKTAFICHRGLYEFTRLPFGLSNSPASFQRLMDVV	Eukaryota_Arthropoda_Arachnida_Ixodida_Nuttalliellidae_Nuttalliella_Nuttalliella namaqua	reverse transcriptase/ribonuclease H, partial [Nuttalliella namaqua]
Ixodes_scapularis_PKSA02002291.1:1189256-1190086	EUK	QFR59054.1	41.7	278	152	6	1033	206	119	388	2.98e-46	179	-3	AACCAACAACATGATCAAATAGGCCCAAAGATCAACTGGACCCGGTGAGGCCTCCCAGGCCTTTTTGTCCGACTCGTGACCGTGAACGGTGTCAAGCCAGTCAAGGAACTCGGGCCAGTCTGCACCGGTGCGCCGATGGAAGACATGGAACCAACTGGTGAAAATGGCACGCGTTGCTCCTTCGTTTGACGCAATGCCAATACACCTGCCGGATGCCGGGTCCCGCTCAAGGGACACAATGTCTCCAAAGACTTGTTTGAGAACCATGTAGTTGGCCTGGCTCTCGTTGTAGATAACCCTGACCTTTTTTCCCTTCTCTATTGCTTGTGGTTTGGCAGTCGGCTTAAATGGCAGACTGTCGGGCGGGCCGTCATGGGCCAACACCCGCTCATTGACCAT…	KSIPGFRHNRPKPLGGAPKISPVVRDAISKLDIPENLACEIEKYEHSGNVQNLSLQAQGYTVLVERPHREHDFETFFKMFVRMAVDSVDVVAEKDEPLTPMLFMRQQVTSSSAGLLPLNTLFGSAVGNKKEMQASSAVVNWQDGHSELPGCLPAKPVGKDEVIKKGKKVRTIMIESEANFTVLKHFFEDHISQSKDIVGGSAIGLSTVGGGFKSIIMLWFAVFLRHCPNTSWNDFLLWLGRQDIDESDKQSWESSTSFTDGLVYVIELLV	RQVSAFPTSAPPPRSRGPAAKPVQERIDSVRSLLPDDVNRGLDSYVYFGDVTDLALQAQGYTELVARQPIDFDFDVFWDVFLRMAADLPLDENEELAQIVVPDITVSSLMSQQQTSSSAGLLPLVTLFGSPSGNKKDMQASATMVNERVLAHDGPPDSLPFKPTAKPQAIEKGKKVRVIYNESQANYMVLKQVFGDIVSLERDPASGRCIGIASNEGATRAIFTSWFHVFHRRTGADWPEFLDWLDTVHGHESDKKAWEASPGPVDLWAYLIMLLV	Viruses_NA_NA_NA_NA_NA_Bawangfen virus	MAG: putative RNA dependent RNA polymerase, partial [Bawangfen virus]	EEC05931.1	78.6	173	36	1	1027	512	23	195	3.85e-84	265	-3	TTTTCCCTTCTCTATTGCTTGTGGTTTGGCAGTCGGCTTAAATGGCAGACTGTCGGGCGGGCCGTCATGGGCCAACACCCGCTCATTGACCATGGTAGCGCTTGCCTGCATGTCCTTCTTGTTTCCAGAGGGCGAGCCGAAAAGTGTGACAAGTGGGAGGAGACCGGCCGAGGACGAGGTCTGCTGCTGTGACATCAGGGAGGACACAGTGATGTCTGGGACCACAATCTGCGCCAACTCCTCGTTTTCATCGAGGGGCAGGTCTGCCGCCATGCGCAGAAATACGTCCCAGAAGACATCAAAGTCAAAGTCAATTGGCTGCCTGGCCACAAGTTCAGTGTACCCCTGTGCTTGGAGCGCGAGATCAGTGACGTCACCGAAATAGACGTAACTGTCGAG…	VGGFRHSRPLPPRPRGPGAMPVQERIDAVRSALPGHINKGTDDYVFSGDVTDLALQAQGFTELVARKPPDFDFDVFWDMFLRMAADLPLDDAGEIAQIAVPDITVASLMSQQQTSSSAGLLPFVTLFGSPSGNKKEMQASATMVNERVLSQDGPSDSLPFKPTAKPEVIKKGK	VSAFPTSAPPPRSRGPAAKPVQERIDSVRSLLPDDVNRGLDSYVYFGDVTDLALQAQGYTELVARQPIDFDFDVFWDVFLRMAADLPLDENEELAQIVVPDITVSSLMSQQQTSSSAGLLPLVTLFGSPSGNKKDMQASATMVNERVLAHDGPPDSLPFKPTAKPQAIEKGK	Eukaryota_Arthropoda_Arachnida_Ixodida_Ixodidae_Ixodes_Ixodes scapularis	hypothetical protein IscW_ISCW005028 [Ixodes scapularis]
Rhipicephalus_microplus_JABSTU010005128.1:17303-17103	VIRAL	QFR54187.1	76.6	141	33	0	595	173	4240	4380	3.53e-69	239	-3	CTCGCACGGTTCCAATACTCTCAACAAGTTAATGACGCTGGATGTGGAGATGTGGTAGTTGTCGTCTCCGTCAAACTCAAAGGTGAGGTAGTCATCCAGGTTTGCGTCGAGTGCGAGGTTGAGGGTCTTCTTTCATGCCCACTCATGGAGAACCGCGTTCAGGAACGAGTTCATTCACGTGAAAACGTGGCCGCTCATTCGTTGACCAGGGTTGCTGAAGACGAAGCCCAGTCGTGTGAAGCATATTGGCCAGCAGACATGTTCGAGGGCTGTCTTGATTTCTGTCCAATGCTCCTTGCCGTAAAATGTGGAGACGAACTCCGCTTCAAGAGCCGTGAGGGCTGGGTAGAGGCTGTGGTCCCAGTGTTAGGCGTCTCCAACAGCAGCGACTGGCTTCTC…	WSSKCVGDEEPVAAVGDASRWDHSMYPALMALEAEFVSSFYDKEHWPAIQSALEHVCWPLCFTRLGFVFTNPGQRMSGHVFTWMNSFLNAVLHEWGWKKTLNIPLEANLDDYLTFEVDGDDNYHISTTSVINAESMEQLCQ	WARECVGEEKPVAAVGDA*HWDHSLYPALTALEAEFVSTFYGKEHWTEIKTALEHVCWPICFTRLGFVFSNPGQRMSGHVFT*MNSFLNAVLHEWA*KKTLNLALDANLDDYLTFEFDGDDNYHISTSSVINLLRVLEPCE	Viruses_NA_NA_NA_NA_NA_Bole tick virus 4	polyprotein [Bole tick virus 4]
Rhipicephalus_annulatus_WOVY01010404.1:266600-267153	VIRAL	YP_009179221.1	56.3	160	66	2	472	939	4400	4559	1.82e-42	168	1	ACCGACCGCGTCTCCGACAATGACTATCTCTCCCACTACTATGCACCAGCACTAATCAAGTGCCTTCCATCTAACAAAGGCGCACGACCTCCACTCACCAACACGGGGGTCACAGCGTACACGCACGAGGAGAAATTCCTGCCAGTCAGGCTGATTGACGAAATCGTTGGCAAGTGGTGCTTTACCATCAAGCATAACACAACGCGTGACTTGGCCACACACATCAAAGAAATGTGTGGCCAAGAAATCTGGCCTCTCAACCGGACTAGACTTGATATTGAGCGCAGCAAGGCGCACAACTATCTGCTCCAATACCCACACATCCACATGCAAAGATGGTACGCATGCACCATCTTTGCCCTGAGCTCTGCCCCTACACTTATGAAACATCTCAGCAAC…	TDRVDDIDYLSHYYAPTLIRCEPHDPGARPPTTETGVTSTWHKEKYLPVRPIDEILGKWCFTIKHSTTRDSAYTSLKDVCGQEVSLLNKTGLDIESSKALSYLLQYPHIRTVRVMAITILSQTGFASNPAWFKAYRVRQKLGEGCDALDSAYEERAEDAR	TDRVSDNDYLSHYYAPALIKCLPSNKGARPPLTNTGVTAYTHEEKFLPVRLIDEIVGKWCFTIKHNTTRDLATHIKEMCGQEIWPLNRTRLDIERSKAHNYLLQYPHIHMQRWYACTIFALSSAPTLMKHLSNNKKLSSFFYLAAEGAEPGADSAR	Viruses_NA_NA_NA_NA_NA_Bole tick virus 4	polyprotein [Bole tick virus 4]
Rhipicephalus_annulatus_WOVY01010499.1:73308-73592	VIRAL	QBQ65091.1	66.9	121	39	1	200	559	4400	4520	2.09e-42	164	2	ACCGACTGTGTCTCCGACAATGACTATCTCTCCCACTACTATGCACCAGCACTAATCAAGTTCCTTCCATCTAACAAAGGCGCACGACCTCCACTCACCAACACGGGGGTCACAGCGTACACGCACGAGGAGAAATTCCTGCCAGTCAGGCCGATTGACGAAATCGTCGGCAAGTGGTGCTTTACCATCAAGCATAGCACAACGCGTGACATGGCCACACACATCAAAGAGATGTGTGGCCAAGAAATCTGGCTTCTCAACCGGACTAAACTTGATATTAAGAGCAGCAAGGCGCACAACTATCTGCTCCAATACCCCCACAACCACATGCAAAGATCGTACGCATGCACCATCTTTGCC	TDXVDDIDYLSHYYAPTLIRCEPHDPGARPPTTETGVTSTWHKEKYLPVRPIDEILGKWCFTIKHSTTRDSAYTSLKDVCGQEVSLLNKTGLDIESSKALSYLLQYPHIRTVRVMAITILS	TDCVSDNDYLSHYYAPALIKFLPSNKGARPPLTNTGVTAYTHEEKFLPVRPIDEIVGKWCFTIKHSTTRDMATHIKEMCGQEIWLLNRTKLDIKSSKAHNYLLQYPHNHMQRSYACTIFA	Viruses_NA_NA_NA_NA_NA_Bole tick virus 4	polyprotein [Bole tick virus 4]
Rhipicephalus_microplus_CM023463.1:130080759-130080475	VIRAL	YP_009179221.1	66.1	121	40	1	484	125	4400	4520	1.54e-42	164	-3	GGCAAATATGGTGCATGCGTACCATCTTTGCATGTGGATGTGTGGGTATTGGAGCAGATAGTTGTGCGCCTTGCTGCTCTCAATATCAAGTCTAGTCCGGTTGAGAGGCCAGATTTCTTGGCCACACATCTCTTGTATGTGTGTGGCCAAGTCATGCGTTGTGCTATGCTTGAGGGTAAAGCACCACTTGCCAACGATTTCGTCAATCGGCCTGACTGGCAGGAAATTCTCCTCGTGCGTGTACGCTGTGACCCCCGTGTTGGTGAGTGGAGGTCGTGCGCCTTTGTTAGATGGAAGGCACTTGATTAGTACTGGTGCGTAGTAGTGGGAGAGATAGTCATTGTCGGAGACGCGGTCGGT	TDRVDDIDYLSHYYAPTLIRCEPHDPGARPPTTETGVTSTWHKEKYLPVRPIDEILGKWCFTIKHSTTRDSAYTSLKDVCGQEVSLLNKTGLDIESSKALSYLLQYPHIRTVRVMAITILS	TDRVSDNDYLSHYYAPVLIKCLPSNKGARPPLTNTGVTAYTHEENFLPVRPIDEIVGKWCFTLKHSTTHDLATHIQEMCGQEIWPLNRTRLDIESSKAHNYLLQYPHIHMQRWYACTIFA	Viruses_NA_NA_NA_NA_NA_Bole tick virus 4	polyprotein [Bole tick virus 4]
Rhipicephalus_microplus_CM023468.1:64948676-64948476	VIRAL	QFR54187.1	75.9	141	34	0	595	173	4240	4380	2.26e-68	237	-3	CTCGCACGGTTCCAATACTCTCAATAAGTTAATGACGCTGGATGTGGAGATGTGGTAGTTGTCGTCTCCGTCAAACTCAAAGGTGAGGTAGTCATCCAGGTTTGCGTCGAGTGCGAGGTTGAGGGTCTTCTTTCCTGCCCACTCATGGAGAACCGCATTCAGGAACGAGTTCATTCACGTGAAAACGTGGCCGCTCATCCGTTGACCAGGGTTGCTGAAGACGAAGCCCAGTCGTGTGAAGCATATTGGCCAGCAGACATGTTCGAGGGCTGTCTTGATTTCTGTCCAGTGCTCCTTGCCGTAAAATGTGGAGACAAACTCCGCTTCAAGAGCCGTGAGGGCTGGGTAGAGGCTGTGGTCCCAGTGTTAGGCGTCTCCAACAGTAGCGACTGGCTTCTC…	WSSKCVGDEEPVAAVGDASRWDHSMYPALMALEAEFVSSFYDKEHWPAIQSALEHVCWPLCFTRLGFVFTNPGQRMSGHVFTWMNSFLNAVLHEWGWKKTLNIPLEANLDDYLTFEVDGDDNYHISTTSVINAESMEQLCQ	WARECVGEEKPVATVGDA*HWDHSLYPALTALEAEFVSTFYGKEHWTEIKTALEHVCWPICFTRLGFVFSNPGQRMSGHVFT*MNSFLNAVLHEWAGKKTLNLALDANLDDYLTFEFDGDDNYHISTSSVINLLRVLEPCE	Viruses_NA_NA_NA_NA_NA_Bole tick virus 4	polyprotein [Bole tick virus 4]
Rhipicephalus_microplus_JABSTU010003038.1:2208-1924	VIRAL	YP_009179221.1	67.5	123	39	1	484	119	4400	4522	3.78e-44	169	-3	TGTAGGGGCAAAGATAGTGCATGCGTACCATCTTTGCATGTGGTTGTGTGGGTATTGGAGCAGATAGTTGTGCGCCTTGCTGCTCTTAATATCAAGTCTAGTCCGGTTGAGAGGCCAGATTTCTTGGCCACACATCTCTTTGATGTGTGTGGCCAAGTCACGCGTTGTGCTATGCTTGATGGTAAAGCACCACTTGCCGACGATTTCGTCAATCGGCCTGACTGGCAGGAATTTCTCCTCGTGCGTGTACGCTGTGACCCCCGTGTTGGTGAGTGGAGGTCGTGCGCCTTTGTTAGATGGAAGGCACTTGATTAGTGCTGGTGCATAGTAGTGGGAGAGATAGTCATTGTCGGAGACGCGGTCGGT	TDRVDDIDYLSHYYAPTLIRCEPHDPGARPPTTETGVTSTWHKEKYLPVRPIDEILGKWCFTIKHSTTRDSAYTSLKDVCGQEVSLLNKTGLDIESSKALSYLLQYPHIRTVRVMAITILSQT	TDRVSDNDYLSHYYAPALIKCLPSNKGARPPLTNTGVTAYTHEEKFLPVRPIDEIVGKWCFTIKHSTTRDLATHIKEMCGQEIWPLNRTRLDIKSSKAHNYLLQYPHNHMQRWYACTIFAPT	Viruses_NA_NA_NA_NA_NA_Bole tick virus 4	polyprotein [Bole tick virus 4]
Ixodes_persulcatus_JABSTQ010009198.1:1619282-1619611	VIRAL	AIE42676.2	84	175	28	0	2	526	196	370	1.75e-95	317	2	TCGTTGGTAATCTCTCACGGAGAGAAGGTGTACTTCTTACCGAAGTGGTATGCTCTCCTTATCCACAACAAAATCTGTGACATGTTATCAGTACTGATCTACACAACTGCTTGCCCTCCCTCACTATACGGCCACGATGTTACAAGGGAAGCCGTTGAGTTCATGCGGCTGTGGGCATCTCTTGCTCGCTGTTATCAGCAAAAGTTCTTCAACCTTTCGAAGCTCCTCGAGGGTGTGTGTATAGGAGAGACGCTGTTTGAGTTAGAAGGCGATGGGAACGAAATGTTCCTCACCACTGTTGTTGAAACAATGAGGAAGACCGTTGGGTACAACTACCACAGATCCCCTCTTCAGAGGATCCTGAGACGCGTACCAATCTCAGTGCGCCATGAGTTGTCC…	SLVISHDDTIYFLPKTYALLIHNKVCDMLSVLVYTTACPPSLYGHDITKEAVAFMKLWATLARRYQQKFFNLSKLLEGLCIGETLYELEGEGNVMFLNTVVDTMRKTVGYNYNGSPLQMMLRRVPISVRHELSCLSKIMGHPFCDVKQGAIELNKKVNEERPIDPMMVQQCVRYA	SLVISHGEKVYFLPKWYALLIHNKICDMLSVLIYTTACPPSLYGHDVTREAVEFMRLWASLARCYQQKFFNLSKLLEGVCIGETLFELEGDGNEMFLTTVVETMRKTVGYNYHRSPLQRILRRVPISVRHELSCLSKVMGHPFCDVAKGAIELNKRVNEEHPIDPMMVQQCVRYA	Viruses_NA_NA_NA_NA_NA_Deer tick mononegavirales-like virus	polymerase [Deer tick mononegavirales-like virus]
Haemaphysalis_longicornis_CM023450.1:125479191-125480660	EUK	QFR59041.1	29.5	597	341	12	8	1657	32	595	2.76e-54	207	2	GATTATTGGGCTGAAGTGATAACGGCGGGTTTCCACGTCTTCTGGCACACTGGGAGACGGGTGTTCATCGCCCTGTTTCAGAAGTTTCAGCGGGAACACGTCTGCGCGTTTCAGGGGGCCCGTGCGATGTGGGAGCAGGTCATAGCCCCCTCGGACTCGTATTTCCAGTCCTCAAAGGTGGTTTATTTCAACATGGAGACCCCTCTCTCTTCGGCGAATGTGGCTGAGCTGCAGGAGAGGCAGGTGCCGTTGGTTTCAGTGGGAGGGTTCCGGCACTCTCCACCCCTTCCCCCCTGCCCGCATGGTCTGACAGCACCGCCGGAGCAGGAAAAGATTGACCCGGGGTGCCGTGACCTCCCTGACCATATCAATGAGGGCATCGATGGTTATGTCTTCTCA…	DLYSELVSAGFRFKYVPGRGHICEKYYRGAYYRRCHDCHYRLVKLVYEHYVSHCQESFQHQVIRISTMTTPLTKAIKSDLVARGVKLHSVGGFRSSRPQPLRSLGSVDPEVESLLESFIPSELKSGVSDYHHSSEEKDMGLMSKGFTVLLEKPPLDFDEDVFFDLFMMASIDMGEVYDPGPFDVLAMERQVQPTASCGSLPLNSIFGSVTGNKKEMLSSAVAVNIADNTWGGVPGCLPYKPVAKDEVLKKGKKVRTIMIESQANFMVLRHYFSKLVQDLKSVPRGQAIGLSTVRGGFKTLVMRWFYVWAKHRQGDWHDFLDWLAQQPMSESDKKSWESSTNEADGLAFLLGQLLQCKVDGPGQVLLARALADYANPAVQIDDQLVYHAPWRVPSGSYFT…	DYWAEVITAGFHVFWHTGRRVFIALFQKFQREHVCAFQGARAMWEQVIAPSDSYFQSSKVVYFNMETPLSSANVAELQERQVPLVSVGGFRHSPPLPPCPHGLTAPPEQEKIDPGCRDLPDHINEGIDGYVFSGDVTDLALQAQGFTELVVRPLTDFDFDVFWDIFLRMSADLSLPLPD*RWGGHCAGGCSRHHVNVPDGLATDFLVRWPPTTCNALQLTIRF*EGDAGQRRHGQCEGLGL*HDS*QPAFEADGQTGSHQEEKKKVRVTYNESQANYMILKHVFGDLVSVERDPASGQAIGMSSHEGASRTIFERWFHVFH*NTGGDWTQFIYWLETVYGHESDKKSWEATPGVTDFCAYAIMLLVQVNLSALSEEAVRLLCRTLADYACPAVQVHGDQ…	Viruses_NA_NA_NA_NA_NA_Hanyang virus	MAG: putative RNA dependent RNA polymerase, partial [Hanyang virus]	KAG0433572.1	70.1	174	52	0	797	1318	4	177	2.34e-77	265	2	AAAAAAGTCCGGGTCACATACAACGAGTCCCAGGCCAACTACATGATTCTCAAGCATGTCTTCGGTGATCTTGTTTCGGTGGAGCGTGACCCGGCATCGGGCCAGGCCATAGGCATGTCATCCCACGAGGGTGCCTCCCGCACCATCTTTGAAAGGTGGTTTCATGTCTTTCACTGAAACACCGGTGGTGATTGGACCCAGTTTATTTACTGGCTCGAGACCGTTTACGGACATGAGTCTGACAAGAAGTCCTGGGAGGCCACACCGGGGGTGACTGACTTTTGCGCCTATGCCATCATGTTGTTGGTTCAGGTTAATCTGTCTGCACTGTCGGAGGAGGCCGTCCGTCTACTCTGTCGCACATTGGCCGACTATGCCTGCCCGGCTGTGCAGGTGCAT…	KEVRVIYNESQANYMVLKHVFGDIVSLDRDPASDRCIGIASNEGATCAIFTRWFHVFHRHTGAGWPEFLDWLETVHGHESDKKAWKASPGPVDLWAYLIMLLVQVDLDGMSEGAIRRLCRALADYACPAIKVHGSKVFHAPYRIGSGSYLTAHGNTWRHSFMADYVLDRLSEQG	KKVRVTYNESQANYMILKHVFGDLVSVERDPASGQAIGMSSHEGASRTIFERWFHVFH*NTGGDWTQFIYWLETVYGHESDKKSWEATPGVTDFCAYAIMLLVQVNLSALSEEAVRLLCRTLADYACPAVQVHGDQVFHAPYRTGSGSYLTAHGNTWRHSFMADNVIDCLHSRG	Eukaryota_Arthropoda_Arachnida_Ixodida_Ixodidae_Ixodes_Ixodes persulcatus	hypothetical protein HPB47_019795 [Ixodes persulcatus]
Haemaphysalis_longicornis_CM023452.1:94795842-94796714	EUK	QFR59041.1	37.1	337	172	9	146	1060	267	595	2.71e-40	163	2	TGCCTGACAGCCAGCCCTTGAAGCCCTCGGTCAAGCCTGAAGCCATAAAGAATCGAAAAAGTCCGGGTCTCATACAACTAGTCCCAGGCCAACTACATGATTCTCAAGCATGTCTTCGGTGATCTTGTTTCGGTGGAGCGTGACCCGGCATCGGGCCAGGCCATAGGCATGTCATCCCACGAGGGTGCCTCCCGCACCATCTTTGAAAGGTGGTTTCATGTCTTTCACTGAAACACCGGTGGTGATTGGACCCAGTTTCTTGACTGGCTCGAGACCGTTTACACACACGAGTCTGACAAGAAGTCCTGGGAGGCCACACCGGGTCCGACTGACTTTTGGGCCTATCCATCATGTTGTTCGTTCAGGTTGATCTGTCTGCACTGTCGGAGGGGCCGTCCG…	CLPYKPVAKDEVLKKGKKVRTIMIESQANFMVLRHYFSKLVQDLKSVPRGQAIGLSTVRGGFKTLVMRWFYVWAKHRQGDWHDFLDWLAQQPMSESDKKSWESSTNEADGLAFLLGQLLQCKVDGPGQVLLARALADYANPAVQIDDQLVYHAPWRVPSGSYFTAKGNTGRHHLMARWVVQWFREHGGAGRIGCDCNVCQAVSGEPGFGETLDSLQLDLLDSFFVMGDDFAGFGYGARVFDRVIDFVFGTTTVGCVKPFFSTPSLNVEPEGLEFLKKHFCLDKSVEPWNVRMFRAPVRVLAKLRHGRARLTKPSFKAALLSALWDCGAN	CLTASP*SPRSSLKP*RIEKVRVSYN*SQANYMILKHVFGDLVSVERDPASGQAIGMSSHEGASRTIFERWFHVFH*NTGGDWTQFLDWLETVYTHESDKKSWEATPGPTDFWAYPSCCSFRLICLHCRRGRPSTLSPLADYACPAVQVHGDQVFHAPYRTGSGSYLTPTATHGVIRYG*LYD*PFRTKGKHYEEEEEYLRQFDVLGDDFRGLVLCRETAELFDRTIDDVFGTVTVTSTPPTFGQPNLGDSLEFLRR*HVRI*DEIRTFREPDRVLVKLIHGQAATNVSRFVASLQAMLYDVGFN	Viruses_NA_NA_NA_NA_NA_Hanyang virus	MAG: putative RNA dependent RNA polymerase, partial [Hanyang virus]	KAG0433572.1	60.4	217	78	4	200	835	4	217	2.05e-74	251	2	GAAAAAGTCCGGGTCTCATACAACTAGTCCCAGGCCAACTACATGATTCTCAAGCATGTCTTCGGTGATCTTGTTTCGGTGGAGCGTGACCCGGCATCGGGCCAGGCCATAGGCATGTCATCCCACGAGGGTGCCTCCCGCACCATCTTTGAAAGGTGGTTTCATGTCTTTCACTGAAACACCGGTGGTGATTGGACCCAGTTTCTTGACTGGCTCGAGACCGTTTACACACACGAGTCTGACAAGAAGTCCTGGGAGGCCACACCGGGTCCGACTGACTTTTGGGCCTATCCATCATGTTGTTCGTTCAGGTTGATCTGTCTGCACTGTCGGAGGGGCCGTCCGTCTACTCTGTCGCCATTGGCCGACTATGCCTGCCCGGCTGTGCAGGTGCATGGG…	KEVRVIYNESQANYMVLKHVFGDIVSLDRDPASDRCIGIASNEGATCAIFTRWFHVFHRHTGAGWPEFLDWLETVHGHESDKKAWKASPGPVDLWAYLIMLLVQVDLDGMSEGAIRRLCRALADYACPAIKVHGSKVFHAPYRIGSGSYLTAHGNTWRHSFMADYVLDRLSEQGLITEEEEEYLRQFDVLGDDFRGLVIHRETAELFDWTIDQV	EKVRVSYN*SQANYMILKHVFGDLVSVERDPASGQAIGMSSHEGASRTIFERWFHVFH*NTGGDWTQFLDWLETVYTHESDKKSWEATPGPTDFWAYPSCCSFRLICLHCRRGRPSTLSPLADYACPAVQVHGDQVFHAPYRTGSGSYLTPTATHGVIRYG*LYD*PFRTKGKHYEEEEEYLRQFDVLGDDFRGLVLCRETAELFDRTIDDV	Eukaryota_Arthropoda_Arachnida_Ixodida_Ixodidae_Ixodes_Ixodes persulcatus	hypothetical protein HPB47_019795 [Ixodes persulcatus]
Rhipicephalus_sanguineus_CM023530.1:11623462-11624184	EUK	QFR59041.1	31.2	279	152	8	197	934	296	567	8.99e-21	105	2	TACATGATCCACAAACAAATCTTTGGACACCTTGTTTCAGTAGAGAGGGATACCGCCTCATGGACAGCAGTTGGCACGTCGGCCTCGAAAGGGGCTTCTCCTGCCATATTCACCAGATGGCTTCATGTCTTCAGGCGCGGCACATGCAGCTCTGGGGCATCCTTTTTGGACTTTCATGAGACTATGCATGGCCATGAATTGAATAAAAAGTCCGGGGAGGCCTCGCCTGGTCCAATGGATTTTTGTGCCTATATTATCATGCTGCTCGTTCAGGTCGACCTGTCTGCTATGTCTATTGGGGCACTTTGACTTTTGGCCAGGGCATTGGCTGACTACAGGAGTCCTGCCATTTAGGTTCACGCATGCAAGGTGTTCCATGCTCCCTACCACATTGGGTCC…	FMVLRHYFSKLVQDLKSVPRGQAIGLSTVRGGFKTLVMRWFYVWAKHRQGDWHDFLDWLAQQPMSESDKKSWESSTNEADGLAFLLGQLLQCKVDGPGQVLLARALADYANPAVQIDDQLVYHAPWRVPSGSYFTAKGNTGRHHLMARWVVQWFREHGGAGRIGCDCNVCQAVSGEPGFGETLDSLQLDLLDSFFVMGDDFAGFGYGARVFDRVIDFVFGTTTVGCVKPFFSTPSLNVEPEGLEFLKKHFCLDKSVEPWNVRMFRAPVRVLA	YMIHKQIFGHLVSVERDTASWTAVGTSASKGASPAIFTRWLHVFRRGTCSSGASFLDFHETMHGHELNKKSGEASPGPMDFCAYIIMLLVQVDLSAMSIGAL*LLARALADYRSPAI*VHACKVFHAPYHIGSGSHLTAHENTWCHSFMANYTTDLLARKSEITEEEYLRKLDVLGDDFMGLVLP*ETSELFDKTIDEVFGAVTVTTTPPIFGTPGEKGSLEFLRRRHFRLGEEIRTFGETIRVLA	Viruses_NA_NA_NA_NA_NA_Hanyang virus	MAG: putative RNA dependent RNA polymerase, partial [Hanyang virus]	KAG0433572.1	60.3	209	81	1	197	817	17	225	1.55e-71	242	2	TACATGATCCACAAACAAATCTTTGGACACCTTGTTTCAGTAGAGAGGGATACCGCCTCATGGACAGCAGTTGGCACGTCGGCCTCGAAAGGGGCTTCTCCTGCCATATTCACCAGATGGCTTCATGTCTTCAGGCGCGGCACATGCAGCTCTGGGGCATCCTTTTTGGACTTTCATGAGACTATGCATGGCCATGAATTGAATAAAAAGTCCGGGGAGGCCTCGCCTGGTCCAATGGATTTTTGTGCCTATATTATCATGCTGCTCGTTCAGGTCGACCTGTCTGCTATGTCTATTGGGGCACTTTGACTTTTGGCCAGGGCATTGGCTGACTACAGGAGTCCTGCCATTTAGGTTCACGCATGCAAGGTGTTCCATGCTCCCTACCACATTGGGTCC…	YMVLKHVFGDIVSLDRDPASDRCIGIASNEGATCAIFTRWFHVFHRHTGAGWPEFLDWLETVHGHESDKKAWKASPGPVDLWAYLIMLLVQVDLDGMSEGAIRRLCRALADYACPAIKVHGSKVFHAPYRIGSGSYLTAHGNTWRHSFMADYVLDRLSEQGLITEEEEEYLRQFDVLGDDFRGLVIHRETAELFDWTIDQVLKVLFVIT	YMIHKQIFGHLVSVERDTASWTAVGTSASKGASPAIFTRWLHVFRRGTCSSGASFLDFHETMHGHELNKKSGEASPGPMDFCAYIIMLLVQVDLSAMSIGAL*LLARALADYRSPAI*VHACKVFHAPYHIGSGSHLTAHENTWCHSFMANYTTDLLARKSEITEEEYLRKLDVLGDDFMGLVLP*ETSELFDKTIDEVFGAVTVTT	Eukaryota_Arthropoda_Arachnida_Ixodida_Ixodidae_Ixodes_Ixodes persulcatus	hypothetical protein HPB47_019795 [Ixodes persulcatus]
Ixodes_ricinus_JXMZ02095502.1:103-1629	EUK	QFR59041.1	39.6	538	272	11	1613	105	114	633	1.43e-99	328	-3	CATGAGGGGAACCTTGCGAACCTTTCTTTCCAACTCGTTTTCATACTCGGCCTGGTTGACGGGGCCAGTGGGAACAAGCCTGAGGAGGACATCGTGAAGCCAGGGGTTGTATCCAATGTCGTAGAGCATTGCTTGGAGAGAGGCGGTGAAGCGTGCGACGCTCGTGGCCGCCTGGCCATGGATGAGCTTGGCCAAGACCCGCACGGGCTCTCGGAACGTGCGGATCTCATCTCCCAGGCGAACATGTCGCCTCCGTAGGAACTCCACGGAGTCACCTTCGTTGGGCTTGCCGAAGATGGGGGGCGTGGAGGTGGTGGTAGTGGTCCCGAAGACCTGGTCGATGGTCTTGTCGAACAGCTCGGCCGTGTCGCGAGAGAGGACGAGCCCGCGAAAGTCGTC…	RGVKLHSVGGFRSSRPQPLRSLGSVDPEVESLLESFIPSELKSGVSDYHHSSEEKDMGLMSKGFTVLLEKPPLDFDEDVFFDLFMMASIDMGEVYDPGPFDVLAMERQVQPTASCGSLPLNSIFGSVTGNKKEMLSSAVAVNIADNTWGGVPGCLPYKPVAKDEVLKKGKKVRTIMIESQANFMVLRHYFSKLVQDLKSVPRGQAIGLSTVRGGFKTLVMRWFYVWAKHRQGDWHDFLDWLAQQPMSESDKKSWESSTNEADGLAFLLGQLLQCKVDGPGQVLLARALADYANPAVQIDDQLVYHAPWRVPSGSYFTAKGNTGRHHLMARWVVQWFREHGGAGRIGCDCNVCQAVSGEPGFGETLDSLQLDLLDSFFVMGDDFAGFGYGARVFDRVIDF…	RDVQLVSVGGFRHSRPLPPRPRGPAAKPVQERIDAVRSSLPEHINQGIDNYVFSGDVTDLALQAQGFTELVARQPIDFDFDVFWDIFLRMSADLPLDEEGNLALIAVPDITVASLMSQQQTSSSAGLLPLVTLFGSPSGTKKEMQASATMVNERVLSHDGPPDSLPFKPTAKPEVIKKGKKVRVIYNESQANYMVLRHVFGDIVTTERDPASGRCIGLATTEGASRTIFSRWFHVYHRRTGGDWPSFLDWLETVYGHESDKKSWEASPGPTDLWAYLIMLLVQVDLAELSPGAIRLLCRALADYACPAIQVHGSRVFHAPYRIGSGSYLTAHGNTWRHSFMADYVLDKLAAEGKITEEEEEYLRQFDVLGDDFRGLVLSRDTAELFDKTIDQVFGTTTT…	Viruses_NA_NA_NA_NA_NA_Hanyang virus	MAG: putative RNA dependent RNA polymerase, partial [Hanyang virus]	EEC05930.1	87	230	30	0	779	90	1	230	1.8e-133	401	-3	ACTCAAGTTTGCATCCATGAGGGGAACCTTGCGAACCTTTCTTTCCAACTCGTTTTCATACTCGGCCTGGTTGACGGGGCCAGTGGGAACAAGCCTGAGGAGGACATCGTGAAGCCAGGGGTTGTATCCAATGTCGTAGAGCATTGCTTGGAGAGAGGCGGTGAAGCGTGCGACGCTCGTGGCCGCCTGGCCATGGATGAGCTTGGCCAAGACCCGCACGGGCTCTCGGAACGTGCGGATCTCATCTCCCAGGCGAACATGTCGCCTCCGTAGGAACTCCACGGAGTCACCTTCGTTGGGCTTGCCGAAGATGGGGGGCGTGGAGGTGGTGGTAGTGGTCCCGAAGACCTGGTCGATGGTCTTGTCGAACAGCTCGGCCGTGTCGCGAGAGAGGACGAG…	MLLVQVDLAGLSQGAIRLLCRALADYACPAIQVHGSKVFHAPYRIGSGSYLTAHGNTWRHSFMADYVLDLLAGARSITEEEEEYLRQFDVLGDDFRGLVIHRETAALFDRTIDRVFGTVTTTSTPPIFGRPNEGDSLEFLRRRHVRLGEEIRTFREPVRVLAKLIHGQSAVSVTRFTASLQAMLYDIGYNPWLHDVLLRLVPSGEVNQTEYEQELERKVRKVPIMRGHPS	MLLVQVDLAELSPGAIRLLCRALADYACPAIQVHGSRVFHAPYRIGSGSYLTAHGNTWRHSFMADYVLDKLAAEGKITEEEEEYLRQFDVLGDDFRGLVLSRDTAELFDKTIDQVFGTTTTTSTPPIFGKPNEGDSVEFLRRRHVRLGDEIRTFREPVRVLAKLIHGQAATSVARFTASLQAMLYDIGYNPWLHDVLLRLVPTGPVNQAEYENELERKVRKVPLMDANLS	Eukaryota_Arthropoda_Arachnida_Ixodida_Ixodidae_Ixodes_Ixodes scapularis	hypothetical protein IscW_ISCW005027 [Ixodes scapularis]
Ixodes_scapularis_PKSA02015845.1:3052-4677	EUK	QFR59041.1	37.8	643	346	12	8	1825	32	657	4.08e-114	368	2	GATTACTGGCGCGAGGCAGCGTTGCTAAGTTTCACTGTCTTTTGGCACCCAGGAAGACAAGTCTACATCGCCCGTTGCCGAAAGTATCAGCGCCAGCACCGCTGCGCATATCAGGTGGTCAAGATCGTTTGGGAGCAAGTTATCGCCCCGTCTGAGTCTTCCTTTCAGACCGCGCGAGTTACCTACTCAAACATGGAGACGCCTCTGTCCTCCGCTGTTGTCGCGCAGCTGGAGGACCGCGGTGTCCCCTTAGTGGCAGTAGGCGGGTTCCGGCACTCCCGGCCTCTGCCCCCGCGACCTCGAGGGCCTGGGGCAATGCCGGTGCAGGAGCGCATTGACGCGGTGCGCAGCGCCCTCCCCGGTCACATCAACAAGGGCATTGACGACTATGTGTTTTCG…	DLYSELVSAGFRFKYVPGRGHICEKYYRGAYYRRCHDCHYRLVKLVYEHYVSHCQESFQHQVIRISTMTTPLTKAIKSDLVARGVKLHSVGGFRSSRPQPLRSLGSVDPEVESLLESFIPSELKSGVSDYHHSSEEKDMGLMSKGFTVLLEKPPLDFDEDVFFDLFMMASIDMGEVYDPGPFDVLAMERQVQPTASCGSLPLNSIFGSVTGNKKEMLSSAVAVNIADNTWGGVPGCLPYKPVAKDEVLKKGKKVRTIMIESQANFMVLRHYFSKLVQDLKSVPRGQAIGLSTVRGGFKTLVMRWFYVWAKHRQGDWHDFLDWLAQQPMSESDKKSWESSTNEADGLAFLLGQLLQCKVDGPGQVLLARALADYANPAVQIDDQLVYHAPWRVPSGSYFT…	DYWREAALLSFTVFWHPGRQVYIARCRKYQRQHRCAYQVVKIVWEQVIAPSESSFQTARVTYSNMETPLSSAVVAQLEDRGVPLVAVGGFRHSRPLPPRPRGPGAMPVQERIDAVRSALPGHINKGIDDYVFSGDVTDLALQAQGFTELVARKPPDFDFDVFWDMFLRMAADLPLDDAGEIAQIAVPDITVASLMSQQQTSSSAGLLPFVTLFGSPSGNKKEMQASATMVNERVLLQDGPPDSLPFKPTAKPEVIKKGKKVRVIYNESQANYMVLKHIFGDIVSLERDPASRRCIGLSSTEGASRTIFTRWFHVYHRRTGGDWPSFLDWLETVHGHESDKKAWEASPGPTDLWAYLIMLLVQVDLAGLSQGAIRLLCRALADYACPAIQVHGSKVFHAP…	Viruses_NA_NA_NA_NA_NA_Hanyang virus	MAG: putative RNA dependent RNA polymerase, partial [Hanyang virus]	EEC05930.1	99.6	271	1	0	1079	1891	1	271	1.36e-187	541	2	ATGTTGCTCGTGCAAGTTGATCTTGCCGGACTGTCGCAGGGGGCCATTCGGCTGCTCTGCAGGGCTTTGGCCGACTATGCCTGTCCCGCCATACAGGTCCACGGAAGCAAGGTGTTCCATGCGCCCTACCGCATTGGGTCGGGTTCCTACCTGACCGCGCATGGCAACACGTGGCGCCATTCATTCATGGCGGACTACGTCCTGGACCTGCTCGCTGGCGCGCGCAGCATAACCGAGGAGGAGGAGGAATACCTCAGACAGTTCGATGTGTTGGGGGATGACTTCCGCGGGCTAGTCATCCACAGGGAGACTGCGGCTCTCTTTGACAGGACAATCGATCGCGTCTTTGGCACCGTCACCACCACCTCCACGCCCCCCATCTTCGGTAGGCCCAACGAG…	MLLVQVDLAGLSQGAIRLLCRALADYACPAIQVHGSKVFHAPYRIGSGSYLTAHGNTWRHSFMADYVLDLLAGARSITEEEEEYLRQFDVLGDDFRGLVIHRETAALFDRTIDRVFGTVTTTSTPPIFGRPNEGDSLEFLRRRHVRLGEEIRTFREPVRVLAKLIHGQSAVSVTRFTASLQAMLYDIGYNPWLHDVLLRLVPSGEVNQTEYEQELERKVRKVPIMRGHPSDYFPSFNVTADTDGSQANPALSVYAFLMRHRQRAINTERTC	MLLVQVDLAGLSQGAIRLLCRALADYACPAIQVHGSKVFHAPYRIGSGSYLTAHGNTWRHSFMADYVLDLLAGARSITEEEEEYLRQFDVLGDDFRGLVIHRETAALFDRTIDRVFGTVTTTSTPPIFGRPNEGDSLEFLRRRHVRLGEEIRTFREPVRVLAKLIHGQLAVSVTRFTASLQAMLYDIGYNPWLHDVLLRLVPSGEVNQTEYEQELERKVRKVPIMRGHPSDYFPSFNVTADTDGSQANPALSVYAFLMRHRQRAINTERTC	Eukaryota_Arthropoda_Arachnida_Ixodida_Ixodidae_Ixodes_Ixodes scapularis	hypothetical protein IscW_ISCW005027 [Ixodes scapularis]
Haemaphysalis_longicornis_CM023458.1:10158545-10159285	EUK	QFR59041.1	36	286	141	10	203	955	361	639	4.96e-30	133	2	AAGTCTGACAAGAAGTCCTGGGAAGCTTCCCCAGGGTCAACTGATCTTTGGCCATACATGATCATGCTGTTGGTCCAGGTCGATCTCTCACAGCTCTCGCAGGGGGCGATCCGTCTACTTTGCCGGGCTCTCGCAGACTACAGCTGCCCTGCAGTGCAGGTGCACAGCTGCAAGGTTTTCCATGCGCCGTACCGTATAGGATCAGGCTCCTATCTTACGGCGCACGGGAACACGTGGCGCCATTCGTTTGTGGCTGACTACGTTCTGGACAGTCTCGCAAACCAAGGCCTGATCAGCCAGGAGGAAGAGGAATATCTCCGGCAGTTCGACGTCCTCGGGGACGACTTTCGCGGGCTTGTCATCCGCCGCGAGACGGCCGAGCTGTTTGACAAGACCATC…	ESDKKSWESSTNEADGLAFLLGQLLQCKVDGPGQVLLARALADYANPAVQIDDQLVYHAPWRVPSGSYFTAKGNTGRHHLMARWVVQWFREHGGAGRIGCDCNVCQAVSGEPGFGETLDSLQLDLLDSFFVMGDDFAGFGYGARVFDRVIDFVFGTTTVGCVKPFFSTPSLNVEPEGLEFLKKHFCLDKSVEPWNVRMFRAPVRVLAKLRHGRARLTKPSFKAALLSALWDCGANRGLFDILVGMFEALDAYDVAPRDTIAELRKYVKRNPALAEASPQ	KSDKKSWEASPGSTDLWPYMIMLLVQVDLSQLSQGAIRLLCRALADYSCPAVQVHSCKVFHAPYRIGSGSYLTAHGNTWRHSFVADYVLDSLANQGLISQEEEEYLRQFDVLGDDFRGLVIRRETAELFDKTIDQVFGTITTTSTPPIFGTPNEGDSLEFLRRRHVRIGDEIRTFREPVRVLVKLIHGTAATNVSHFVASLQAMLCDVGYHPWLHQVLLSLIPDCVVNQAEYEAEVERKVRKVPSIAATPQ	Viruses_NA_NA_NA_NA_NA_Hanyang virus	MAG: putative RNA dependent RNA polymerase, partial [Hanyang virus]	EEC05930.1	79.5	229	47	0	266	952	1	229	5.08e-125	371	2	ATGCTGTTGGTCCAGGTCGATCTCTCACAGCTCTCGCAGGGGGCGATCCGTCTACTTTGCCGGGCTCTCGCAGACTACAGCTGCCCTGCAGTGCAGGTGCACAGCTGCAAGGTTTTCCATGCGCCGTACCGTATAGGATCAGGCTCCTATCTTACGGCGCACGGGAACACGTGGCGCCATTCGTTTGTGGCTGACTACGTTCTGGACAGTCTCGCAAACCAAGGCCTGATCAGCCAGGAGGAAGAGGAATATCTCCGGCAGTTCGACGTCCTCGGGGACGACTTTCGCGGGCTTGTCATCCGCCGCGAGACGGCCGAGCTGTTTGACAAGACCATCGACCAGGTCTTCGGCACCATCACCACAACCTCCACGCCCCCCATCTTCGGCACACCCAACGAA…	MLLVQVDLAGLSQGAIRLLCRALADYACPAIQVHGSKVFHAPYRIGSGSYLTAHGNTWRHSFMADYVLDLLAGARSITEEEEEYLRQFDVLGDDFRGLVIHRETAALFDRTIDRVFGTVTTTSTPPIFGRPNEGDSLEFLRRRHVRLGEEIRTFREPVRVLAKLIHGQSAVSVTRFTASLQAMLYDIGYNPWLHDVLLRLVPSGEVNQTEYEQELERKVRKVPIMRGHP	MLLVQVDLSQLSQGAIRLLCRALADYSCPAVQVHSCKVFHAPYRIGSGSYLTAHGNTWRHSFVADYVLDSLANQGLISQEEEEYLRQFDVLGDDFRGLVIRRETAELFDKTIDQVFGTITTTSTPPIFGTPNEGDSLEFLRRRHVRIGDEIRTFREPVRVLVKLIHGTAATNVSHFVASLQAMLCDVGYHPWLHQVLLSLIPDCVVNQAEYEAEVERKVRKVPSIAATP	Eukaryota_Arthropoda_Arachnida_Ixodida_Ixodidae_Ixodes_Ixodes scapularis	hypothetical protein IscW_ISCW005027 [Ixodes scapularis]
Rhipicephalus_microplus_JABSTU010000623.1:29495-30088	VIRAL	YP_009336908.1	37.8	294	131	10	182	991	179	444	2.99e-38	155	2	GCCAGGTTAGCATTCTCGGGGCTTTACATGTCAGGAGGTCTGCGCGGTTGGGATCGCGAGGAGGTAATTCGGCAGGTTCGAGAGTGGGTGCAGGGCGAGTCCCTTCTTTTTGCGCAGCACAAGGAGTAGGTCTTGCAGACGCTTGAACGGTGGTTCGACATCTGGGTGAATGGTCCCAAGGCGGGGACGGGGGCCGGGGGCTTGTCTTTCCGGGAGTGCCGCAACGACCCTGTTCGTTGGGGTACTCCGGGGGGGGGGGGGGGGTAGGGGCGTCCCCTACGCCCCAGTCCCTCAAGTCGTTGAAAAGGCTGTTTCCCGATAAGGAAAAAATGGCCTTCAGGACCAAGACCGTCGCGGGCGTCTCTACTCTGATGTTCGGTGACATGGAGGAGCTTCTCT…	ARLAISGLYTSGGPRGWDREHMVDYVKSWIQGEAPLFSAREEWVRAKLRFWFSSWVKLAPPDGAGGFDFEQYKRDVIRWGTSGGASPPPEVRERLESLFPDLPKSAFRTKTTAGISSLLFGELEDFFKPNNVCHAALKEXAKTRIIVSTPMHSYVAMCFVFDLLGPPHFLKSTIASSRGLEEFARYRAKYYAAIDASKFDHNVPRWLLEMIWDELALALESRCDERFTTASHLCRSLSSELRNLVVEILGTHLRYEKGLLSGWRAT	ARLAFSGLYMSGGLRGWDREEVIRQVREWVQGESLLFAQHKE*VLQTLERWFDIWVNGPKAGTGAGGLSFRECRNDPVRWGTPGGGGG*GRPLRPSPSSR*KGCFPIRKKWPSGPRPSRASLL*CSVTWRSFSGPQTYVTLR*RRRRKTRVIISTPMHSYVGRSFVLDLLGPPRFLNSTISQPSLMAMFSLYYSRHYSAIDASDLITMSLNGLRMIWEVLARACASANSEIFKTQRPFVMGWHLSYMGGG*GAGCTHPYSKETVSGWRST	Viruses_NA_NA_NA_NA_NA_Hubei toti-like virus 24	hypothetical protein 2 [Hubei toti-like virus 24]
Haemaphysalis_longicornis_CM023452.1:67469256-67470606	VIRAL	YP_009336908.1	34.7	636	310	13	1748	3	50	634	5e-94	316	-3	GTCTATGTCCACCACCGTCGCCTCCCCACTCAAAACTGACTCGACCGGTCCAAGCCCGCCAACGGCGAGCGGCGTCTCGTAAAGACGACGAACCTGGCTGAACGAGAGGGAACCTCCCGACCAGCGTGCAATATCCGCACAAGCCGCCCGCCGGACGAAGGCCTCTGGAAGCCGGGAGCGAGAGAGGAGAGAGAGAAGCGGCTTTCAACGACCAGCCAGTTCTGAGAAATCTCGATGAGACCTTTGAATGCAGGTTGCTCTATCCAAGGATTGGCATAGAAAATGCTCTGAAGGGAGCACATGCGGTAGGTTTTCCTCCCTTCTGAGGTGTAAATGGCCCGGAGGAAGTCACCTTCATGTCCTATGAGGCACTTTGACGGATGAGTTGCGACTCCAAGA…	TALRTLLKGCDVARNFARLEGLRRSRYTSVKHTQQLVTWAGSFAGPLAFLLDMSEAAAAADPVVPFFYHLFVTTAKARVEMAVEVLSPDSTVSWPGVPKLPDHPDEYRDDIVRMVIKDMEEEVSSHGVDARLAISGLYTSGGPRGWDREHMVDYVKSWIQGEAPLFSAREEWVRAKLRFWFSSWVKLAPPDGAGGFDFEQYKRDVIRWGTSGGASPPPEVRERLESLFPDLPKSAFRTKTTAGISSLLFGELEDFFKPNNVCHAALKEXAKTRIIVSTPMHSYVAMCFVFDLLGPPHFLKSTIASSRGLEEFARYRAKYYAAIDASKFDHNVPRWLLEMIWDELALALESRCDERFTTASHLCRSLSSELRNLVVEILGTHLRYEKGLLSGWRATSFIG…	TAVRRAFSDVRVAANYAGLDSLQRSRYTTPVHSKSIGAWAGSFCGPLSFLADFADCISDDNPPASRFYLSVIDRIRERVSEAESLRSVTGETLARLTDDFEAFRDDVVETVVSDLEKEVSACGTNARLAVSRLYTSGGPRGWEKEQVVEYVREWVQGEAPLFSGQEAXXXXXXXXXXXXXXTSSVPAGFSKPDLFQYRLDPVRWGTSGGASPTAQSLASLKELFPAMEKMAFRTKTIAGVSALMFGKMDDLLRPSSVCHVALKEEAKTRVIISTPMHSYVDTCYLLDLLGPPTFLRSTISVPSYIGILYGPLCQVLLGHRCIQFRFQRAQVAVEGNMGGTRGSSELPEPH*LFPSR*DLS*PLFRA*SSGCRSPWRAHKIPKGAPQRVEVNVFRGVVGL…	Viruses_NA_NA_NA_NA_NA_Hubei toti-like virus 24	hypothetical protein 2 [Hubei toti-like virus 24]
Haemaphysalis_longicornis_JABSTR010001306.1:81959-82732	VIRAL	YP_009336908.1	52.7	264	120	2	179	958	199	461	1.5e-86	290	2	CACCAATACCATCACAGGCGCGAATGGGTCCAGGGTGATGCCCCCCTTTTCAAGGGCAAGGAGCAGTGGGTTCGTCAGACTCTGGCAAAATGGTTTCAGTCTTGGGTGATGTCTATGAAGTGAGACGGGGCAGGCAGTATGCTTTTCACCACTTACAGAAACGACCCGGTACACTGGGGGCCTCCCCCCCCTGGCCAGTCTCTCGACGCTCTTAGTGGTCTGTTTCCCACCCTGGACAAGACTGCCTTTGGAACCAAAACCATTGCCGGCGTGGCAGCTCTCACATACGGCAGCATGGATGAATTGCTCAAGCCTGGGAATGCCTGCCACGCAGCCATAAAAGAGGAGACGAAGACACGAGTGATCATATCCACACCTATGGACACGTTCGTCAAAACC…	HMVDYVKSWIQGEAPLFSAREEWVRAKLRFWFSSWVKLAPPDGAGGFDFEQYKRDVIRWGTSGGASPPPEVRERLESLFPDLPKSAFRTKTTAGISSLLFGELEDFFKPNNVCHAALKEXAKTRIIVSTPMHSYVAMCFVFDLLGPPHFLKSTIASSRGLEEFARYRAKYYAAIDASKFDHNVPRWLLEMIWDELALALESRCDERFTTASHLCRSLSSELRNLVVEILGTHLRYEKGLLSGWRATSFIGSLVSALCCESYVE	HQYHHRREWVQGDAPLFKGKEQWVRQTLAKWFQSWVMSMK*DGAGSMLFTTYRNDPVHWGPPPPGQSLDALSGLFPTLDKTAFGTKTIAGVAALTYGSMDELLKPGNACHAAIKEETKTRVIISTPMDTFVKTCYVLDFLGKPGFLNSTISRPKLLTTFCEYFAKHYSAIDASKFDHNVPKWLLRAIWDELATALLSGIDPGCAEAADICLQLASELDDLVVVEVLGVHIKYQKGLLSGWRSTSLVGSLASTLCCESYVQ	Viruses_NA_NA_NA_NA_NA_Hubei toti-like virus 24	hypothetical protein 2 [Hubei toti-like virus 24]
Ixodes_persulcatus_JABSTQ010010975.1:123650-122676	VIRAL	YP_009336908.1	37.2	403	224	10	1312	176	6	403	4.26e-62	226	-3	TTCACCGTACCGCCCAACAACAGCGCGCTCAATCTGTTCCCAAATGGAACACAGCAGCCACATGGGCACGTTGTGGTCGAACTGTGAGGCATCCACAGCAGCGTAATTCATACTGTAGAATGAAACAAAATCCACCACCATATCGTGCCGGCTGAGCGTGCTGTTGAGGAATGCAGGCGTCCCGAGGCAGTCCAGGACATAGCACATCCTGACATAACTCCACATCGGAGTGCTTATGATCACACGAGTCTTTGTCTCTTCTTTAAGTGCAGCATGGCACACATTTGTCTTCTTGAGTAGTGTCTCAGTGTCGTGGACCATGAGAGCGAGCATCCCGCAGATAGTCTTGCTTCTGAGCTTCAGCTTCTCGTTTTTGTCTTTGATCATGCCGTGGTGCAG…	IRTLGRWAGPRPTAKLGHFGGGRVDGKLTLDWAWVSGFEFLPAGTALRTLLKGCDVARNFARLEGLRRSRYTSVKHTQQLVTWAGSFAGPLAFLLDMSEAAAAADPVVPFFYHLFVTTAKARVEMAVEVLSPDSTVSWPGVPKLPDHPDEYRDDIVRMVIKDMEEEVSSHGVDARLAISGLYTSGGPRGWDREHMVDYVKSWIQGEAPLFSAREEWVRAKLRFWFSSWVKLAPPDGAGGFDFEQYKRDVIRWGTSGGASPPPEVRERLESLFPDLPKSAFRTKTTAGISSLLFGELEDFFKPNNVCHAALKEXAKTRIIVSTPMHSYVAMCFVFDLLGPPHFLKSTIASSRGLEEFARYRAKYYAAIDASKFDHNVPRWLLEMIWDELALALESRCDE	IPRVSRWAGLRPRQKIEAFRGKKGAGGLWLGPNFNPKVWVPDADMVVRNMTSVSLATNYRGLEQLGRSRWGKKIPNLGTSFDRPLGFVDHLIKTAHPWMRNVFSMVVKTCTGVLNSDFGRRALDDGKGDDLVRKTLAMCEESIADSGPIAKVMFSGMSTLGGPRGWEKDAVVELVKNWIQGPTTLFERESEKNFVMEKLKDWSGAWVGQGVLGDARKIGFEAYKKDFMRWGTSGGCSPTDREVQYALHHGMIKDKNEKLKLRSKTICGMLALMVHDTETLLKKTNVCHAALKEETKTRVIISTPMWSYVRMCYVLDCLGTPAFLNSTLSRHDMVVDFVSFYSMNYAAVDASQFDHNVPMWLLCSIWEQIERAVVGRYGE	Viruses_NA_NA_NA_NA_NA_Hubei toti-like virus 24	hypothetical protein 2 [Hubei toti-like virus 24]
Ixodes_ricinus_JXMZ02097124.1:1385-585	VIRAL	YP_009336908.1	46.6	296	142	7	1000	149	380	671	1.37e-72	250	-3	GTCCACCTCCTTGACACTGTAACCCTGCTCTGGTTTGAAGCCCACGAATTCCAGCATATCCGAGAAAGCTCTTCCCGAATCGCTGGCCCGTGCTACTGGTTTGTAGTGACAATAAGGCCCTCCAGTGTCCAGTTCTATGCAACCCAATCCCCCCAACGCAGTCGGGGTCTCGAACAGTTTCCTCACTTGGGACGATCTTAGTCCGCATCCCCAACGGGCGATGTCGCAGCACGCTTCTTTCAGGATCTGCTCGAACATCTCCCCCGTGGGGGCTCGTCTCCACATTTGGACTCGACTGGCGACCTGCAACCAATTGGATGCCAGTTCTGCGATGCCCTGAAACTGCCTCCTCTCAATCCAAGGATGAGCGTAGAATACCCCTCGCAGGGACCTCATGGG…	NVPRWLLEMIWDELALALESRCDERFTTASHLCRSLSSELRNLVVEILGTHLRYEKGLLSGWRATSFIGSLVSALCCESYVEHHASASRSEYRHWIDYLVQGDDIILFSSAYDLSDSVDYMRGLGVLTHPSKCLIGADGDFLRAIYTKDGRKTYPMRALRSIFYANPWVEQRAFKGVVEISQNWLVVESRFSLLCTTSDVERAVRSAACADIARWSGGSLRASQVRALYNTPLSVGGLGPVESVFGTTVTTLTVDYDVYAEKTRSVLPSLWQFVGVTVPLKPSKRFTLQSVD	NVPMWLLCSIWEQLERAVVDRYGVEDELAVICRELRAELGDLEVEVLGEKLKYEKGLLSGWRVTSLFGSMVSALCCELYVANAQSRGVSRDSIGYLTQGDDVILWSCMDDFACVIDFMRDIGVRTHASKCLIGTSGDFLRALYTREGKICYPMRSLRGVFYAHPWIERRQFQGIAELASNWLQVASRVQMWRRAPTGEMFEQILKEACCDIARWGCGLRSSQVRKLFETPTALGGLGCIELDTGGPYCHYKPVARASDSGRAFSDMLEFVGFKPEQGYSVKEVD	Viruses_NA_NA_NA_NA_NA_Hubei toti-like virus 24	hypothetical protein 2 [Hubei toti-like virus 24]
Rhipicephalus_microplus_JABSTU010005128.1:41322-42275	VIRAL	YP_009336908.1	57.1	396	170	0	1189	2	304	699	2.23e-152	463	-3	CGTCAGATTGACGTTTCTCATATCGGGGATACCCATGATGGATTCCGAGAACGCGCGCCATGTTAGCTTTCTGAGAAGGTATATATCAATATTTTTAATTTCAAATTTCTTAGTGGGCTTGAGAGGAATTGAAACTCCCAAAAAGTTCCAGAGGGACGGGAGCTGAGTGGAAGACATCTCCTTGGAGCGTTGGTAATCAACCGAGTACGTTGTGACCGTGCCAGACAGAGTGGATTCCAAAGGCCCAATACCACCAATAGACGGTGGAGTGTTATACATGTCGCGTACCTGCGCCTTCTTGAGTGAGCCCCCAGACCACCTCGCTATGTCGGCACAAGCACAACGCCGGATGAACCGCTCTCCGACGTCAGTCGGGCCAAGCAACGAAAATCTGCTCTC…	FFKPNNVCHAALKEXAKTRIIVSTPMHSYVAMCFVFDLLGPPHFLKSTIASSRGLEEFARYRAKYYAAIDASKFDHNVPRWLLEMIWDELALALESRCDERFTTASHLCRSLSSELRNLVVEILGTHLRYEKGLLSGWRATSFIGSLVSALCCESYVEHHASASRSEYRHWIDYLVQGDDIILFSSAYDLSDSVDYMRGLGVLTHPSKCLIGADGDFLRAIYTKDGRKTYPMRALRSIFYANPWVEQRAFKGVVEISQNWLVVESRFSLLCTTSDVERAVRSAACADIARWSGGSLRASQVRALYNTPLSVGGLGPVESVFGTTVTTLTVDYDVYAEKTRSVLPSLWQFVGVTVPLKPSKRFTLQSVDIFSLRNLAKKAFFTSVPHDLDKKGVNLT	FSGPQTYVTLR*RRRRKTRVIISTPMRSFVDTSFVLDLLGPPRFLNSTISQPSLMAMFSLYYSRHYSAIDASRFDHNVPKWLLRMIWEVLARCLRKRKLGDFQDAAAICDGLASELDGLVVEVLDAHILYSKELLSGWRSTSFVGSLISGLCCEHYTQNVRSRGLVKSRASVGYIVQGDDIILYSSTHDLADSIDYMRDLGVITHKSKCLIGSDGDFLRAIYTPEGKKTYPMCSLRSICYANPWIEQRAFKGLVVIFQNWLIVESRFSLLGPTDVGERFIRRCACADIARWSGGSLKKAQVRDMYNTPPSIGGIGPLESTLSGTVTTYSVDYQRSKEMSSTQLPSLWNFLGVSIPLKPTKKFEIKNIDIYLLRKLTWRAFSESIMGIPDMRNVNLT	Viruses_NA_NA_NA_NA_NA_Hubei toti-like virus 24	hypothetical protein 2 [Hubei toti-like virus 24]
Rhipicephalus_microplus_JABSTU010005128.1:39065-38316	VIRAL	YP_009336908.1	40.6	288	165	4	952	92	157	439	9.33e-63	226	-3	GGTTAACAGCCCTTTCTCATATTTTATCCTCGCACCAAGAACTTCAATGACGAGGTCGTCAAGCTCACCGCACAAGTCATCACACAACCGCACCAGCTCATTGCCCTCCCCGAATCTATTTGAGAGGGCGGTCCTCAAGGCAGTCCACATATCCTTGAGCAGCCATTTGGGTACGTTGTGGTCGAACTTGGAAGCATCAATCGCAACATAATGCATGCTATAATACTTTGTGAACTGCACCATCATGTCATCCCTACTGAGGGTGCTACTGAGAAACGCTGGCTTCTGTAAGCATTCAAGGATGTAACACATGCGAACATAACTCCACATCGGGGTACTAATGATGACGCACATCTTGGTCTCCTCTTTTAAGGTGGCATGACATATGTCTGACTTTTT…	RDDIVRMVIKDMEEEVSSHGVDARLAISGLYTSGGPRGWDREHMVDYVKSWIQGEAPLFSAREEWVRAKLRFWFSSWVKLAPPDGAGGFDFEQYKRDVIRWGTSGGASPPPEVRERLESLFPDLPKSAFRTKTTAGISSLLFGELEDFFKPNNVCHAALKEXAKTRIIVSTPMHSYVAMCFVFDLLGPPHFLKSTIASSRGLEEFARYRAKYYAAIDASKFDHNVPRWLLEMIWDELALALESRCDERFTTASHLCRSLSSELRNLVVEILGTHLRYEKGLLS	RDDLITKTLSVLEDSIAATSPVAKVMFSVMSTLGGPRGWDRESVVSSVRDWVTGETTLFSGEGQRGEVAALLNDWMPKWVGQGVLGDARKLGFEEYSRDFMRWGTPPGCSPTQRELQYAIDNGIISDKSERVGLRTKTICGMLSVLVGDSDDLLKKSDICHATLKEETKMCVIISTPMWSYVRMCYILECLQKPAFLSSTLSRDDMMVQFTKYYSMHYVAIDASKFDHNVPKWLLKDMWTALRTALSNRFGEGNELVRLCDDLCGELDDLVIEVLGARIKYEKGLLT	Viruses_NA_NA_NA_NA_NA_Hubei toti-like virus 24	hypothetical protein 2 [Hubei toti-like virus 24]
Ixodes_ricinus_JXMZ02144988.1:1444-44	VIRAL	YP_009336908.1	49.3	471	228	8	1443	43	158	621	3.56e-141	438	-3	TTCTATGCAACCCAGTCCCCCCAACGCCGTTGGGGTCTCAAACAACTTCCTCACTTGGGACGATCTTAGCCCACATCCCCAGCGGGCAATGTCGCAGCATGCCTCTTTCAGAATTTGCTCGAACATTTCACCCGTGGGGGCTCGTCTCCACATTTGGACTCGACTGGCCACCTGGAGCCAGTTGGAAGCCAGTTCTGCAATGCCCTGGAACTGTCTCCTCTCAATCCACGGATGGGCGTAAAATACCCCTCGCAGAGATCTCATTGGATAACAGATTTTCCCTTCTTTCGTGTACAGTGCTCGGAGAAAGTCACCGCTCGTCCCGATCAAGCATTTGCTGGCGTGTGTCCTCACCCCAATGTCCCGCATGAAGTCGATCACGCAAGCGAAATCGTCCAT…	DDIVRMVIKDMEEEVSSHGVDARLAISGLYTSGGPRGWDREHMVDYVKSWIQGEAPLFSAREEWVRAKLRFWFSSWVKLAPPDGAGGFDFEQYKRDVIRWGTSGGASPPPEVRERLESLFPDLPKSAFRTKTTAGISSLLFGELEDFFKPNNVCHAALKEXAKTRIIVSTPMHSYVAMCFVFDLLGPPHFLKSTIASSRGLEEFARYRAKYYAAIDASKFDHNVPRWLLEMIWDELALALESRCDERFTTASHLCRSLSSELRNLVVEILGTHLRYEKGLLSGWRATSFIGSLVSALCCESYVEHHASASRSEYRHWIDYLVQGDDIILFSSAYDLSDSVDYMRGLGVLTHPSKCLIGADGDFLRAIYTKDGRKTYPMRALRSIFYANPWVEQRAFKGV…	DDLVRKTLAMCEESIADSGPIAKVMFSGMSTLGGPRGWEKDDVVELVKNWIQGPTTLFEREPEKNFVLKKLKDWSGAWVGQGVLGDARKIGFGAYKKDFMRWGTSGGCSPTDEEVQYALHHGMIKDKNEKLKLRSKTICGMLALMTHDTETLLRKTNVCHAALKEETKTRVIISTPMWSYVRMCYVLDCLGTPAFLNSTLSRHDMVVDFVSYYSMNYAAVDASQFDHNVPMWLLCSIWEQLECAVVNRYGEEDELAVICRELRSELDNLEVEVLGEKLRYEKGLLSGWRVTSLFGSMVSALCCELYVANAQSRGVGRDAIGYLTQGDDVILWSCMDDFACVIDFMRDIGVRTHASKCLIGTSGDFLRALYTKEGKICYPMRSLRGVFYAHPWIERRQFQ…	Viruses_NA_NA_NA_NA_NA_Hubei toti-like virus 24	hypothetical protein 2 [Hubei toti-like virus 24]
Ixodes_ricinus_JXMZ02140806.1:1282-1899	VIRAL	YP_009336908.1	43.3	201	109	3	200	802	158	353	2.46e-40	159	2	GATGACCTGGTAAGGAAGACCCTGGCTTTGTGCGAGGAGTCCATTGCCAGGTCAGGTCCGGTCCCAAAAGTGATATTCAGCGGGATGTCGACACTCGGGGGCCCCACAGGGTGGGAAAAGAAAGAGGTTGTCAACCTAGTCAAGGACTGGGTCCAGGGGCCCACGACCCTATTTGGAAATGCGGCGGATAGGGAATTCGTGATGGGGAAACTGAACGATTAGGCACATTTGTGGGTTGGGCAGGGAGTACTTGGCGATGCCAAGAAATTGGGTTTTGAAGCTTATAAAAAAGACTTCATGCGATGGGGGACAAGTGGTGGCTGCAGCCCCACTGAAAAAGAAGTGAACTACGCCCTAAACAACGGGCTAATTGACAACAAGAGTGACAAGATGAAGCTG…	DDIVRMVIKDMEEEVSSHGVDARLAISGLYTSGGPRGWDREHMVDYVKSWIQGEAPLFSAREEWVRAKLRFWFSSWVKLAPPDGAGGFDFEQYKRDVIRWGTSGGASPPPEVRERLESLFPDLPKSAFRTKTTAGISSLLFGELEDFFKPNNVCHAALKEXAKTRIIVSTPMHSYVAMCFVFDLLGPPHFLKSTIA	DDLVRKTLALCEESIARSGPVPKVIFSGMSTLGGPTGWEKKEVVNLVKDWVQGPTTLFGNAADREFVMGKLND*AHLWVGQGVLGDAKKLGFEAYKKDFMRWGTSGGCSPTEKEVNYALNNGLIDNKSDKMKLRSKTICGMLALLSHDTETLLRKTNICHAALKEETKTRVIISTPMWSYVRMCYVLDCLGKPAFLNSTLS	Viruses_NA_NA_NA_NA_NA_Hubei toti-like virus 24	hypothetical protein 2 [Hubei toti-like virus 24]
Rhipicephalus_annulatus_WOVY01014766.1:31635-33176	VIRAL	YP_009336908.1	51.3	653	308	5	2	1939	50	699	3.25e-218	639	2	TCGGCAGTGCGCCGCGCGTTCGATGGCGTGCCTGTAGCGGCCAATTATGCTAGGCTCGATTCCCTTCGAAGGTCCAGGTACATGTCCCTGTCCCGCCACAACCATCAGGCTAAGTGGGCTGACTCTTTCACTGGGCCCCTCTCCCTCCTCCTCGATTTCTGTGACGTCTACGAATCGACGTCTTCCGACGCATCAGCCTTCTACCGGGGCTTTCTTGCCCAGGTAGAAAGGCGCGTGCTCGTGGCTTCGCACGTCACGTGCGTCCCCCAGCCCAGCCAGGAGGTCCTGGCCGCTGATTTTGATGGGCACAGGGACGACGTCATTCGTACGATCCTCGCGGACATCGAGAGGGAGGTGAGCGCCTATGGAACAAACGCCACGTTTGCTGTCTCGGGGCTT…	TALRTLLKGCDVARNFARLEGLRRSRYTSVKHTQQLVTWAGSFAGPLAFLLDMSEAAAAADPVVPFFYHLFVTTAKARVEMAVEVLSPDSTVSWPGVPKLPDHPDEYRDDIVRMVIKDMEEEVSSHGVDARLAISGLYTSGGPRGWDREHMVDYVKSWIQGEAPLFSAREEWVRAKLRFWFSSWVKLAPPDGAGGFDFEQYKRDVIRWGTSGGASPPPEVRERLESLFPDLPKSAFRTKTTAGISSLLFGELEDFFKPNNVCHAALKEXAKTRIIVSTPMHSYVAMCFVFDLLGPPHFLKSTIASSRGLEEFARYRAKYYAAIDASKFDHNVPRWLLEMIWDELALALESRCDERFTTASHLCRSLSSELRNLVVEILGTHLRYEKGLLSGWRATSFIG…	SAVRRAFDGVPVAANYARLDSLRRSRYMSLSRHNHQAKWADSFTGPLSLLLDFCDVYESTSSDASAFYRGFLAQVERRVLVASHVTCVPQPSQEVLAADFDGHRDDVIRTILADIEREVSAYGTNATFAVSGLYTSGGPRGCEEVIRQVQEWVQGESLLFAQHKEWVEQTLERWFDIWVNGPKAGTGAGGLSFREYRNDPVRWGTSGGGGASPTAQSLRSLKRLFPDEEKWPSGPRPSRASLL*CSVTWRSFSGPQTCHAALKEEAKTRVIISTPMHLYIGTYFVLDLLGPPRFVNSTISQPSLMAMFSTYYSRHYSAIDASRFDHNVPKWLLRMIWEVLAQCLRKRKLGDFQDTAAICDGLASELDGLVVEVLGAHIPYSKRLLSRWTSTSFVGSLIS…	Viruses_NA_NA_NA_NA_NA_Hubei toti-like virus 24	hypothetical protein 2 [Hubei toti-like virus 24]
Rhipicephalus_microplus_CM023468.1:64976063-64977461	VIRAL	YP_009336908.1	43.6	312	164	5	1601	678	157	460	1.13e-72	259	-3	AATGTACAGCTCACAACAGAGTGCGGATATGAGGCTTCCGAACAATGACGTCACACGCCACCTGCTTAACAGCCCTTTCTCATAATTTATCCTCGCACCAAGAACTTCAATGACGAGGTCGTCAAGCTCACCGCACAAGTCATCACGCAACCGCACCAACTCATTGGCCTCCCGGAATCTATTTGAGAGGGCGGTCCTCAAGGCAGTCCACATATCCTTGAGCAGCCATTTGGGTACGTTGTGGTCGAACTTGGAAGCATCAATCGCAACATAATGCATGCTATAATACTTCATGAACTACACCATCATGTCATGCCTACTGAGGGTGCTACTGAGAAACGCTGGCTTCTGTAAGCAATGAAGGATGTAACACATGTGAACATAACTCCACATCGGGGT…	RDDIVRMVIKDMEEEVSSHGVDARLAISGLYTSGGPRGWDREHMVDYVKSWIQGEAPLFSAREEWVRAKLRFWFSSWVKLAPPDGAGGFDFEQYKRDVIRWGTSGGASPPPEVRERLESLFPDLPKSAFRTKTTAGISSLLFGELEDFFKPNNVCHAALKEXAKTRIIVSTPMHSYVAMCFVFDLLGPPHFLKSTIASSRGLEEFARYRAKYYAAIDASKFDHNVPRWLLEMIWDELALALESRCDERFTTASHLCRSLSSELRNLVVEILGTHLRYEKGLLSGWRATSFIGSLVSALCCESYV	RDDLIRKTLSVLEDSIAATSPVAKVMFSGMSTLGGPRGWDRESVVSSVRDWVTGETTLFSGEGQRCEIAALRNDWMSKWVGQGVLGDARKLGFEEYSRDFVRWGTPGGCSPTQRELQYAINNGIISDKSERVGLRTKTICGMLSVLVGDSDDLLKKSDICHAALKEETKMCVIISTPMWSYVHMCYILHCLQKPAFLSSTLSRHDMMV*FMKYYSMHYVAIDASKFDHNVPKWLLKDMWTALRTALSNRFREANELVRLRDDLCGELDDLVIEVLGARINYEKGLLSRWRVTSLFGSLISALCCELYI	Viruses_NA_NA_NA_NA_NA_Hubei toti-like virus 24	hypothetical protein 2 [Hubei toti-like virus 24]
Rhipicephalus_microplus_JABSTU010000623.1:19514-20938	VIRAL	YP_009336908.1	41.9	477	256	9	197	1600	157	621	2.29e-109	357	2	AGGGATGACCTGATCAGGAAGACCCTCTCTGTTTTGGAGGATTCAATCGCGGCAACTAGTCCGGTGGCTAAGGTTATGTTCAGCGGCATGTCGACTCTGAGTGGGCCACGGGGATGGGACAGAGAGAGTGTGGTGTCCTCAGTCCGCGACTGGGTGACTGGAGAGACCACCCTGTTCTCAGGTGAGGGTCAGCGCGGTGAGGTTGCCACACTCCTTAACGAGTGGATGCCAAAGTGGTGGGCCAGGGAGTTCTGGGAGATGCTCGAAAACTGGGATTCGAGGAATAAAGTACGGATTTCATGAGATGGAGAACACCACCGGGCTGCATGCAGTCCGACCCAGCGTGAACTGCAGTATGCCATCGACAACGGCATTATTAGCGACAAATCGGAAAGAGTC…	RDDIVRMVIKDMEEEVSSHGVDARLAISGLYTSGGPRGWDREHMVDYVKSWIQGEAPLFSAREEWVRAKLRFWFSSWVKLAPPDGAGGFDFEQYKRDVIRWGTSGGASPPPEVRERLESLFPDLPKSAFRTKTTAGISSLLFGELEDFFKPNNVCHAALKEXAKTRIIVSTPMHSYVAMCFVFDLLGPPHFLKSTIASSRGLEEFARYRAKYYAAIDASKFDHNVPRWLLEMIWDELALALESRCDERFTTASHLCRSLSSELRNLVVEILGTHLRYEKGLLSGWRATSFIGSLVSALCCESYVEHHASASRSEYRHWIDYLVQGDDIILFSSAYDLSDSVDYMRGLGVLTHPSKCLIGADGDFLRAIYTKDGRKTYPMRALRSIFYANPWVEQRAFKG…	RDDLIRKTLSVLEDSIAATSPVAKVMFSGMSTLSGPRGWDRESVVSSVRDWVTGETTLFSGEGQRGEVATLLNEWMPKWWAREFWEMLENWDSRNKVRIS*DGEHHRAACSPTQRELQYAIDNGIISDKSERVGLRTKTICGMLSVLVGDSDDLLKKSDICHATLKEETKMCVIISTPMWSYVRMCYILECLQKPAFLSSTLSRDDMMVQFTKYYSMHYVAIDASKFDHNVPKWLLKDMWTALRTALSNRFGEGNELVRLCDDLCGELDDLVIEVLGARIKYEKGLLSRWLVTSLFGSLISALCCELH*PNLYAWMSCDGTGYLTQGDDVILWSSMFRVYDTIDVMRSLGVYTHASKCLFGDSGDFLLGLYTQYEKITCPMRSLRGIFYAHPWIERRQY…	Viruses_NA_NA_NA_NA_NA_Hubei toti-like virus 24	hypothetical protein 2 [Hubei toti-like virus 24]
Ixodes_persulcatus_JABSTQ010005434.1:61781-62233	EUK	AYU49214.1	33	185	96	4	176	652	310	492	3.21e-14	84.3	2	AGAGCCATTTTTATCAATGGTTTAGGGTGTATCAGAGCCATTTTTTATCAATGGTTTAGGGTGTATCAGAGCAACAGGAGGACAGGGTGGAAGTAGTTCCTCGACTTCCTGGAGACCGTGTTTGGGCACGAGTCAGACAAGAAGGCCTGAGAGGCCTCTCCTAGGCCCACCAACGTTTGGGTCTAAGCTATCACGCTCGTTGTTCAGGTCGATATCACTGAGCTCTTCGACTGCGGCGCTCGGTTGTTGGCCAGAATGTTGGCCGACTATGCCTGCCCAGCTGTTCAGGTGGACAGTCGGCACGTTCACCATGCGCACAATTGCATAGGGTCTGGCACGCACCTCACCGCCCACTGGAGCACCTGGAGGCATTCATTCATGGTGGACTACACGTGCGAC…	RAIGLSGVGGSFKIIVLRWYDIVSRHNGMGWNEFLLWLAKQPINESDKTAWESSTNEVDGLPYVIYLLLTIADVSDPVAQRILARALADYMNPPVQIDSDLVTFAPWRVASGSYFTAHGNTFRHWLMGQWVCDFIAKHDNMVGKDDCSCDVCAHFKHNSWFGVAVTELELELMRAFFVMGDDF	RAIFINGLGCIRAIFYQWFRVYQSNRRTGWK*FLDFLETVFGHESDKKA*EASPRPTNVWV*AITLVVQVDITELFDCGARLLARMLADYACPAVQVDSRHVHHAHNCIGSGTHLTAHWSTWRHSFMVDYTCDLLAQQGLVTELEEEYLRQFDVLGDNF	Viruses_NA_NA_NA_NA_NA_Kwi virus	putative RNA polymerase [Kwi virus]	KAG0433572.1	51.6	190	91	1	86	652	8	197	2.83e-50	183	2	GTCATCTACCAGAAGAGTGGTGACAGTATCACGCATCTTAAGTTCTGGCTCAAGTTGCTGGAAGCACTCACCAACAGAACTGTGACCTTCAGAGCCATTTTTATCAATGGTTTAGGGTGTATCAGAGCCATTTTTTATCAATGGTTTAGGGTGTATCAGAGCAACAGGAGGACAGGGTGGAAGTAGTTCCTCGACTTCCTGGAGACCGTGTTTGGGCACGAGTCAGACAAGAAGGCCTGAGAGGCCTCTCCTAGGCCCACCAACGTTTGGGTCTAAGCTATCACGCTCGTTGTTCAGGTCGATATCACTGAGCTCTTCGACTGCGGCGCTCGGTTGTTGGCCAGAATGTTGGCCGACTATGCCTGCCCAGCTGTTCAGGTGGACAGTCGGCACGTTCAC…	VIYNESQANYMVLKHVFGDIVSLDRDPASDRCIGIASNEGATCAIFTRWFHVFHRHTGAGWPEFLDWLETVHGHESDKKAWKASPGPVDLWAYLIMLLVQVDLDGMSEGAIRRLCRALADYACPAIKVHGSKVFHAPYRIGSGSYLTAHGNTWRHSFMADYVLDRLSEQGLITEEEEEYLRQFDVLGDDF	VIYQKSGDSITHLKFWLKLLEALTNRTVTFRAIFINGLGCIRAIFYQWFRVYQSNRRTGWK*FLDFLETVFGHESDKKA*EASPRPTNVWV*AITLVVQVDITELFDCGARLLARMLADYACPAVQVDSRHVHHAHNCIGSGTHLTAHWSTWRHSFMVDYTCDLLAQQGLVTELEEEYLRQFDVLGDNF	Eukaryota_Arthropoda_Arachnida_Ixodida_Ixodidae_Ixodes_Ixodes persulcatus	hypothetical protein HPB47_019795 [Ixodes persulcatus]
Ixodes_scapularis_NW021921576.1:117299-118183	EUK	AYU49214.1	41.1	263	143	3	281	1063	137	389	2.87e-45	177	2	TCCGTACGCAGCCTTGTCCCGGATGACGTCAACAGGGGCCTTGACGGTTACGTCTATTTTGGTGACGTCACTGATCTCGCGCTCCAAGCACAGGGGTACACTGAACTTGTGGCCAGGCAGCCAATTGACTTTGACTTTGATGTCTTCTGGGACGTATTTCTGCGCATGGCGGCAGACCTGCCCCTTGATGAAAACGAGGAGTTGGCGCAGATTGCGGTCCCAGACATCACTGTGTCCTCCCTGATGTCACAGTAGCAGACCTCGTCCTCGGCCGGTCTCCTCCCACTTGTCACACCTTTCGGCTCGCCCTCTGGAAACAAGAAGGACATGCAGGCAAGCGCTACCATGGTCAATCAGCGGGTGTTGGCCCATGACGGCCCGCCCAACAGTCTGCCATTT…	SVLDSLPESLKEGIEQYHHSSEVENMALMVKGYTVLHEKAVSPADFETFYEMFVRMSLEVPETVEENDDITVGHLQDQPQPSSSCGLLPLNSLFGACQGSKKEMQNSASAVNWADLAWRCVPSCLPNKAVHKDEVIKKGKKIRTIMIESQANNMVLRHYFEKTVSKDRDIPRGRAIGLSGVGGSFKIIVLRWYDIVSRHNGMGWNEFLLWLAKQPINESDKTAWESSTNEVDGLPYVIYLLLTIADVSDPVAQ	SVRSLVPDDVNRGLDGYVYFGDVTDLALQAQGYTELVARQPIDFDFDVFWDVFLRMAADLPLDENEELAQIAVPDITVSSLMSQ*QTSSSAGLLPLVTPFGSPSGNKKDMQASATMVNQRVLAHDGPPNSLPFKPTAKPEVIKKGKKVRVIYNESQANYMVLKHVFGDIVSLERDPASGRCIGIASNEGATRAIFTRWFHAFHRCTGAGWPEFLD*LETVHGHESDKKAWETSPGPVGLWAYLIMLFIYLFISNTTNPIRD	Viruses_NA_NA_NA_NA_NA_Kwi virus	putative RNA polymerase [Kwi virus]	EEC05931.1	80.4	163	32	0	230	718	33	195	1.74e-81	259	2	CCCCCCCGATCTAGAGGGCCTGCAGCCAAGCCGGTACAGGAGAGAATTGACTCCGTACGCAGCCTTGTCCCGGATGACGTCAACAGGGGCCTTGACGGTTACGTCTATTTTGGTGACGTCACTGATCTCGCGCTCCAAGCACAGGGGTACACTGAACTTGTGGCCAGGCAGCCAATTGACTTTGACTTTGATGTCTTCTGGGACGTATTTCTGCGCATGGCGGCAGACCTGCCCCTTGATGAAAACGAGGAGTTGGCGCAGATTGCGGTCCCAGACATCACTGTGTCCTCCCTGATGTCACAGTAGCAGACCTCGTCCTCGGCCGGTCTCCTCCCACTTGTCACACCTTTCGGCTCGCCCTCTGGAAACAAGAAGGACATGCAGGCAAGCGCTACCATG…	PPRPRGPGAMPVQERIDAVRSALPGHINKGTDDYVFSGDVTDLALQAQGFTELVARKPPDFDFDVFWDMFLRMAADLPLDDAGEIAQIAVPDITVASLMSQQQTSSSAGLLPFVTLFGSPSGNKKEMQASATMVNERVLSQDGPSDSLPFKPTAKPEVIKKGK	PPRSRGPAAKPVQERIDSVRSLVPDDVNRGLDGYVYFGDVTDLALQAQGYTELVARQPIDFDFDVFWDVFLRMAADLPLDENEELAQIAVPDITVSSLMSQ*QTSSSAGLLPLVTPFGSPSGNKKDMQASATMVNQRVLAHDGPPNSLPFKPTAKPEVIKKGK	Eukaryota_Arthropoda_Arachnida_Ixodida_Ixodidae_Ixodes_Ixodes scapularis	hypothetical protein IscW_ISCW005028 [Ixodes scapularis]
Ixodes_scapularis_PKSA02013975.1:21334-22815	EUK	AYU49214.1	33.1	543	284	12	1696	215	137	649	3.67e-65	237	-3	GGGATTCGCCTGGGAGCCGTCCGCGTCCGCACAGACGTTGAACGATGGAAAGAAATCTGACGGATGACCCTTCATGGACGGCACCTTGCGAATCTTTCTCTCCACTTCTCTGTCATACTCGGCCTGGTTGACGGGGCCTGCGGGAATGAGCTTCAGAAGTATGTCATGAAGCCAGGGATTGTACCCAACGTCGTAGAGCATGGCGTGCAGCGACGCCAAGAAGCGTGCCACGCTGGTCGCCGCCTGGCCATGGAAGAGCTTAGCGAGAACCCGCGCCGGCTCTCGAAAGGTGCGGATCTCGTTTCCCAGTCTGATATGTCTCCTCCTGAGAAACTCCAGGGAGTCACCTTCGTTGGGCCTGCCAAAGATGGGGGGCGTGGAGGTGGTGGTGACTGTACC…	SVLDSLPESLKEGIEQYHHSSEVENMALMVKGYTVLHEKAVSPADFETFYEMFVRMSLEVPETVEENDDITVGHLQDQPQPSSSCGLLPLNSLFGACQGSKKEMQNSASAVNWADLAWRCVPSCLPNKAVHKDEVIKKGKKIRTIMIESQANNMVLRHYFEKTVSKDRDIPRGRAIGLSGVGGSFKIIVLRWYDIVSRHNGMGWNEFLLWLAKQPINESDKTAWESSTNEVDGLPYVIYLLLTIADVSDPVAQRILARALADYMNPPVQIDSDLVTFAPWRVASGSYFTAHGNTFRHWLMGQWVCDFIAKHDNMVGKDDCSCDVCAHFKHNSWFGVAVTELELELMRAFFVMGDDFIGLGYHGEAFNSILDFKFKTTTKGEIKEFFSMPSLEEPTGAEF…	SVRSLLPDDVNRGLDSYVYFGDVTDLALQAQGYTELVARQPIDFDFDVFWDVFLRMAADLPLDENEELAQIVVPDITVSSLMSQQQTSSSAGLLPLVTLFGSPSGNKKDMQASATMVNERVLAHDGPPDSLPFKPTAKPQAIEKGKKVRVIYESQANYMVLKQVFGDIVSLERDPGIRQVYWHCVKRRSNACHFHQLVPCLPSAHRCRLARVP*LA*HRSRSRVGQKGLGGLTGSS*SLGLFDHVVGSS*S*RDV*GGGAIRLLCRALADYASPVIQVHGSKVFHAPYRIGSGSYLTAHGNIWRHSFMADYVLVRLSEQGLITEEEEEYLRQFDVLGDDFRGLVIHRETAELFNRTIDQVFGTVTTTSTPPIFGRPNEGDSLEFLRRRHIRLGNEIRTF…	Viruses_NA_NA_NA_NA_NA_Kwi virus	putative RNA polymerase [Kwi virus]	EEC08051.1	94.7	244	13	0	922	191	4	247	9.75e-156	462	-3	GAGGAAGGCAAACGCGGCAAGTGCGGGATTCGCCTGGGAGCCGTCCGCGTCCGCACAGACGTTGAACGATGGAAAGAAATCTGACGGATGACCCTTCATGGACGGCACCTTGCGAATCTTTCTCTCCACTTCTCTGTCATACTCGGCCTGGTTGACGGGGCCTGCGGGAATGAGCTTCAGAAGTATGTCATGAAGCCAGGGATTGTACCCAACGTCGTAGAGCATGGCGTGCAGCGACGCCAAGAAGCGTGCCACGCTGGTCGCCGCCTGGCCATGGAAGAGCTTAGCGAGAACCCGCGCCGGCTCTCGAAAGGTGCGGATCTCGTTTCCCAGTCTGATATGTCTCCTCCTGAGAAACTCCAGGGAGTCACCTTCGTTGGGCCTGCCAAAGATGGGGGG…	GAIRLLCRALADYACLPIQVHGSKVFHAPYCIGSGSYLTAHGNTWRHSFMADYVLDRLFEQGLITEEEEEYLRQFDVLGDDFRGLVIHRETAELFDRTIDQVFGTVTTTSTPPIFGRPNEGDSLEFLRRRHIRLGNEIRTFREPVRVLAKLFHGQAATSVARFTASLQAMHYDVGYNPWLHDILLKLIPAGPVNQAEYDREVERKIRKVPSMKGHPSDFFPSFNVCADADGSQANPALAAYAFL	GAIRLLCRALADYASPVIQVHGSKVFHAPYRIGSGSYLTAHGNIWRHSFMADYVLVRLSEQGLITEEEEEYLRQFDVLGDDFRGLVIHRETAELFNRTIDQVFGTVTTTSTPPIFGRPNEGDSLEFLRRRHIRLGNEIRTFREPARVLAKLFHGQAATSVARFLASLHAMLYDVGYNPWLHDILLKLIPAGPVNQAEYDREVERKIRKVPSMKGHPSDFFPSFNVCADADGSQANPALAAFAFL	Eukaryota_Arthropoda_Arachnida_Ixodida_Ixodidae_Ixodes_Ixodes scapularis	hypothetical protein IscW_ISCW006242 [Ixodes scapularis]
Ixodes_ricinus_JXMZ02042337.1:10255-11820	EUK	AYU49214.1	37.4	570	312	10	200	1813	114	670	1.48e-91	307	2	TTCCGGCACTCCAGACCTCTGCCCCCACGACCTCGAGGGCCTGCGGCTAAGCCGGTGCAGGAAAAGATCGATGCTGTACGCAGCTCTCTCCCTGAGGAAGTCAACAAGGGCATTGACAACTACATCTTCTCAGGAGACGTGACCGATCTCGCGTTGCAAGCACAGGAGTTTACTGAACTTGTGGCAAGAGAACCAACCGAATTTGACTTTGACGTGTTTTGGGATATTTTCCTCCGAATGGCAGCGGACCTCCCGCTCGATGAGGATGGAAACATCGCGCTAGTCGCCGTTCCCGATATCACCGTCACCTCTTTAATGTCGCAACAACAGACCTCATCATCCGCCGGTCTCCTCCCACTCGTCACACTCTTTGGCTCGCCCTCTGGGACCAAGAAAGAG…	FRHTRPQPLTKLKNKPAEVVSALSVLDSLPESLKEGIEQYHHSSEVENMALMVKGYTVLHEKAVSPADFETFYEMFVRMSLEVPETVEENDDITVGHLQDQPQPSSSCGLLPLNSLFGACQGSKKEMQNSASAVNWADLAWRCVPSCLPNKAVHKDEVIKKGKKIRTIMIESQANNMVLRHYFEKTVSKDRDIPRGRAIGLSGVGGSFKIIVLRWYDIVSRHNGMGWNEFLLWLAKQPINESDKTAWESSTNEVDGLPYVIYLLLTIADVSDPVAQRILARALADYMNPPVQIDSDLVTFAPWRVASGSYFTAHGNTFRHWLMGQWVCDFIAKHDNMVGKDDCSCDVCAHFKHNSWFGVAVTELELELMRAFFVMGDDFIGLGYHGEAFNSILDFKFKT…	FRHSRPLPPRPRGPAAKPVQEKIDAVRSSLPEEVNKGIDNYIFSGDVTDLALQAQEFTELVAREPTEFDFDVFWDIFLRMAADLPLDEDGNIALVAVPDITVTSLMSQQQTSSSAGLLPLVTLFGSPSGTKKEMQASATMVNERVLTHDAPPDSLPFKPTAKPEVIKKNKKVRVIYNESQANYMVLKHVFGDLVTTERDPASGRCIGLSTNEGASRIIFSRWFHVYHRRTGGDWPSFLDWLETVYGHESDRKSWEASPGPTDLWAYLIMLLVQVDLAELSPGAIRLLCRALADYACPAIQVHGSKVFHAPYRIASGSYLTAHGNTWRHSFMADYVLDKLAEEGKITEEEEEYLRQFDVLGDDFRGLVLKKETAKLFDETIDRVFGTITTTSTPPIFGTP…	Viruses_NA_NA_NA_NA_NA_Kwi virus	putative RNA polymerase [Kwi virus]	EEC05930.1	87	269	35	0	1004	1810	1	269	1.4e-162	476	2	ATGTTGCTTGTGCAAGTAGACCTTGCTGAACTGTCGCCGGGGGCGATTCGGCTACTTTGTAGAGCATTGGCAGATTACGCTTGCCCTGCCATCCAAGTCCACGGCAGCAAAGTCTTTCACGCGCCATATAGGATTGCGTCAGGCTCCTACCTCACCGCACACGGGAACACCTGGCGCCACTCCTTCATGGCGGATTATGTGCTGGACAAGTTGGCAGAAGAAGGCAAGATCACCGAGGAAGAGGAAGAGTACCTCAGACAGTTTGACGTCCTCGGGGATGACTTTCGCGGGCTAGTCCTCAAGAAGGAAACCGCCAAGCTGTTTGATGAAACCATTGACCGGGTTTTTGGAACAATTACCACCACTTCCACGCCCCCCATCTTCGGAACGCCCAACGAG…	MLLVQVDLAGLSQGAIRLLCRALADYACPAIQVHGSKVFHAPYRIGSGSYLTAHGNTWRHSFMADYVLDLLAGARSITEEEEEYLRQFDVLGDDFRGLVIHRETAALFDRTIDRVFGTVTTTSTPPIFGRPNEGDSLEFLRRRHVRLGEEIRTFREPVRVLAKLIHGQSAVSVTRFTASLQAMLYDIGYNPWLHDVLLRLVPSGEVNQTEYEQELERKVRKVPIMRGHPSDYFPSFNVTADTDGSQANPALSVYAFLMRHRQRAINTER	MLLVQVDLAELSPGAIRLLCRALADYACPAIQVHGSKVFHAPYRIASGSYLTAHGNTWRHSFMADYVLDKLAEEGKITEEEEEYLRQFDVLGDDFRGLVLKKETAKLFDETIDRVFGTITTTSTPPIFGTPNEGDSLEFLRRRHVRLGEEIRTFREPVRVLAKLIHGQAATSVARFTASLQAMMYDIGWNPWLHEILLRLVPTGPVNQAEYDQEMERKVRKVPVMHGHPSDFFPTFNVTADADGSQANPALAAYAFLMRHKQRAINTER	Eukaryota_Arthropoda_Arachnida_Ixodida_Ixodidae_Ixodes_Ixodes scapularis	hypothetical protein IscW_ISCW005027 [Ixodes scapularis]
Ixodes_scapularis_NW021920469.1:264383-265270	EUK	AYU49214.1	33	294	160	7	350	1132	380	669	1.26e-29	133	2	CTTGACGATATGTCTGAGGGGGCCATTCGGCTGCTTTGCAGAGCCCTCGCCGACTATGCCTGTCTACCGATACAGGTGCACGGTAGCAAGGTGTTTCACGCACCCTACTGCATTGGGTCCGGCTCATACCTTACGGCCCACGGCAATACCTGGCGCCATTCCTTTATGGCGGACTACGTCCTGGACAGGCTGTTTGAGCAGGGTCTTATCACCGAGGAGGAGGAGTACCTCAGGCAGTTCGATGTTCTCGGCGATGACTTTCGCGGGCTGGTCATCCACCGCGAGACCGCAGAGCTGTTTGATCGGACCATTGACCAGGTCTTCGGTACAGTCACCACCACCTCCACGCCCCCCATCTTTGGCAGGCCCAACGAAGGTGACTCCCCGGAGTTTCTCAGG…	IADVSDPVAQRILARALADYMNPPVQIDSDLVTFAPWRVASGSYFTAHGNTFRHWLMGQWVCDFIAKHDNMVGKDDCSCDVCAHFKHNSWFGVAVTELELELMRAFFVMGDDFIGLGYHGEAFNSILDFKFKTTTKGEIKEFFSMPSLEEPTGAEFLKKHFYLDTSGRTYNIRTFRAPARLLAKLSKGRATQSATNFRIACQSALWEIGYNQPLYDIVREVTVSVDVPKEDVKQQLERYIKRSPLMADCSLFYVPEFEMIVNADASIIRPLEKYYWSVAVWDQHGVPLTR	LDDMSEGAIRLLCRALADYACLPIQVHGSKVFHAPYCIGSGSYLTAHGNTWRHSFMADYVLDRLFEQGLITEEEEYLRQFDVLGDDFRGLVIHRETAELFDRTIDQVFGTVTTTSTPPIFGRPNEGDSPEFLRKRHIRLGNEIRTFREPVRVLAKLFHGQAATSVARFTASLQAMHYDVGYNPWLHDILLKLIPAGPVNQAEYDREVERKIRKVPSMKGHPSDFFPSFNVCADADGSQANPTLAAYAFLVRHRQRAINTER	Viruses_NA_NA_NA_NA_NA_Kwi virus	putative RNA polymerase [Kwi virus]	EEC08051.1	98.4	247	3	1	359	1096	1	247	4.24e-172	496	2	ATGTCTGAGGGGGCCATTCGGCTGCTTTGCAGAGCCCTCGCCGACTATGCCTGTCTACCGATACAGGTGCACGGTAGCAAGGTGTTTCACGCACCCTACTGCATTGGGTCCGGCTCATACCTTACGGCCCACGGCAATACCTGGCGCCATTCCTTTATGGCGGACTACGTCCTGGACAGGCTGTTTGAGCAGGGTCTTATCACCGAGGAGGAGGAGTACCTCAGGCAGTTCGATGTTCTCGGCGATGACTTTCGCGGGCTGGTCATCCACCGCGAGACCGCAGAGCTGTTTGATCGGACCATTGACCAGGTCTTCGGTACAGTCACCACCACCTCCACGCCCCCCATCTTTGGCAGGCCCAACGAAGGTGACTCCCCGGAGTTTCTCAGGAAGAGACAT…	MSEGAIRLLCRALADYACLPIQVHGSKVFHAPYCIGSGSYLTAHGNTWRHSFMADYVLDRLFEQGLITEEEEEYLRQFDVLGDDFRGLVIHRETAELFDRTIDQVFGTVTTTSTPPIFGRPNEGDSLEFLRRRHIRLGNEIRTFREPVRVLAKLFHGQAATSVARFTASLQAMHYDVGYNPWLHDILLKLIPAGPVNQAEYDREVERKIRKVPSMKGHPSDFFPSFNVCADADGSQANPALAAYAFL	MSEGAIRLLCRALADYACLPIQVHGSKVFHAPYCIGSGSYLTAHGNTWRHSFMADYVLDRLFEQGLITEEEEYLRQFDVLGDDFRGLVIHRETAELFDRTIDQVFGTVTTTSTPPIFGRPNEGDSPEFLRKRHIRLGNEIRTFREPVRVLAKLFHGQAATSVARFTASLQAMHYDVGYNPWLHDILLKLIPAGPVNQAEYDREVERKIRKVPSMKGHPSDFFPSFNVCADADGSQANPTLAAYAFL	Eukaryota_Arthropoda_Arachnida_Ixodida_Ixodidae_Ixodes_Ixodes scapularis	hypothetical protein IscW_ISCW006242 [Ixodes scapularis]
Haemaphysalis_longicornis_CM023458.1:98292186-98293238	VIRAL	QSR83616.1	58.6	423	159	6	1252	5	510	923	1.19e-151	488	-3	AGTTCGACGACGGACTAACTCCGTGGAGACCGCCTGTTTAATCACGGTGCTGGCGACGGGTCTCGGCTTGACCAAAGGTAGGGAGTAAGGATCCACCAGGAATCCATTGAAGCAGCGGTCAGAATTGGCCGTCTTCTGGCGGAGAGCAAGAAGCAGGATCCGTGCCATCTCCGGGTGGTACTGTAACATGTACGAGACCATGTCAGGGAAAGGTGACAACAGATCTGACTCTGAACGCACAGAGAAGTTGTGCAGGTAGATCACGGGGAAACCGCCCAGTAGATTGGGGATCATCAGTATGGCTACTAGCTCATTGTCACTCCATCTACGGTAGATGACAACATAATGATTCAAAAGACCACCATGCCGCCACGAAGAAGCAGGGGAGGGGTGAAGGGC…	NYLVIRVVPKEKEHKIEPRGFGCKTFEDRARGIIQEENVARFLDRYSDEHVMTLNEVGLAKKILGFRHLGAAYSGYGVLIMSVDSKSWNNQFRSATVAPVAGAVLDKVFGVPLFSKTHTAYENALIYVPDADRIVYWNGQDGGIEGLNQDTWVFVYIHQIKVCMEGQPYPYFILCKGDDLRIAVMIPPEVLKTTSLDTIKREAINKIAERGQAFGHVIKVEDSYVSENYFAYSKDAYVAGIEQPQSFRKVQKCYGANNAFLTTLDDYIASAFSNAHSTAKTCPSPIPCYYVAVWWSMESIVKHQRYSKETEDVLVALLMLPNMLGGFPVIFLHNFFVRAESDLLPPFLDLLAFCLEFYPSLGKVLLNCMRQRLASPEACLVGLMVDPYSLPIVKPRPAS…	NYLVIRVVLKEKEHKVEARGFGCTTAEDKARGICQEENAARFLHAYSDKHVMTLGEIQLAKKLLGFRNLGSAYQGYTVILMSVDPSSWNNQFRSATVAPVAGAVFDSYYGVSIFEKTHIAYQKSLVYVPDAD*VYWWDGQEGGIEGRNQDTWVYVYIHQMQVCMEGQPYPYYILCKGNHLRIALMVPPEVIKKKSLDTIKKECLRQVSDRGKQFGRVIKVEDF*VSETYFA*SKDAYVKNVEQPQSEVL*RFRSVMALTMPS*QQLTTMSPAPTVTLTELQKLALHPSPASSWRHGGLLNHYVVIYRRWSDNELVAILMIPNLLGGFPVIYLHNFSVRSESDLLSPFPDMVSYMLQYHPEMARILLLALRQKTANSDRCFNGFLVDPYSLPLVKPRPVA…	Viruses_NA_NA_NA_NA_NA_Liman tick virus	RNA-dependent RNA polymerase [Liman tick virus]
Haemaphysalis_longicornis_CM023458.1:98292728-98292000	VIRAL	QSR83616.1	52.5	320	136	6	1123	185	615	925	1.23e-97	329	-3	ATTTAGAGTTCGACGACGGACTAACTCCGTGGAGACCGCCTGTTTAATCACGGTGCTGGCGACGGGTCTCGGCTTGACCAAAGGTAGGGAGTAAGGATCCACCAGGAATCCATTGAAGCAGCGGTCAGAATTGGCCGTCTTCTGGCGGAGAGCAAGAAGCAGGATCCGTGCCATCTCCGGGTGGTACTGTAACATGTACGAGACCATGTCAGGGAAAGGTGACAACAGATCTGACTCTGAACGCACAGAGAAGTTGTGCAGGTAGATCACGGGGAAACCGCCCAGTAGATTGGGGATCATCAGTATGGCTACTAGCTCATTGTCACTCCATCTACGGTAGATGACAACATAATGATTCAAAAGACCACCATGCCGCCACGAAGAAGCAGGGGAGGGGTG…	DKVFGVPLFSKTHTAYENALIYVPDADRIVYWNGQDGGIEGLNQDTWVFVYIHQIKVCMEGQPYPYFILCKGDDLRIAVMIPPEVLKTTSLDTIKREAINKIAERGQAFGHVIKVEDSYVSENYFAYSKDAYVAGIEQPQSFRKVQKCYGANNAFLTTLDDYIASAFSNAHSTAKTCPSPIPCYYVAVWWSMESIVKHQRYSKETEDVLVALLMLPNMLGGFPVIFLHNFFVRAESDLLPPFLDLLAFCLEFYPSLGKVLLNCMRQRLASPEACLVGLMVDPYSLPIVKPRPASTVLRRAVADMVRKRTKN	DSYYGVSIFEKTHIAYQKSLVYVPDAD*VYWWDGQEGGIEGRNQDTWVYVYIHQMQVCMEGQPYPYYILCKGNHLRIALMVPPEVIKKKSLDTIKKECLRQVSDRGKQFGRVIKVEDF*VSETYFA*SKDAYVKNVEQPQSEVL*RFRSVMALTMPS*QQLTTMSPAPTVTLTELQKLALHPSPASSWRHGGLLNHYVVIYRRWSDNELVAILMIPNLLGGFPVIYLHNFSVRSESDLLSPFPDMVSYMLQYHPEMARILLLALRQKTANSDRCFNGFLVDPYSLPLVKPRPVASTVIKQAVSTELVRRRTLN	Viruses_NA_NA_NA_NA_NA_Liman tick virus	RNA-dependent RNA polymerase [Liman tick virus]
[truncated: 1,014 more rows]
