# Supplementary material for: Endogenous Viral Elements in Ixodid Tick Genomes
Source: Viruses. 2023 Oct 31;15(11):2201. doi: 10.3390/v15112201 (PMC10675110; doi:10.3390/v15112201)
Supplement: Supplementary file 1 [file viruses-15-02201-s001.zip › TABLE S2.xlsx]

## Sheet: Sheet1
Dermacentor silvarum	# EVEs	Haemaphysalis longicornis	# EVEs	Hyalomma asiaticum	# EVEs
Piccovirales-Parvoviridae	12	Piccovirales-Parvoviridae	10	Mononegavirales-Rhabdoviridae	14
Mononegavirales-Rhabdoviridae	12	NA-NA	10	Ghabrivirales-Totiviridae	10
Ghabrivirales-Totiviridae	7	Pimascovirales-Iridoviridae	9	Bunyavirales-Phenuiviridae	7
Jingchuvirales-Chuviridae	3	Ghabrivirales-Totiviridae	7	Pimascovirales-Iridoviridae	4
Durnavirales-Partitiviridae	3	Jingchuvirales-Chuviridae	5	Piccovirales-Parvoviridae	3
Bunyavirales-Nairoviridae	2	Bunyavirales-Phenuiviridae	4	Durnavirales-Partitiviridae	1
Articulavirales-Orthomyxoviridae	2	Articulavirales-Orthomyxoviridae	3
Pimascovirales-Iridoviridae	1	Mononegavirales-Rhabdoviridae	2
Mononegavirales-NA	1	Mononegavirales-NA	2
Lefavirales-Baculoviridae	1	Amarillovirales-Flaviviridae	2
Chitovirales-Poxviridae	1	Orthopolintovirales-Adintoviridae	1
Total	45	Total	55	Total	39
Ixodes persulcatus		Ixodes ricinus		Ixodes scapularis
Orthopolintovirales-Adintoviridae	221	Orthopolintovirales-Adintoviridae	37	Orthopolintovirales-Adintoviridae	193
Pimascovirales-Iridoviridae	35	Mononegavirales-NA	13	Mononegavirales-NA	38
Mononegavirales-NA	35	Bunyavirales-Phenuiviridae	12	Pimascovirales-Iridoviridae	26
Bunyavirales-Phenuiviridae	19	NA-NA	11	Piccovirales-Parvoviridae	23
Mononegavirales-Rhabdoviridae	18	Mononegavirales-Rhabdoviridae	11	NA-NA	21
NA-NA	16	Jingchuvirales-Chuviridae	9	Bunyavirales-Nairoviridae	18
Bunyavirales-Nairoviridae	11	Pimascovirales-Iridoviridae	5	Mononegavirales-Rhabdoviridae	17
Jingchuvirales-Chuviridae	10	Ghabrivirales-Totiviridae	5	Bunyavirales-Phenuiviridae	16
Ghabrivirales-Totiviridae	10	Piccovirales-Parvoviridae	4	Jingchuvirales-Chuviridae	9
Piccovirales-Parvoviridae	9	Bunyavirales-Nairoviridae	4	Articulavirales-Orthomyxoviridae	8
Articulavirales-Orthomyxoviridae	9	Caudovirales-Siphoviridae	3	NA-Polydnaviridae	4
NA-Polydnaviridae	4	Durnavirales-Partitiviridae	2	Durnavirales-Partitiviridae	4
Amarillovirales-Flaviviridae	2	Articulavirales-Orthomyxoviridae	2	Lefavirales-Baculoviridae	1
Lefavirales-Baculoviridae	1	Amarillovirales-Flaviviridae	2	Ghabrivirales-Totiviridae	1
		NA-Polydnaviridae	1
Total	400	Total	121	Total	379
Rhipicephalus annulatus		Rhipicephalus microplus		Rhipicephalus sanguineus
Piccovirales-Parvoviridae	48	Piccovirales-Parvoviridae	15	Mononegavirales-Rhabdoviridae	21
Pimascovirales-Iridoviridae	28	Pimascovirales-Iridoviridae	10	Piccovirales-Parvoviridae	11
Bunyavirales-Phenuiviridae	10	NA-NA	9	Bunyavirales-Phenuiviridae	4
NA-NA	3	Bunyavirales-Phenuiviridae	7	Pimascovirales-Iridoviridae	3
Jingchuvirales-Chuviridae	3	Jingchuvirales-Chuviridae	2	Jingchuvirales-Chuviridae	3
Ghabrivirales-Totiviridae	2	Mononegavirales-NA	1	Articulavirales-Orthomyxoviridae	3
Mononegavirales-NA	1	Lefavirales-Baculoviridae	1	Ghabrivirales-Totiviridae	2
Bunyavirales-Nairoviridae	1	Ghabrivirales-Totiviridae	1	NA-NA	1
Articulavirales-Orthomyxoviridae	1	Chitovirales-Poxviridae	1	Mononegavirales-NA	1
		Articulavirales-Orthomyxoviridae	1	Bunyavirales-Nairoviridae	1
Total	97	Total	48	Total	50
